# Supplementary material for: Genetic Control of Differential Acetylation in Diabetic Rats
Source: PLoS One. 2014 Apr 17;9(4):e94555. doi: 10.1371/journal.pone.0094555 (PMC3990556; doi:10.1371/journal.pone.0094555)
Supplement: Table S1 — Variant Effect Predictor for SNPs and indels in the region of Sirt3 . (XLS) [file pone.0094555.s003.xls]

## Sheet: sheet1
Supporting Table S1. Variant Effect Predictor results for SNPs and indels in the region of Sirt3 (ENSRNOG00000013828).
BN-GK SNPs in the region of chr1:201019865-201045697 were submitted to Variant Effect Predictor for analysis
(http://www.ensembl.org/info/docs/variation/vep/index.html).
Sirt3 has 64 intronic SNPs, 3 intronic insertions, 3 intronic deletions, one synonymous coding SNP, and one SNP in its 5'-UTR.
Uploaded Variation	Consequence	Position in cDNA	Position in protein	Amino acid change	Corresponding Variation
1_201019865_G/C	DOWNSTREAM	N/A	N/A	N/A	N/A
1_201020667_A/C	DOWNSTREAM	N/A	N/A	N/A	rs8160821
1_201021194_G/C	DOWNSTREAM	N/A	N/A	N/A	N/A
1_201021199_A/G	DOWNSTREAM	N/A	N/A	N/A	N/A
1_201021920_C/T	INTRONIC	N/A	N/A	N/A	rs13457378
1_201021938_-/T	INTRONIC	N/A	N/A	N/A	N/A
1_201023108_T/G	INTRONIC	N/A	N/A	N/A	rs65187023
1_201023930_C/T	INTRONIC	N/A	N/A	N/A	N/A
1_201025215_G/A	INTRONIC	N/A	N/A	N/A	rs66322850
1_201025326_T/A	INTRONIC	N/A	N/A	N/A	rs64317219
1_201025396_A/G	INTRONIC	N/A	N/A	N/A	rs64773784
1_201025976_T/C	INTRONIC	N/A	N/A	N/A	N/A
1_201026073_A/G	INTRONIC	N/A	N/A	N/A	N/A
1_201026217_A/G	INTRONIC	N/A	N/A	N/A	N/A
1_201026458_A/G	INTRONIC	N/A	N/A	N/A	N/A
1_201026748_T/G	INTRONIC	N/A	N/A	N/A	rs65879050
1_201026800_A/G	INTRONIC	N/A	N/A	N/A	rs66022143
1_201027199_C/T	INTRONIC	N/A	N/A	N/A	N/A
1_201027355_C/T	INTRONIC	N/A	N/A	N/A	N/A
1_201028484_T/C	INTRONIC	N/A	N/A	N/A	N/A
1_201028641_G/A	INTRONIC	N/A	N/A	N/A	rs65779051
1_201028749_C/T	INTRONIC	N/A	N/A	N/A	N/A
1_201029000_C/T	INTRONIC	N/A	N/A	N/A	N/A
1_201029138_C/T	INTRONIC	N/A	N/A	N/A	N/A
1_201029160_A/G	INTRONIC	N/A	N/A	N/A	rs64391457
1_201029237_A/G	INTRONIC	N/A	N/A	N/A	rs64479345
1_201029344_G/C	INTRONIC	N/A	N/A	N/A	rs66316408
1_201029465_G/A	INTRONIC	N/A	N/A	N/A	rs66395021
1_201029582_G/T	INTRONIC	N/A	N/A	N/A	N/A
1_201030429_G/A	INTRONIC	N/A	N/A	N/A	N/A
1_201030432_A/G	INTRONIC	N/A	N/A	N/A	N/A
1_201030842_T/A	INTRONIC	N/A	N/A	N/A	N/A
1_201030936_C/T	INTRONIC	N/A	N/A	N/A	N/A
1_201031028_G/A	INTRONIC	N/A	N/A	N/A	N/A
1_201031392_C/G	INTRONIC	N/A	N/A	N/A	N/A
1_201031632_A/G	INTRONIC	N/A	N/A	N/A	rs64800892
1_201031667_-/GAAA	INTRONIC	N/A	N/A	N/A	N/A
1_201032031_T/C	INTRONIC	N/A	N/A	N/A	rs63917210
1_201032574_T/C	INTRONIC	N/A	N/A	N/A	rs63955405
1_201032712_A/G	INTRONIC	N/A	N/A	N/A	N/A
1_201032964_A/G	INTRONIC	N/A	N/A	N/A	N/A
1_201033123_G/A	INTRONIC	N/A	N/A	N/A	N/A
1_201033682_G/A	INTRONIC	N/A	N/A	N/A	N/A
1_201033796_A/T	INTRONIC	N/A	N/A	N/A	rs63824122
1_201034343_A/G	INTRONIC	N/A	N/A	N/A	N/A
1_201034901_A/G	SYNONYMOUS_CODING	204	11	G	rs13449840
1_201035685_G/A	INTRONIC	N/A	N/A	N/A	rs64281547
1_201036038_T/C	INTRONIC	N/A	N/A	N/A	rs63761105
1_201036099_A/G	INTRONIC	N/A	N/A	N/A	rs64250714
1_201036234_C/-	INTRONIC	N/A	N/A	N/A	N/A
1_201036235_C/A	INTRONIC	N/A	N/A	N/A	N/A
1_201036494_C/T	INTRONIC	N/A	N/A	N/A	rs64287824
1_201036595_G/A	INTRONIC	N/A	N/A	N/A	rs65568171
1_201036786_T/-	INTRONIC	N/A	N/A	N/A	N/A
1_201037123_G/T	INTRONIC	N/A	N/A	N/A	N/A
1_201038290_A/G	INTRONIC	N/A	N/A	N/A	rs64352827
1_201038556_A/T	INTRONIC	N/A	N/A	N/A	rs65052321
1_201038612_A/T	INTRONIC	N/A	N/A	N/A	N/A
1_201038661_-/CAGCTAACAATGAAGCCAAGAGCCCGA	INTRONIC	N/A	N/A	N/A	N/A
1_201038868_G/A	INTRONIC	N/A	N/A	N/A	N/A
1_201039046_A/C	INTRONIC	N/A	N/A	N/A	N/A
1_201039604_G/A	INTRONIC	N/A	N/A	N/A	N/A
1_201039885_G/A	INTRONIC	N/A	N/A	N/A	N/A
1_201039892_G/A	INTRONIC	N/A	N/A	N/A	N/A
1_201040424_T/C	INTRONIC	N/A	N/A	N/A	rs65535860
1_201040713_A/C	INTRONIC	N/A	N/A	N/A	rs64884007
1_201040928_A/T	INTRONIC	N/A	N/A	N/A	rs65103713
1_201041268_T/A	INTRONIC	N/A	N/A	N/A	N/A
1_201041454_G/A	INTRONIC	N/A	N/A	N/A	rs64610010
1_201042092_C/T	INTRONIC	N/A	N/A	N/A	N/A
1_201042097_C/T	INTRONIC	N/A	N/A	N/A	N/A
1_201042099-201042112_GAAAACACTTGTGC/-	INTRONIC	N/A	N/A	N/A	N/A
1_201042128_A/G	INTRONIC	N/A	N/A	N/A	N/A
1_201043331_C/A	INTRONIC	N/A	N/A	N/A	N/A
1_201043333_A/C	INTRONIC	N/A	N/A	N/A	N/A
1_201043747_G/A	5PRIME_UTR	10	N/A	N/A	rs65463102
1_201044229_G/A	UPSTREAM	N/A	N/A	N/A	N/A
1_201044575_G/A	UPSTREAM	N/A	N/A	N/A	rs64234406
1_201044699_T/G	UPSTREAM	N/A	N/A	N/A	rs64403021
1_201045116_-/T	UPSTREAM	N/A	N/A	N/A	N/A
1_201045129_-/T	UPSTREAM	N/A	N/A	N/A	N/A
1_201045639_C/T	UPSTREAM	N/A	N/A	N/A	rs65246604
1_201045693_C/T	UPSTREAM	N/A	N/A	N/A	N/A
1_201045697_C/A	UPSTREAM	N/A	N/A	N/A	N/A
