# Supplementary material for: Genetic Control of Differential Acetylation in Diabetic Rats
Source: PLoS One. 2014 Apr 17;9(4):e94555. doi: 10.1371/journal.pone.0094555 (PMC3990556; doi:10.1371/journal.pone.0094555)
Supplement: Table S2 — RNA-sequencing differentially expressed genes in brown adipose tissue of GK and BN rats. (XLS) [file pone.0094555.s004.xls]

## Sheet: analysis-BAT
Supporting Table S2. RNA-sequencing differentially expressed genes in brown adipose tissue,
comparing GK and BN rats. Difference is expressed as log 2 fold change; negative values indicate
lower in GK than BN, positive values indicate higher in GK than BN. The logCPM is read counts per
million in log scale, a normalized measure of gene expression.
Ensembl Gene ID	RGD symbol	Description	GK/BN_logFC	logCPM	p-value	Adjusted p-value
ENSRNOG00000003330	Acsf2	Acyl-CoA synthetase family member 2, mitochondrial [Source:UniProtKB/Swiss-Prot;Acc:Q499N5]	-5.20196	8.47994	1.6739e-133	2.06057e-129
ENSRNOG00000017286		Epoxide hydrolase 2 [Source:UniProtKB/Swiss-Prot;Acc:P80299]	-3.79879	7.41875	8.24277e-84	5.07342e-80
ENSRNOG00000023591	Ppp2r3c	Serine/threonine-protein phosphatase 2A regulatory subunit B'' subunit gamma [Source:UniProtKB/Swiss-Prot;Acc:Q6AXZ3]	3.24105	7.85498	7.65682e-72	3.14185e-68
ENSRNOG00000033517	LOC100360791		3.27778	6.2156	1.70839e-61	5.25757e-58
ENSRNOG00000005039	Tfpi	Tissue factor pathway inhibitor [Source:UniProtKB/Swiss-Prot;Acc:Q02445]	3.34961	7.10121	1.56971e-53	3.86462e-50
ENSRNOG00000019680	Mst1	hepatocyte growth factor-like protein [Source:RefSeq peptide;Acc:NP_077328]	-2.88993	5.85959	5.90072e-48	1.21063e-44
ENSRNOG00000013552	LOC681458	Acyl-CoA desaturase 1 [Source:UniProtKB/Swiss-Prot;Acc:P07308]	-8.16078	12.7489	1.66004e-46	2.9193e-43
ENSRNOG00000003336	Mybph	Myosin-binding protein H [Source:UniProtKB/Swiss-Prot;Acc:O88599]	-2.61505	6.33162	1.29074e-45	1.98613e-42
ENSRNOG00000015072	Ptgr1	Prostaglandin reductase 1 [Source:UniProtKB/Swiss-Prot;Acc:P97584]	-2.60749	5.64887	2.82084e-45	3.85828e-42
ENSRNOG00000015503	Otud7a	Uncharacterized protein [Source:UniProtKB/TrEMBL;Acc:D4ABZ4]	-6.35271	3.43717	5.36321e-44	6.60212e-41
ENSRNOG00000003442	Adora1	Adenosine receptor A1 [Source:UniProtKB/Swiss-Prot;Acc:P25099]	-2.38131	7.07115	1.0259e-40	1.14807e-37
ENSRNOG00000020330	Wdr47	WD repeat domain 47 [Source:RefSeq peptide;Acc:NP_001094172]	2.52918	5.0977	3.12903e-40	3.20986e-37
ENSRNOG00000015518	Rbp4	Retinol-binding protein 4 [Source:UniProtKB/Swiss-Prot;Acc:P04916]	-2.64739	8.48609	2.00882e-39	1.9022e-36
ENSRNOG00000022144	LOC100361993		3.24301	4.36845	1.77332e-38	1.55925e-35
ENSRNOG00000031852	Lsamp	Limbic system-associated membrane protein [Source:UniProtKB/Swiss-Prot;Acc:Q62813]	2.29248	5.28028	1.26251e-36	1.0361e-33
ENSRNOG00000002911	Alb	Serum albumin [Source:UniProtKB/Swiss-Prot;Acc:P02770]	-2.33935	9.52775	1.51228e-36	1.16351e-33
ENSRNOG00000027796		Uncharacterized protein [Source:UniProtKB/TrEMBL;Acc:D3ZEW8]	2.09548	6.65567	3.16388e-35	2.29102e-32
ENSRNOG00000007799	Fam151a	Protein FAM151A [Source:UniProtKB/Swiss-Prot;Acc:Q642A7]	-2.16277	8.00463	9.92813e-35	6.78974e-32
ENSRNOG00000029931	Shank2	SH3 and multiple ankyrin repeat domains protein 2 [Source:UniProtKB/Swiss-Prot;Acc:Q9QX74]	3.62351	3.84121	3.08885e-34	2.00125e-31
ENSRNOG00000029333	Echdc2	enoyl-CoA hydratase domain-containing protein 2, mitochondrial [Source:RefSeq peptide;Acc:NP_001100145]	3.13183	3.89688	1.00539e-31	6.1882e-29
ENSRNOG00000017250	Gmpr	GMP reductase 1 [Source:UniProtKB/Swiss-Prot;Acc:Q9Z244]	-3.12391	8.35666	1.72719e-31	1.01246e-28
ENSRNOG00000022576		Uncharacterized protein [Source:UniProtKB/TrEMBL;Acc:D3ZFI5]	-1.87876	6.46441	2.87423e-31	1.60826e-28
ENSRNOG00000001963	Mx2	Interferon-induced GTP-binding protein Mx3 [Source:UniProtKB/Swiss-Prot;Acc:P18590]	2.74338	4.65681	7.38782e-31	3.95409e-28
ENSRNOG00000012879	Fabp3	Fatty acid-binding protein, heart [Source:UniProtKB/Swiss-Prot;Acc:P07483]	-2.31034	8.0826	2.02217e-30	1.0372e-27
ENSRNOG00000020579	Col7a1	procollagen, type VII, alpha 1 [Source:RefSeq peptide;Acc:NP_001100328]	-2.37422	4.77175	6.70399e-30	3.30105e-27
ENSRNOG00000014481	RGD1305679	Uncharacterized protein C6orf105 homolog [Source:UniProtKB/Swiss-Prot;Acc:Q5M828]	-2.66012	4.28575	2.01359e-29	9.53358e-27
ENSRNOG00000034013	Acaca	Acetyl-CoA carboxylase 1Biotin carboxylase [Source:UniProtKB/Swiss-Prot;Acc:P11497]	-2.56739	9.20932	2.28425e-29	1.04145e-26
ENSRNOG00000006773	Dhrs9	Dehydrogenase/reductase SDR family member 9 [Source:UniProtKB/Swiss-Prot;Acc:Q8VD48]	-2.61248	4.75911	3.63058e-29	1.59616e-26
ENSRNOG00000015317	Ces1f	Liver carboxylesterase 4 [Source:UniProtKB/Swiss-Prot;Acc:Q64573]	2.06378	5.36303	5.87368e-29	2.49328e-26
ENSRNOG00000037471		Uncharacterized protein [Source:UniProtKB/TrEMBL;Acc:D4A481]	6.92146	2.64383	1.09099e-28	4.47669e-26
ENSRNOG00000021763	Gpr120	Omega-3 fatty acid receptor 1 [Source:UniProtKB/Swiss-Prot;Acc:Q2AC31]	-2.31244	5.02822	4.0913e-28	1.62464e-25
ENSRNOG00000014230	Map1a	Microtubule-associated protein 1AMAP1 light chain LC2 [Source:UniProtKB/Swiss-Prot;Acc:P34926]	2.44817	4.44303	7.12582e-28	2.74121e-25
ENSRNOG00000002934	Atp1b1	Sodium/potassium-transporting ATPase subunit beta-1 [Source:UniProtKB/Swiss-Prot;Acc:P07340]	2.00243	6.23047	3.68914e-27	1.37616e-24
ENSRNOG00000007625	B3galt1	beta-1,3-galactosyltransferase 1 [Source:RefSeq peptide;Acc:NP_001102424]	2.62027	4.11431	4.60632e-27	1.66776e-24
ENSRNOG00000007837	LOC100363074	Uncharacterized protein [Source:UniProtKB/TrEMBL;Acc:D3Z9S6]	-1.81199	6.99935	7.68311e-27	2.70226e-24
ENSRNOG00000010468	Elovl6	Elongation of very long chain fatty acids protein 6 [Source:UniProtKB/Swiss-Prot;Acc:Q920L6]	-1.9153	5.86913	1.81885e-26	6.21947e-24
ENSRNOG00000009570	Pdxp	Pyridoxal phosphate phosphatase [Source:UniProtKB/Swiss-Prot;Acc:Q8VD52]	-2.19661	5.21388	4.96724e-26	1.65261e-23
ENSRNOG00000024923	Nnat	Neuronatin [Source:UniProtKB/Swiss-Prot;Acc:Q62649]	2.40237	6.69782	9.3484e-26	3.02839e-23
ENSRNOG00000032776	Srp54a	Signal recognition particle 54 kDa protein [Source:UniProtKB/Swiss-Prot;Acc:Q6AYB5]	1.63484	7.96793	2.88263e-25	9.09876e-23
ENSRNOG00000012557	Lgals5	Galectin-5 [Source:UniProtKB/Swiss-Prot;Acc:P47967]	5.4646	2.59189	9.2962e-25	2.8609e-22
ENSRNOG00000019050	Ifit1	interferon-induced protein with tetratricopeptide repeats 1-like protein [Source:RefSeq peptide;Acc:NP_064481]	6.70734	2.42616	1.11649e-24	3.3522e-22
ENSRNOG00000027513		Regulator of telomere elongation helicase 1 [Source:UniProtKB/Swiss-Prot;Acc:Q5RJZ1]	2.12912	4.67758	2.40719e-24	7.05537e-22
ENSRNOG00000019689	Vwf	von Willebrand factor [Source:UniProtKB/Swiss-Prot;Acc:Q62935]	-1.68141	6.82054	5.02682e-24	1.43907e-21
ENSRNOG00000009263	Ifi27	interferon, alpha-inducible protein 27 [Source:RefSeq peptide;Acc:NP_981955]	1.58388	8.18582	7.95087e-24	2.22444e-21
ENSRNOG00000019914	Fam57b	family with sequence similarity 57, member B (Fam57b), mRNA [Source:RefSeq DNA;Acc:NM_001106296]	-1.87761	5.80635	1.34848e-23	3.68885e-21
ENSRNOG00000019082	Sbk1	Serine/threonine-protein kinase SBK1 [Source:UniProtKB/Swiss-Prot;Acc:Q9Z335]	1.91977	7.09865	1.25314e-22	3.35351e-20
ENSRNOG00000019328	Phgdh	D-3-phosphoglycerate dehydrogenase [Source:UniProtKB/Swiss-Prot;Acc:O08651]	-1.79731	6.24563	1.55635e-22	4.0763e-20
ENSRNOG00000006052	Sulf2	extracellular sulfatase Sulf-2 [Source:RefSeq peptide;Acc:NP_001030099]	1.62411	6.1324	1.60094e-22	4.10574e-20
ENSRNOG00000004330	Chrdl1	Chordin-like protein 1 [Source:UniProtKB/Swiss-Prot;Acc:Q76LD0]	1.84469	5.45084	3.19705e-22	8.03177e-20
ENSRNOG00000038319	Akr1c19	aldo-keto reductase family 1, member C19 [Source:RefSeq peptide;Acc:NP_001094046]	2.10459	4.71935	8.5493e-22	2.10484e-19
ENSRNOG00000017819	Cd14	Monocyte differentiation antigen CD14 [Source:UniProtKB/Swiss-Prot;Acc:Q63691]	1.67538	5.36175	1.19977e-21	2.89591e-19
ENSRNOG00000028945	Tmem182	transmembrane protein 182 [Source:RefSeq peptide;Acc:NP_001102775]	1.67525	5.69817	1.47609e-21	3.49436e-19
ENSRNOG00000017439	Cgnl1	cingulin-like protein 1 [Source:RefSeq peptide;Acc:NP_001101634]	-1.52361	8.11913	2.47833e-21	5.75626e-19
ENSRNOG00000013201	Tex264	testis-expressed sequence 264 protein [Source:RefSeq peptide;Acc:NP_001007666]	-1.51921	7.20226	4.03242e-21	9.16465e-19
ENSRNOG00000038897	Hspd1-ps2		8.47595	1.86375	4.09469e-21	9.16465e-19
ENSRNOG00000017469	Anxa1	Annexin A1 [Source:UniProtKB/Swiss-Prot;Acc:P07150]	1.80516	5.91685	5.29002e-21	1.16286e-18
ENSRNOG00000021712	Rcbtb1	RCC1 and BTB domain-containing protein 1 [Source:RefSeq peptide;Acc:NP_001101850]	-1.57216	9.07024	8.21203e-21	1.77351e-18
ENSRNOG00000014948	Osgin1	oxidative stress-induced growth inhibitor 1 [Source:RefSeq peptide;Acc:NP_612513]	-2.01139	4.62704	9.47831e-21	1.98392e-18
ENSRNOG00000017488	Snx24	Sorting nexin-24 [Source:UniProtKB/Swiss-Prot;Acc:Q5U2S5]	2.05137	4.35729	9.50862e-21	1.98392e-18
ENSRNOG00000006663	Usp2	Ubiquitin carboxyl-terminal hydrolase 2 [Source:UniProtKB/Swiss-Prot;Acc:Q5U349]	-2.01183	5.31316	1.33873e-20	2.74663e-18
ENSRNOG00000023116	Tmem195	Alkylglycerol monooxygenase [Source:UniProtKB/Swiss-Prot;Acc:A0JPQ8]	1.55917	7.58829	2.77096e-20	5.5919e-18
ENSRNOG00000013116	Spink5	serine peptidase inhibitor, Kazal type 5 [Source:RefSeq peptide;Acc:NP_001164077]	-2.157	4.8798	3.21808e-20	6.38946e-18
ENSRNOG00000009715	Me1	NADP-dependent malic enzyme [Source:UniProtKB/Swiss-Prot;Acc:P13697]	-2.67905	9.36767	6.52681e-20	1.27532e-17
ENSRNOG00000020837		Uncharacterized protein [Source:UniProtKB/TrEMBL;Acc:D4A4H1]	1.49795	6.35303	2.07132e-19	3.98405e-17
ENSRNOG00000011964	Abcd4	ATP-binding cassette, sub-family D, member 4 [Source:RefSeq peptide;Acc:NP_001013118]	-1.7066	5.75109	2.10763e-19	3.99153e-17
ENSRNOG00000012956	Tgm2	protein-glutamine gamma-glutamyltransferase 2 [Source:RefSeq peptide;Acc:NP_062259]	1.40511	8.35745	2.85257e-19	5.32047e-17
ENSRNOG00000008676	Emp1	Epithelial membrane protein 1 [Source:UniProtKB/Swiss-Prot;Acc:P54848]	2.04817	6.43038	3.60242e-19	6.61878e-17
ENSRNOG00000000651	M6prbp1	Uncharacterized protein [Source:UniProtKB/TrEMBL;Acc:F1LSJ2]	-1.49606	5.39181	5.56887e-19	1.00813e-16
ENSRNOG00000003841		Uncharacterized protein [Source:UniProtKB/TrEMBL;Acc:F1LVN4]	-1.56163	5.19662	2.69622e-18	4.81022e-16
ENSRNOG00000016752	Crispld2	cysteine-rich secretory protein LCCL domain containing 2 [Source:RefSeq peptide;Acc:NP_612527]	1.64103	6.34565	3.04238e-18	5.35024e-16
ENSRNOG00000013364	Hey2	hairy/enhancer-of-split related with YRPW motif 2 [Source:RefSeq peptide;Acc:NP_569101]	-1.95153	4.50751	4.2552e-18	7.37768e-16
ENSRNOG00000016648		L-gulonolactone oxidase [Source:UniProtKB/Swiss-Prot;Acc:P10867]	2.47955	3.28614	7.98706e-18	1.36556e-15
ENSRNOG00000025406	LOC100360623	Uncharacterized protein [Source:UniProtKB/TrEMBL;Acc:F1LW74]	-1.93393	4.87942	9.3672e-18	1.55825e-15
ENSRNOG00000037782	Gkn3	Uncharacterized protein [Source:UniProtKB/TrEMBL;Acc:F1M498]	-6.09861	1.82177	9.35492e-18	1.55825e-15
ENSRNOG00000010977	Igfbp6	Insulin-like growth factor-binding protein 6 [Source:UniProtKB/Swiss-Prot;Acc:P35572]	1.60586	5.66374	1.8197e-17	2.95717e-15
ENSRNOG00000026415		collagen alpha-1(XIV) chain [Source:RefSeq peptide;Acc:NP_001124020]	1.58208	5.3461	1.82571e-17	2.95717e-15
ENSRNOG00000012863	LOC100363748	Elongation factor 1-alpha [Source:UniProtKB/TrEMBL;Acc:D3ZC88]	1.35429	6.20303	2.51419e-17	4.01944e-15
ENSRNOG00000001627		Uncharacterized protein [Source:UniProtKB/TrEMBL;Acc:F1M0R2]	1.4715	5.75672	2.57853e-17	4.06945e-15
ENSRNOG00000010463	Cpa4	carboxypeptidase A4 [Source:RefSeq peptide;Acc:NP_001102816]	5.23646	1.83563	2.98006e-17	4.64362e-15
ENSRNOG00000030171	LOC499541	LRRGT00045 (LOC499541), mRNA [Source:RefSeq DNA;Acc:NM_001047942]	-1.40712	5.76162	4.38191e-17	6.74266e-15
ENSRNOG00000016265		Long-chain-fatty-acid--CoA ligase 5 [Source:UniProtKB/Swiss-Prot;Acc:O88813]	-2.21956	6.84088	5.35098e-17	8.13217e-15
ENSRNOG00000020641	RGD1560789	Uncharacterized protein [Source:UniProtKB/TrEMBL;Acc:D4A577]	5.94263	1.67518	5.56116e-17	8.34852e-15
ENSRNOG00000030019		Uncharacterized protein [Source:UniProtKB/TrEMBL;Acc:F1M9H2]	-1.33787	8.39068	5.66626e-17	8.40382e-15
ENSRNOG00000012843	Aspg	60 kDa lysophospholipaseL-asparaginasePlatelet-activating factor acetylhydrolase [Source:UniProtKB/Swiss-Prot;Acc:O88202]	-4.24936	2.32268	6.2896e-17	9.21726e-15
ENSRNOG00000000257	Smpd3	Sphingomyelin phosphodiesterase 3 [Source:UniProtKB/Swiss-Prot;Acc:O35049]	1.79114	4.78431	9.84794e-17	1.42621e-14
ENSRNOG00000016827	Slc38a3	Sodium-coupled neutral amino acid transporter 3 [Source:UniProtKB/Swiss-Prot;Acc:Q9JHZ9]	-2.68931	3.08235	1.2771e-16	1.82804e-14
ENSRNOG00000023061			-1.29922	6.56873	1.57931e-16	2.23464e-14
ENSRNOG00000001158	Abcg1	ATP-binding cassette sub-family G member 1 [Source:RefSeq peptide;Acc:NP_445954]	1.50042	6.83462	1.89296e-16	2.62475e-14
ENSRNOG00000018991		Gelsolin [Source:UniProtKB/Swiss-Prot;Acc:Q68FP1]	1.52	11.6483	1.89767e-16	2.62475e-14
ENSRNOG00000034229	Serpinb1b	Uncharacterized protein [Source:UniProtKB/TrEMBL;Acc:D3ZQ11]	7.97917	1.36525	4.25206e-16	5.81588e-14
ENSRNOG00000002312	Atp10d	Uncharacterized protein [Source:UniProtKB/TrEMBL;Acc:D3ZN41]	1.32366	5.48889	5.87619e-16	7.949e-14
ENSRNOG00000040171		similar to Protein C10orf11 homolog (LOC681383), mRNA [Source:RefSeq DNA;Acc:NM_001109441]	1.38312	6.48301	6.09192e-16	8.15126e-14
ENSRNOG00000010527	Serpina3n	Serine protease inhibitor A3N [Source:UniProtKB/Swiss-Prot;Acc:P09006]	1.68416	5.26222	7.10578e-16	9.40561e-14
ENSRNOG00000043596			2.68266	3.652	7.51085e-16	9.83602e-14
ENSRNOG00000020493	Hapln4	hyaluronan and proteoglycan link protein 4 [Source:RefSeq peptide;Acc:NP_001101868]	-1.5097	5.61056	8.23725e-16	1.06737e-13
ENSRNOG00000028845	Ebf1	Transcription factor COE1 [Source:UniProtKB/Swiss-Prot;Acc:Q63398]	1.28052	8.56134	8.66384e-16	1.11096e-13
ENSRNOG00000016064	Tkt	Transketolase [Source:UniProtKB/Swiss-Prot;Acc:P50137]	-1.40535	11.8962	1.01335e-15	1.28601e-13
ENSRNOG00000038001	Slc25a1	Tricarboxylate transport protein, mitochondrial [Source:UniProtKB/Swiss-Prot;Acc:P32089]	-2.29405	6.65283	1.03917e-15	1.30533e-13
ENSRNOG00000019206	Nupr1	Nuclear protein 1 [Source:UniProtKB/Swiss-Prot;Acc:O54842]	-1.72225	6.22991	1.14579e-15	1.41047e-13
ENSRNOG00000025899	Thada	thyroid adenoma associated [Source:RefSeq peptide;Acc:NP_001178698]	1.58113	4.93423	1.1407e-15	1.41047e-13
ENSRNOG00000004679	Fign	fidgetin [Source:RefSeq peptide;Acc:NP_001099954]	1.84833	4.34876	1.49754e-15	1.82522e-13
ENSRNOG00000037254	G6pd	Glucose-6-phosphate 1-dehydrogenase [Source:UniProtKB/Swiss-Prot;Acc:P05370]	-1.38177	7.19177	1.65616e-15	1.99876e-13
ENSRNOG00000000805	Gja1	Gap junction alpha-1 protein [Source:UniProtKB/Swiss-Prot;Acc:P08050]	-1.52744	8.0931	1.85669e-15	2.21902e-13
ENSRNOG00000009425	Fgf7	Keratinocyte growth factor [Source:UniProtKB/Swiss-Prot;Acc:Q02195]	2.28203	3.4398	2.24468e-15	2.65692e-13
ENSRNOG00000019606	Trpv3	transient receptor potential cation channel subfamily V member 3 [Source:RefSeq peptide;Acc:NP_001020928]	1.98022	4.52118	2.36069e-15	2.76763e-13
ENSRNOG00000016751	Slc25a28	mitoferrin-2 [Source:RefSeq peptide;Acc:NP_001102985]	-1.27196	5.84249	2.46081e-15	2.85779e-13
ENSRNOG00000032339	Rasl12	ras-like protein family member 12 [Source:RefSeq peptide;Acc:NP_001101632]	-1.37871	6.34303	3.68915e-15	4.24425e-13
ENSRNOG00000024705	Rarres2	retinoic acid receptor responder protein 2 [Source:RefSeq peptide;Acc:NP_001013445]	-1.27518	6.92686	3.84052e-15	4.37748e-13
ENSRNOG00000021025	Ppp2r5b	serine/threonine-protein phosphatase 2A 56 kDa regulatory subunit beta isoform [Source:RefSeq peptide;Acc:NP_852044]	-1.52214	4.63453	4.13141e-15	4.66584e-13
ENSRNOG00000029028	Mknk2	MAP kinase-interacting serine/threonine-protein kinase 2 [Source:UniProtKB/Swiss-Prot;Acc:Q5U2N4]	-1.20359	10.0876	4.72982e-15	5.29309e-13
ENSRNOG00000013090	Gadd45g	Growth arrest and DNA damage-inducible protein GADD45 gamma [Source:UniProtKB/Swiss-Prot;Acc:Q9WTQ7]	-2.04526	6.96564	5.24354e-15	5.81514e-13
ENSRNOG00000030121	Enpep	glutamyl aminopeptidase (Enpep), mRNA [Source:RefSeq DNA;Acc:NM_022251]	-1.36437	5.22126	5.65108e-15	6.21114e-13
ENSRNOG00000036684	Pcyt2	Ethanolamine-phosphate cytidylyltransferase [Source:UniProtKB/Swiss-Prot;Acc:O88637]	-1.35019	6.79349	6.68129e-15	7.27847e-13
ENSRNOG00000017955	LOC683919	RCG47285, isoform CRA_bUncharacterized protein [Source:UniProtKB/TrEMBL;Acc:D3ZEH6]	-1.36643	5.99567	6.82607e-15	7.37096e-13
ENSRNOG00000016678	Angptl2	angiopoietin-related protein 2 [Source:RefSeq peptide;Acc:NP_598253]	1.31634	8.13754	7.27924e-15	7.79195e-13
ENSRNOG00000017676	Plvap	Plasmalemma vesicle-associated protein [Source:UniProtKB/Swiss-Prot;Acc:Q9WV78]	1.49798	5.1062	7.90408e-15	8.38786e-13
ENSRNOG00000004821	Sntb1	beta-1-syntrophin [Source:RefSeq peptide;Acc:NP_001124014]	1.75139	4.40277	8.12733e-15	8.55107e-13
ENSRNOG00000007539	Rsad2	Radical S-adenosyl methionine domain-containing protein 2 [Source:UniProtKB/Swiss-Prot;Acc:O70600]	1.91878	4.05084	8.28121e-15	8.63912e-13
ENSRNOG00000001606	Adamts5	A disintegrin and metalloproteinase with thrombospondin motifs 5 [Source:RefSeq peptide;Acc:NP_942056]	1.54266	5.59651	9.39026e-15	9.71379e-13
ENSRNOG00000016924	Acly	ATP-citrate synthase [Source:UniProtKB/Swiss-Prot;Acc:P16638]	-1.27443	9.5848	1.05674e-14	1.08404e-12
ENSRNOG00000016910	LOC100361774	Uncharacterized protein [Source:UniProtKB/TrEMBL;Acc:D3ZLR4]	1.27089	8.69931	1.22495e-14	1.24621e-12
ENSRNOG00000017414	Irf7	interferon regulatory factor 7 [Source:RefSeq peptide;Acc:NP_001028863]	1.69863	4.66146	2.27687e-14	2.2974e-12
ENSRNOG00000001706	Kalrn	Kalirin [Source:UniProtKB/Swiss-Prot;Acc:P97924]	1.26957	5.70544	2.39534e-14	2.39729e-12
ENSRNOG00000032487	Sts	Steryl-sulfatase [Source:UniProtKB/Swiss-Prot;Acc:P15589]	-1.41692	6.17818	2.42118e-14	2.40361e-12
ENSRNOG00000002095	Arhgap24	Rho GTPase-activating protein 24 [Source:UniProtKB/Swiss-Prot;Acc:Q5U2Z7]	1.31788	5.59261	4.00764e-14	3.94672e-12
ENSRNOG00000026226	Hook1	protein Hook homolog 1 [Source:RefSeq peptide;Acc:NP_001101416]	2.24236	3.41414	4.5657e-14	4.46062e-12
ENSRNOG00000008697	Nov	nephroblastoma overexpressed gene (Nov), mRNA [Source:RefSeq DNA;Acc:NM_030868]	1.81601	4.16183	4.74106e-14	4.59547e-12
ENSRNOG00000031213	Slc39a11	solute carrier family 39 (metal ion transporter), member 11 (Slc39a11), mRNA [Source:RefSeq DNA;Acc:NM_001013042]	2.00019	3.55636	5.46286e-14	5.25373e-12
ENSRNOG00000010204	Tmem9	transmembrane protein 9 [Source:RefSeq peptide;Acc:NP_001099423]	-1.37349	5.80379	6.68479e-14	6.37905e-12
ENSRNOG00000006859	Insig1	Insulin-induced gene 1 protein [Source:UniProtKB/Swiss-Prot;Acc:Q08755]	-1.42987	8.61768	7.18327e-14	6.80201e-12
ENSRNOG00000008234	Lrrc61	leucine-rich repeat-containing protein 61 [Source:RefSeq peptide;Acc:NP_001102701]	-1.211	6.11259	7.50003e-14	7.04773e-12
ENSRNOG00000000073		Transmembrane emp24 domain-containing protein 5 [Source:UniProtKB/Swiss-Prot;Acc:Q6AXN3]	-1.253	7.74889	8.42506e-14	7.857e-12
ENSRNOG00000009181	Dleu7	deleted in lymphocytic leukemia, 7 [Source:RefSeq peptide;Acc:NP_001099513]	-5.62161	1.35093	9.1998e-14	8.515e-12
ENSRNOG00000029792	Ogn	mimecan [Source:RefSeq peptide;Acc:NP_001099573]	1.26268	6.14358	9.87771e-14	9.07422e-12
ENSRNOG00000026472	Kctd8	BTB/POZ domain-containing protein KCTD8 [Source:RefSeq peptide;Acc:NP_001093642]	3.598	1.95939	1.01545e-13	9.25939e-12
ENSRNOG00000006526	Sema3c	semaphorin-3C [Source:RefSeq peptide;Acc:NP_001100048]	1.75947	4.23264	1.05005e-13	9.50449e-12
ENSRNOG00000018630	Gapdh-ps1	Glyceraldehyde-3-phosphate dehydrogenase [Source:UniProtKB/Swiss-Prot;Acc:P04797]	-1.21828	8.54179	1.14552e-13	1.02929e-11
ENSRNOG00000014805	Wdr8	WD repeat domain 8 [Source:RefSeq peptide;Acc:NP_001014284]	1.71625	4.0947	1.28735e-13	1.14836e-11
ENSRNOG00000001157		Uncharacterized protein [Source:UniProtKB/TrEMBL;Acc:F1LTV4]	-5.87973	1.64354	1.6241e-13	1.43832e-11
ENSRNOG00000031955	Calml3	Calmodulin-like protein 3 [Source:UniProtKB/Swiss-Prot;Acc:Q5U206]	-2.82128	3.96901	2.18792e-13	1.92381e-11
ENSRNOG00000030210	Fndc1	Fibronectin type III domain-containing protein 1 [Source:UniProtKB/Swiss-Prot;Acc:Q2Q0I9]	1.47569	5.03554	2.49484e-13	2.17812e-11
ENSRNOG00000001959	Mx1	Interferon-induced GTP-binding protein Mx1 [Source:UniProtKB/Swiss-Prot;Acc:P18588]	2.74587	3.19375	2.8813e-13	2.4978e-11
ENSRNOG00000032009	LOC499643	Uncharacterized protein [Source:UniProtKB/TrEMBL;Acc:D4A0C9]	-1.18058	6.12744	3.22776e-13	2.77858e-11
ENSRNOG00000007302	Fbn1	fibrillin-1 [Source:RefSeq peptide;Acc:NP_114013]	1.20165	6.58648	4.33876e-13	3.70904e-11
ENSRNOG00000018225	Tp53inp2	Tumor protein p53-inducible nuclear protein 2 [Source:UniProtKB/Swiss-Prot;Acc:Q8CHM3]	-1.26289	5.39939	5.2935e-13	4.46322e-11
ENSRNOG00000028166		acetylserotonin O-methyltransferase-like [Source:RefSeq peptide;Acc:NP_001099385]	-1.21095	5.79859	5.2928e-13	4.46322e-11
ENSRNOG00000001518	Itga6	Integrin alpha 6 subchain [Source:UniProtKB/TrEMBL;Acc:Q924W3]	1.18878	6.97085	5.60588e-13	4.69445e-11
ENSRNOG00000015354		Aldehyde oxidase [Source:UniProtKB/Swiss-Prot;Acc:Q9Z0U5]	1.34093	8.79339	5.83282e-13	4.85149e-11
ENSRNOG00000000875	Fhl1	Four and a half LIM domains protein 1 [Source:UniProtKB/Swiss-Prot;Acc:Q9WUH4]	1.33999	6.07309	6.68939e-13	5.5266e-11
ENSRNOG00000005210	Gnai1	guanine nucleotide binding protein (G protein), alpha inhibiting 1 (Gnai1), mRNA [Source:RefSeq DNA;Acc:NM_013145]	1.17645	6.07181	6.77782e-13	5.56233e-11
ENSRNOG00000010350	Rcan2	Calcipressin-2 [Source:UniProtKB/Swiss-Prot;Acc:Q8CH27]	1.36368	5.94524	7.84427e-13	6.3949e-11
ENSRNOG00000003611	Dynlt3	dynein light chain Tctex-type 3 [Source:RefSeq peptide;Acc:NP_001013246]	-1.12803	7.30472	8.3861e-13	6.79164e-11
ENSRNOG00000005156		Uncharacterized protein [Source:UniProtKB/TrEMBL;Acc:D3ZNA9]	-1.33995	5.04301	9.31469e-13	7.49437e-11
ENSRNOG00000016874	Znf521	zinc finger protein 521 [Source:RefSeq peptide;Acc:NP_001100873]	1.5844	4.04907	9.7451e-13	7.78975e-11
ENSRNOG00000030542		Uncharacterized protein [Source:UniProtKB/TrEMBL;Acc:D4AEE8]	1.49437	4.45288	1.1979e-12	9.51368e-11
ENSRNOG00000017505	Npepo	Aminopeptidase O [Source:UniProtKB/Swiss-Prot;Acc:P69527]	1.40013	4.94417	1.31436e-12	1.03716e-10
ENSRNOG00000004508		Uncharacterized protein [Source:UniProtKB/TrEMBL;Acc:F1M335]	1.19401	6.69582	1.32564e-12	1.0394e-10
ENSRNOG00000010944	Hyou1	Hypoxia up-regulated protein 1 [Source:UniProtKB/Swiss-Prot;Acc:Q63617]	-1.10939	7.27219	1.33449e-12	1.03972e-10
ENSRNOG00000012579	Tlcd1	TLC domain-containing protein 1 [Source:UniProtKB/Swiss-Prot;Acc:Q5U2T1]	-2.02473	3.29421	1.4161e-12	1.09636e-10
ENSRNOG00000037563	Cd68	macrosialin [Source:RefSeq peptide;Acc:NP_001026808]	1.35417	4.82136	1.50359e-12	1.15683e-10
ENSRNOG00000011151	Odz4	teneurin-4 [Source:RefSeq peptide;Acc:NP_001178557]	1.61057	4.78028	1.84137e-12	1.4079e-10
ENSRNOG00000032519	Chsy3	Uncharacterized protein [Source:UniProtKB/TrEMBL;Acc:D3ZUB2]	3.26276	2.00416	2.08287e-12	1.58273e-10
ENSRNOG00000020877	Pyy	Peptide YY [Source:UniProtKB/Swiss-Prot;Acc:P10631]	4.71158	1.31607	2.21919e-12	1.67596e-10
ENSRNOG00000019107		Ac1-130RCG63367 [Source:UniProtKB/TrEMBL;Acc:Q7TPL2]	-1.17649	6.35966	2.23664e-12	1.67885e-10
ENSRNOG00000013260	Calr3	calreticulin-3 [Source:RefSeq peptide;Acc:NP_001012212]	-1.16471	5.68865	3.39007e-12	2.5292e-10
ENSRNOG00000000577	Ddit4	DNA damage-inducible transcript 4 protein [Source:UniProtKB/Swiss-Prot;Acc:Q8VHZ9]	-1.40937	5.7127	3.78232e-12	2.80484e-10
ENSRNOG00000015906	Tgif1	TGFB-induced factor homeobox 1 [Source:RefSeq peptide;Acc:NP_001015020]	2.12608	3.11063	4.17971e-12	3.08097e-10
ENSRNOG00000027784	Tsku	Tsukushin [Source:UniProtKB/Swiss-Prot;Acc:Q6QMY6]	-1.12657	6.61535	4.42702e-12	3.24385e-10
ENSRNOG00000007441	Klhl32	Uncharacterized protein [Source:UniProtKB/TrEMBL;Acc:D3ZR28]	2.34087	3.00249	4.92207e-12	3.58525e-10
ENSRNOG00000020734	Mrgprg	Mas-related G-protein coupled receptor member G [Source:UniProtKB/Swiss-Prot;Acc:Q7TN39]	3.03596	2.32307	4.99268e-12	3.61528e-10
ENSRNOG00000013793	LOC100362042	C1q and tumor necrosis factor related protein 9 [Source:RefSeq peptide;Acc:NP_001178820]	-1.46729	4.83145	5.19878e-12	3.74251e-10
ENSRNOG00000001205	Agpat3	1-acyl-sn-glycerol-3-phosphate acyltransferase gamma [Source:RefSeq peptide;Acc:NP_001099848]	-1.21029	7.58534	6.18622e-12	4.42746e-10
ENSRNOG00000037752		Uncharacterized protein [Source:UniProtKB/TrEMBL;Acc:F1M584]	1.35732	5.31468	6.43109e-12	4.57611e-10
ENSRNOG00000033516		Uncharacterized protein [Source:UniProtKB/TrEMBL;Acc:D4A6S6]	1.35269	4.93051	7.2331e-12	5.11721e-10
ENSRNOG00000004111	Soat1	Sterol O-acyltransferase 1 [Source:UniProtKB/Swiss-Prot;Acc:O70536]	-1.45665	4.36114	7.43203e-12	5.1982e-10
ENSRNOG00000029501	Dhdpsl	probable 4-hydroxy-2-oxoglutarate aldolase, mitochondrial [Source:RefSeq peptide;Acc:NP_001099825]	-1.1176	6.86784	7.42452e-12	5.1982e-10
ENSRNOG00000016222	RGD1308930		-2.14975	3.11962	7.69365e-12	5.32072e-10
ENSRNOG00000033110	Svep1	Sushi, von Willebrand factor type A, EGF and pentraxin domain-containing protein 1 [Source:UniProtKB/Swiss-Prot;Acc:P0C6B8]	1.17262	7.1752	7.66131e-12	5.32072e-10
ENSRNOG00000010872	Ckb	Creatine kinase B-type [Source:UniProtKB/Swiss-Prot;Acc:P07335]	-1.18471	6.91577	7.87275e-12	5.41416e-10
ENSRNOG00000015809	Pecr	Peroxisomal trans-2-enoyl-CoA reductase [Source:UniProtKB/Swiss-Prot;Acc:Q9WVK3]	-1.07378	6.40748	8.11062e-12	5.54676e-10
ENSRNOG00000022268		Uncharacterized protein [Source:UniProtKB/TrEMBL;Acc:D3Z9J9]	-2.20359	5.16076	8.23473e-12	5.60053e-10
ENSRNOG00000016038	Mgmt	Methylated-DNA--protein-cysteine methyltransferase [Source:UniProtKB/Swiss-Prot;Acc:P24528]	1.22073	5.22682	9.13191e-12	6.17658e-10
ENSRNOG00000020716	Axl	tyrosine-protein kinase receptor UFO isoform 1 [Source:RefSeq peptide;Acc:NP_113982]	1.16111	5.38861	9.32957e-12	6.27579e-10
ENSRNOG00000013702		Uncharacterized protein [Source:UniProtKB/TrEMBL;Acc:F1LQ83]	-7.47143	0.85003	9.59392e-12	6.41854e-10
ENSRNOG00000018516	Impa2	Inositol monophosphatase 2 [Source:UniProtKB/Swiss-Prot;Acc:Q8CIN7]	-1.1399	7.80016	1.02513e-11	6.82124e-10
ENSRNOG00000004668	Slc25a35	solute carrier family 25 member 35 [Source:RefSeq peptide;Acc:NP_001102503]	-1.13515	6.63362	1.06581e-11	7.05385e-10
ENSRNOG00000037124	RGD1359452	Uncharacterized protein C15orf33 homolog [Source:UniProtKB/Swiss-Prot;Acc:Q6AXP3]	1.35901	4.54424	1.08432e-11	7.13799e-10
ENSRNOG00000026952		Uncharacterized protein [Source:UniProtKB/TrEMBL;Acc:F1M608]	1.1314	5.24606	1.22326e-11	8.00978e-10
ENSRNOG00000011352	Furin	Furin [Source:UniProtKB/Swiss-Prot;Acc:P23377]	-1.06664	8.47265	1.23825e-11	8.06499e-10
ENSRNOG00000027001		Heterogeneous nuclear ribonucleoprotein A3 [Source:UniProtKB/Swiss-Prot;Acc:Q6URK4]	1.13978	5.21123	1.25126e-11	8.10686e-10
ENSRNOG00000016117	Myof	myoferlin [Source:RefSeq peptide;Acc:NP_001178565]	1.35352	4.55403	1.32131e-11	8.5159e-10
ENSRNOG00000011913	Cp	Ceruloplasmin [Source:UniProtKB/Swiss-Prot;Acc:P13635]	1.23641	5.3201	1.56849e-11	1.00563e-09
ENSRNOG00000015538	Abcd2	ATP-binding cassette sub-family D member 2 [Source:UniProtKB/Swiss-Prot;Acc:Q9QY44]	1.14861	8.02445	1.58577e-11	1.01144e-09
ENSRNOG00000008917		Uncharacterized protein [Source:UniProtKB/TrEMBL;Acc:F1LVX2]	1.40168	4.3317	1.80794e-11	1.1418e-09
ENSRNOG00000028188		Glutathione S-transferase theta-2 [Source:UniProtKB/Swiss-Prot;Acc:P30713]	-1.09665	6.99932	1.80869e-11	1.1418e-09
ENSRNOG00000010437	Sncg	Gamma-synuclein [Source:UniProtKB/Swiss-Prot;Acc:Q63544]	1.25469	7.17939	1.889e-11	1.1864e-09
ENSRNOG00000024437	Blcap	Bladder cancer-associated protein [Source:UniProtKB/Swiss-Prot;Acc:P62950]	1.20977	7.71597	1.92298e-11	1.20162e-09
ENSRNOG00000002167	Dmp1	Dentin matrix acidic phosphoprotein 1 [Source:UniProtKB/Swiss-Prot;Acc:P98193]	3.75501	1.63482	2.14615e-11	1.3279e-09
ENSRNOG00000007233	Uqcrq	Cytochrome b-c1 complex subunit 8 [Source:UniProtKB/Swiss-Prot;Acc:Q7TQ16]	-1.10482	8.0404	2.14664e-11	1.3279e-09
ENSRNOG00000007443	Jag1	Protein jagged-1 [Source:UniProtKB/Swiss-Prot;Acc:Q63722]	1.06968	6.37128	2.33469e-11	1.437e-09
ENSRNOG00000018381		Uncharacterized protein [Source:UniProtKB/TrEMBL;Acc:F1LV76]	1.6234	3.8666	2.38002e-11	1.45761e-09
ENSRNOG00000000899		Uncharacterized protein [Source:UniProtKB/TrEMBL;Acc:F1M387]	1.35561	4.34545	2.44668e-11	1.49102e-09
ENSRNOG00000002860	RGD1309708	Uncharacterized protein C1orf114 homolog [Source:UniProtKB/Swiss-Prot;Acc:Q6AYN9]	-1.31866	5.82467	2.52906e-11	1.53363e-09
ENSRNOG00000003205	Ldb2	LIM domain-binding protein 2 [Source:RefSeq peptide;Acc:NP_001099479]	1.12683	5.21425	2.56654e-11	1.54873e-09
ENSRNOG00000012343	Pdp2	[Pyruvate dehydrogenase [acetyl-transferring]]-phosphatase 2, mitochondrial [Source:UniProtKB/Swiss-Prot;Acc:O88484]	-1.04525	6.62247	2.59186e-11	1.55638e-09
ENSRNOG00000011386	RGD1308124	Uncharacterized protein [Source:UniProtKB/TrEMBL;Acc:D3ZN50]	1.50366	4.20655	2.61732e-11	1.56404e-09
ENSRNOG00000020480	Fads1	Fatty acid desaturase 1 [Source:UniProtKB/Swiss-Prot;Acc:Q920R3]	-1.13635	6.68436	2.68911e-11	1.59918e-09
ENSRNOG00000023257	Adamts9	A disintegrin and metalloproteinase with thrombospondin motifs 9 [Source:RefSeq peptide;Acc:NP_001101347]	1.27585	6.86085	2.82158e-11	1.6619e-09
ENSRNOG00000030813	Dbi	acyl-CoA-binding protein [Source:RefSeq peptide;Acc:NP_114054]	-1.20949	5.15407	2.81464e-11	1.6619e-09
ENSRNOG00000019217	Adrb2	Beta-2 adrenergic receptor [Source:UniProtKB/Swiss-Prot;Acc:P10608]	1.79351	3.77094	2.99735e-11	1.75702e-09
ENSRNOG00000018373	Tln2	Uncharacterized protein [Source:UniProtKB/TrEMBL;Acc:D3ZA84]	1.22983	6.51034	3.23371e-11	1.88659e-09
ENSRNOG00000011032	Lhfpl2	lipoma HMGIC fusion partner-like 2 protein [Source:RefSeq peptide;Acc:NP_001099872]	1.95268	3.62598	3.3986e-11	1.97343e-09
ENSRNOG00000016369	Eci2	Enoyl-CoA delta isomerase 2, mitochondrial [Source:UniProtKB/Swiss-Prot;Acc:Q5XIC0]	-1.00789	8.3474	3.44406e-11	1.99044e-09
ENSRNOG00000019422	Egr1	Early growth response protein 1 [Source:UniProtKB/Swiss-Prot;Acc:P08154]	2.09526	6.77793	3.62599e-11	2.08579e-09
ENSRNOG00000007090	Cacna1c	Voltage-dependent L-type calcium channel subunit alpha-1C [Source:UniProtKB/Swiss-Prot;Acc:P22002]	1.3213	4.93956	3.85266e-11	2.19566e-09
ENSRNOG00000024970		Uncharacterized protein [Source:UniProtKB/TrEMBL;Acc:F1M5L7]	-1.75675	3.47383	3.84543e-11	2.19566e-09
ENSRNOG00000015201	RGD1562084	similar to expressed sequence AI118078 (RGD1562084), mRNA [Source:RefSeq DNA;Acc:NM_001109294]	5.37853	1.12658	4.00731e-11	2.27327e-09
ENSRNOG00000021725	Mlec	Malectin [Source:UniProtKB/Swiss-Prot;Acc:Q5FVQ4]	-1.02412	7.00857	4.39811e-11	2.48352e-09
ENSRNOG00000023370		Uncharacterized protein [Source:UniProtKB/TrEMBL;Acc:D3Z847]	1.1288	5.39036	4.68323e-11	2.63245e-09
ENSRNOG00000000961	Glt1d1	Uncharacterized protein [Source:UniProtKB/TrEMBL;Acc:D3ZRH0]	5.32223	1.06469	4.79336e-11	2.6821e-09
ENSRNOG00000004755	Commd9	COMM domain-containing protein 9 [Source:RefSeq peptide;Acc:NP_001028864]	-1.07444	5.77622	5.46558e-11	3.0444e-09
ENSRNOG00000014656	Cox8b	Cytochrome c oxidase subunit 8B, mitochondrial [Source:UniProtKB/Swiss-Prot;Acc:P16221]	-1.01166	8.46063	5.54222e-11	3.07318e-09
ENSRNOG00000005930	Nnmt	nicotinamide N-methyltransferase [Source:RefSeq peptide;Acc:NP_001100289]	-1.42643	4.31207	5.9955e-11	3.30963e-09
ENSRNOG00000013993		transcription factor 7-like 2 [Source:RefSeq peptide;Acc:NP_001177981]	1.07841	6.46877	6.19039e-11	3.40195e-09
ENSRNOG00000016196	Dlgap1	Disks large-associated protein 1 [Source:UniProtKB/Swiss-Prot;Acc:P97836]	2.22265	2.76189	6.24612e-11	3.41732e-09
ENSRNOG00000013141	Eno2	Gamma-enolase [Source:UniProtKB/Swiss-Prot;Acc:P07323]	1.67074	3.52549	6.63391e-11	3.61343e-09
ENSRNOG00000005278	Trhde	Thyrotropin-releasing hormone-degrading ectoenzyme [Source:UniProtKB/Swiss-Prot;Acc:Q10836]	1.07956	5.95632	6.79963e-11	3.68738e-09
ENSRNOG00000010840		ADAMTS-like protein 3 [Source:RefSeq peptide;Acc:NP_001101003]	1.43073	3.99284	6.87042e-11	3.70942e-09
ENSRNOG00000002004		Uncharacterized protein [Source:UniProtKB/TrEMBL;Acc:D4A123]	-1.20149	5.2871	7.4279e-11	3.97894e-09
ENSRNOG00000020560	Dmbt1	Deleted in malignant brain tumors 1 protein [Source:UniProtKB/Swiss-Prot;Acc:Q8CIZ5]	1.10826	5.26022	7.43426e-11	3.97894e-09
ENSRNOG00000001544	Cyyr1	Cysteine and tyrosine-rich protein 1 [Source:UniProtKB/Swiss-Prot;Acc:Q5PQS5]	1.07997	5.41382	7.53831e-11	4.01717e-09
ENSRNOG00000006557		cytoplasmic FMR1 interacting protein 2 [Source:RefSeq peptide;Acc:NP_001100466]	1.58625	3.7144	8.72535e-11	4.6297e-09
ENSRNOG00000018450	Slc25a22	mitochondrial glutamate carrier 1 [Source:RefSeq peptide;Acc:NP_001014049]	-1.07538	7.45098	8.86519e-11	4.68371e-09
ENSRNOG00000001770	Ehhadh	Peroxisomal bifunctional enzymeEnoyl-CoA hydratase/3,2-trans-enoyl-CoA isomerase3-hydroxyacyl-CoA dehydrogenase [Source:UniProtKB/Swiss-Prot;Acc:P07896]	-1.1644	8.1073	9.67788e-11	5.09123e-09
ENSRNOG00000037580	Psmd8	proteasome 26S subunit, non-ATPase, 8 [Source:RefSeq peptide;Acc:NP_001094301]	-1.06647	7.20863	1.05411e-10	5.52176e-09
ENSRNOG00000005291	Slc38a1	Sodium-coupled neutral amino acid transporter 1 [Source:UniProtKB/Swiss-Prot;Acc:Q9JM15]	-1.50276	4.51162	1.10218e-10	5.7491e-09
ENSRNOG00000002244	Pdgfra	Alpha-type platelet-derived growth factor receptor [Source:UniProtKB/Swiss-Prot;Acc:P20786]	1.17375	5.11495	1.13529e-10	5.89682e-09
ENSRNOG00000021938	Lrrtm4	leucine-rich repeat transmembrane neuronal protein 4 [Source:RefSeq peptide;Acc:NP_001128218]	2.87222	2.37874	1.18261e-10	6.11678e-09
ENSRNOG00000036934	Abhd12	Monoacylglycerol lipase ABHD12 [Source:UniProtKB/Swiss-Prot;Acc:Q6AYT7]	-1.06044	6.62434	1.22221e-10	6.29516e-09
ENSRNOG00000011310	Pde10a	cAMP and cAMP-inhibited cGMP 3',5'-cyclic phosphodiesterase 10A [Source:UniProtKB/Swiss-Prot;Acc:Q9QYJ6]	1.45438	4.10339	1.23274e-10	6.29668e-09
ENSRNOG00000014443	Pde5a	cGMP-specific 3',5'-cyclic phosphodiesterase [Source:UniProtKB/Swiss-Prot;Acc:O54735]	1.83311	3.14277	1.23114e-10	6.29668e-09
ENSRNOG00000017672	Akr1c14	3-alpha-hydroxysteroid dehydrogenase [Source:UniProtKB/Swiss-Prot;Acc:P23457]	1.18194	4.85584	1.25989e-10	6.40876e-09
ENSRNOG00000019752	Slc29a1	Equilibrative nucleoside transporter 1 [Source:UniProtKB/Swiss-Prot;Acc:O54698]	-1.09386	5.72149	1.37444e-10	6.96267e-09
ENSRNOG00000015614	Ppp1r16b	protein phosphatase 1 regulatory inhibitor subunit 16B [Source:RefSeq peptide;Acc:NP_001178001]	1.16209	5.12286	1.42884e-10	7.20861e-09
ENSRNOG00000016543	Trim63	E3 ubiquitin-protein ligase TRIM63 [Source:UniProtKB/Swiss-Prot;Acc:Q91Z63]	2.32063	3.4854	1.51122e-10	7.59309e-09
ENSRNOG00000002159	Agpat9	Glycerol-3-phosphate acyltransferase 3 [Source:UniProtKB/Swiss-Prot;Acc:Q4V8J4]	1.54651	5.09798	1.52332e-10	7.62279e-09
ENSRNOG00000014268	Abca2	ATP-binding cassette sub-family A member 2 [Source:UniProtKB/Swiss-Prot;Acc:Q9ESR9]	-1.01933	7.61079	1.67982e-10	8.37191e-09
ENSRNOG00000018076	Fmo5	Dimethylaniline monooxygenase [N-oxide-forming] 5 [Source:UniProtKB/Swiss-Prot;Acc:Q8K4C0]	-1.80557	3.16203	1.75136e-10	8.66092e-09
ENSRNOG00000020729	Stc2	Stanniocalcin-2 [Source:UniProtKB/Swiss-Prot;Acc:Q9R0K8]	2.22191	2.91082	1.75188e-10	8.66092e-09
ENSRNOG00000013657	Stmn3	Stathmin-3 [Source:UniProtKB/Swiss-Prot;Acc:Q9JHU6]	3.3785	1.93984	1.82598e-10	8.99113e-09
ENSRNOG00000039666	Srpx	Sushi repeat-containing protein SRPX [Source:UniProtKB/Swiss-Prot;Acc:Q63769]	1.03723	6.14506	1.84787e-10	9.06264e-09
ENSRNOG00000006931	Eepd1	Endonuclease/exonuclease/phosphatase family domain-containing protein 1 [Source:UniProtKB/Swiss-Prot;Acc:Q5XI74]	1.02591	6.24404	2.06634e-10	1.00939e-08
ENSRNOG00000026902	Lyve1	lymphatic vessel endothelial hyaluronic acid receptor 1 [Source:RefSeq peptide;Acc:NP_001099756]	1.71264	3.72995	2.33432e-10	1.13579e-08
ENSRNOG00000026050	Epb41l4a	erythrocyte membrane protein band 4.1 like 4A [Source:RefSeq peptide;Acc:NP_001100867]	1.79541	3.46105	2.35972e-10	1.14363e-08
ENSRNOG00000011134	Lama2	Uncharacterized protein [Source:UniProtKB/TrEMBL;Acc:F1LXY9]	1.12431	5.58278	2.52077e-10	1.21689e-08
ENSRNOG00000004147		Uncharacterized protein [Source:UniProtKB/TrEMBL;Acc:D3ZCF8]	1.02979	6.62257	2.5424e-10	1.22254e-08
ENSRNOG00000008052		probable cation-transporting ATPase 13A2 [Source:RefSeq peptide;Acc:NP_001166903]	-1.15562	5.01095	2.63347e-10	1.2614e-08
ENSRNOG00000011474	Ppp1r3b	Protein phosphatase 1 regulatory subunit 3B [Source:UniProtKB/Swiss-Prot;Acc:Q6IN01]	-1.06994	7.70038	2.93362e-10	1.39972e-08
ENSRNOG00000009419		receptor-type tyrosine-protein phosphatase gamma [Source:RefSeq peptide;Acc:NP_599183]	1.00291	7.2862	3.38002e-10	1.60649e-08
ENSRNOG00000011300		Uncharacterized protein [Source:UniProtKB/TrEMBL;Acc:D3ZN05]	2.20759	2.53252	3.42587e-10	1.62202e-08
ENSRNOG00000025523	RGD1564887	Uncharacterized protein [Source:UniProtKB/TrEMBL;Acc:D3ZVS0]	1.08977	5.15222	3.44501e-10	1.62483e-08
ENSRNOG00000004823		Uncharacterized protein [Source:UniProtKB/TrEMBL;Acc:F1LUN1]	1.17998	5.10656	3.48468e-10	1.63727e-08
ENSRNOG00000011622	Echdc1	Enoyl-CoA hydratase domain-containing protein 1 [Source:UniProtKB/Swiss-Prot;Acc:Q6AYG5]	-1.06631	7.62494	3.79986e-10	1.77857e-08
ENSRNOG00000004726		MAP kinase-activated protein kinase 2 [Source:RefSeq peptide;Acc:NP_835203]	-1.02448	7.29446	3.88096e-10	1.80965e-08
ENSRNOG00000003148		Metalloproteinase inhibitor 2 [Source:UniProtKB/Swiss-Prot;Acc:P30121]	1.08261	5.99389	3.90445e-10	1.81373e-08
ENSRNOG00000000525		Uncharacterized protein [Source:UniProtKB/TrEMBL;Acc:D3ZGM7]	1.46364	5.56566	3.97233e-10	1.83832e-08
ENSRNOG00000016873	Msrb2	Methionine-R-sulfoxide reductase B2, mitochondrial [Source:UniProtKB/Swiss-Prot;Acc:Q4FZX5]	-1.0316	5.67537	4.10105e-10	1.89078e-08
ENSRNOG00000010296	Slc7a7	Y+L amino acid transporter 1 [Source:UniProtKB/Swiss-Prot;Acc:Q9R0S5]	2.57364	2.20624	4.56026e-10	2.09465e-08
ENSRNOG00000002278	Tec	tyrosine-protein kinase Tec [Source:RefSeq peptide;Acc:NP_445884]	1.54122	3.5698	4.75605e-10	2.17401e-08
ENSRNOG00000019627	Mybpc2	myosin-binding protein C, fast-type [Source:RefSeq peptide;Acc:NP_001099727]	-1.10554	7.98522	4.76834e-10	2.17401e-08
ENSRNOG00000003217	Lgals3bp	Galectin-3-binding protein [Source:UniProtKB/Swiss-Prot;Acc:O70513]	1.2822	4.237	5.06988e-10	2.30296e-08
ENSRNOG00000011490	LOC100361444	Uncharacterized protein [Source:UniProtKB/TrEMBL;Acc:D3ZMI0]	-1.12355	6.41764	5.9598e-10	2.69725e-08
ENSRNOG00000017628	Tagln	Transgelin [Source:UniProtKB/Swiss-Prot;Acc:P31232]	0.963275	6.6529	6.02753e-10	2.71791e-08
ENSRNOG00000019147	Stom	erythrocyte band 7 integral membrane protein [Source:RefSeq peptide;Acc:NP_001011965]	-1.16757	8.34341	6.19024e-10	2.78109e-08
ENSRNOG00000003439	Il15	Interleukin-15 [Source:UniProtKB/Swiss-Prot;Acc:P97604]	1.29587	4.28955	6.40073e-10	2.8652e-08
ENSRNOG00000012109	Fam105a	Protein FAM105A [Source:UniProtKB/Swiss-Prot;Acc:Q3B7D8]	1.80152	3.95251	6.58953e-10	2.93903e-08
ENSRNOG00000021130		ATP-binding cassette sub-family C member 8 [Source:UniProtKB/Swiss-Prot;Acc:Q09429]	-3.29397	2.03265	6.74789e-10	2.99879e-08
ENSRNOG00000036693	Slc25a10	mitochondrial dicarboxylate carrier [Source:RefSeq peptide;Acc:NP_596909]	-1.6043	6.06999	7.14079e-10	3.16198e-08
ENSRNOG00000006523	Atl2	ADP-ribosylation factor-like 6 interacting protein 2 [Source:RefSeq peptide;Acc:NP_001094141]	-0.998948	7.52619	7.50311e-10	3.31051e-08
ENSRNOG00000015957	F13a1	Coagulation factor XIII A chain [Source:UniProtKB/Swiss-Prot;Acc:O08619]	1.39556	4.04199	7.53965e-10	3.31475e-08
ENSRNOG00000015078	Ifitm3	Interferon-induced transmembrane protein 3 [Source:UniProtKB/Swiss-Prot;Acc:P26376]	-1.0389	7.16737	8.03346e-10	3.51928e-08
ENSRNOG00000032788	Dysf	dysferlin [Source:RefSeq peptide;Acc:NP_001101339]	1.00364	6.39422	8.24142e-10	3.59758e-08
ENSRNOG00000043377	Fdps	Farnesyl pyrophosphate synthase [Source:UniProtKB/Swiss-Prot;Acc:P05369]	-1.09261	5.59962	8.33189e-10	3.62422e-08
ENSRNOG00000021526	Slc25a34	Solute carrier family 25 member 34 [Source:UniProtKB/Swiss-Prot;Acc:Q5XIF9]	1.1926	4.72641	8.46134e-10	3.66758e-08
ENSRNOG00000013720	Aebp1	Adipocyte enhancer-binding protein 1 [Source:UniProtKB/Swiss-Prot;Acc:A2RUV9]	1.12325	6.09438	8.71993e-10	3.7664e-08
ENSRNOG00000020277	Cntnap1	Contactin-associated protein 1 [Source:UniProtKB/Swiss-Prot;Acc:P97846]	-1.12152	5.04452	9.06137e-10	3.90019e-08
ENSRNOG00000011976		Uncharacterized protein [Source:UniProtKB/TrEMBL;Acc:D3ZF85]	-1.06834	5.73262	9.50651e-10	4.07028e-08
ENSRNOG00000016381	Ust	uronyl 2-sulfotransferase [Source:RefSeq peptide;Acc:NP_001101928]	1.68457	3.62592	9.52267e-10	4.07028e-08
ENSRNOG00000004517	Igf1	Insulin-like growth factor I [Source:UniProtKB/Swiss-Prot;Acc:P08025]	1.23235	7.01856	9.68334e-10	4.12464e-08
ENSRNOG00000004687	Thbd	thrombomodulin [Source:RefSeq peptide;Acc:NP_113959]	1.10024	5.36807	9.79498e-10	4.1578e-08
ENSRNOG00000011321	Rftn1	raft-linking protein [Source:RefSeq peptide;Acc:NP_001128483]	1.06706	6.0514	9.94233e-10	4.20584e-08
ENSRNOG00000027259	LOC691221	Uncharacterized protein [Source:UniProtKB/TrEMBL;Acc:F1M8Z0]	1.10005	5.12084	1.04766e-09	4.41669e-08
ENSRNOG00000005632	Pdzrn3	E3 ubiquitin-protein ligase PDZRN3 [Source:UniProtKB/Swiss-Prot;Acc:P68907]	1.01344	6.44423	1.05596e-09	4.43645e-08
ENSRNOG00000005679		seprase [Source:RefSeq peptide;Acc:NP_620205]	2.07124	2.78449	1.15897e-09	4.85268e-08
ENSRNOG00000004198	Stxbp6	syntaxin-binding protein 6 [Source:RefSeq peptide;Acc:NP_001178801]	1.65324	3.81206	1.18211e-09	4.93079e-08
ENSRNOG00000011016	Slc7a2	Low affinity cationic amino acid transporter 2 [Source:UniProtKB/Swiss-Prot;Acc:B5D5N9]	1.21746	4.35552	1.18563e-09	4.93079e-08
ENSRNOG00000003809	Sat1	diamine acetyltransferase 1 [Source:RefSeq peptide;Acc:NP_001007668]	-0.973371	6.2333	1.20705e-09	5.00295e-08
ENSRNOG00000004589	Galntl1	putative polypeptide N-acetylgalactosaminyltransferase-like protein 1 [Source:RefSeq peptide;Acc:NP_001094333]	1.52853	3.75946	1.28164e-09	5.29428e-08
ENSRNOG00000031748	KIFC2	kinesin-like protein KIFC2 [Source:RefSeq peptide;Acc:NP_942047]	-1.57324	4.44116	1.28812e-09	5.30327e-08
ENSRNOG00000016782	Tnfrsf8	Tumor necrosis factor receptor superfamily member 8 [Source:UniProtKB/Swiss-Prot;Acc:P97525]	3.67166	1.56791	1.3081e-09	5.36756e-08
ENSRNOG00000000217	LOC100365881	Glutathione S-transferase [Source:UniProtKB/TrEMBL;Acc:D3ZBD6]	4.29044	0.909447	1.32931e-09	5.41848e-08
ENSRNOG00000027067		Uncharacterized protein [Source:UniProtKB/TrEMBL;Acc:D3ZUN6]	1.60777	3.53549	1.32856e-09	5.41848e-08
ENSRNOG00000003276	Myo1d	Myosin-Id [Source:UniProtKB/Swiss-Prot;Acc:Q63357]	1.02462	5.89384	1.55866e-09	6.29087e-08
ENSRNOG00000010158	Magel2	RCG63550Uncharacterized protein [Source:UniProtKB/TrEMBL;Acc:D3ZTL5]	-2.7872	1.83904	1.55845e-09	6.29087e-08
ENSRNOG00000017981	Mcm10	minichromosome maintenance complex component 10 (Mcm10), mRNA [Source:RefSeq DNA;Acc:NM_001107366]	-1.43836	4.20781	1.55452e-09	6.29087e-08
ENSRNOG00000009227	Aplnr	Apelin receptor [Source:UniProtKB/Swiss-Prot;Acc:Q9JHG3]	1.52475	6.77612	1.65102e-09	6.64184e-08
ENSRNOG00000005861	Hsd11b1	Corticosteroid 11-beta-dehydrogenase isozyme 1 [Source:UniProtKB/Swiss-Prot;Acc:P16232]	1.00982	6.018	1.67743e-09	6.72612e-08
ENSRNOG00000004309	Actn1	Alpha-actinin-1 [Source:UniProtKB/Swiss-Prot;Acc:Q9Z1P2]	1.08036	5.67919	1.75528e-09	7.01542e-08
ENSRNOG00000019743	Tmem63b	Uncharacterized protein [Source:UniProtKB/TrEMBL;Acc:D4A105]	-0.967896	6.7694	1.84113e-09	7.33472e-08
ENSRNOG00000018839	Ntrk2	BDNF/NT-3 growth factors receptor [Source:UniProtKB/Swiss-Prot;Acc:Q63604]	0.99096	6.34736	1.85677e-09	7.37319e-08
ENSRNOG00000029260	Pitpnm2	membrane-associated phosphatidylinositol transfer protein 2 [Source:RefSeq peptide;Acc:NP_001100609]	-1.01036	6.52075	1.88772e-09	7.47196e-08
ENSRNOG00000005580	Itgb4	Integrin beta-4 [Source:UniProtKB/Swiss-Prot;Acc:Q64632]	1.06525	6.102	2.02705e-09	7.99776e-08
ENSRNOG00000025691	Pla2g7	platelet-activating factor acetylhydrolase [Source:RefSeq peptide;Acc:NP_001009353]	-2.58929	2.35284	2.126e-09	8.36134e-08
ENSRNOG00000002050	Igfbp7	insulin-like growth factor-binding protein 7 [Source:RefSeq peptide;Acc:NP_001013066]	0.974978	7.80532	2.20032e-09	8.62608e-08
ENSRNOG00000015896	Rbpms2	RNA binding protein with multiple splicing 2 [Source:RefSeq peptide;Acc:NP_001166897]	-1.02337	6.18179	2.22434e-09	8.69259e-08
ENSRNOG00000029071	Unc5c	Netrin receptor UNC5C [Source:UniProtKB/Swiss-Prot;Acc:Q761X5]	2.7743	1.98001	2.27884e-09	8.87739e-08
ENSRNOG00000019648	Col6a3	procollagen, type VI, alpha 3 [Source:RefSeq peptide;Acc:NP_001102478]	1.02652	7.43423	2.37917e-09	9.239e-08
ENSRNOG00000009826	Bche	cholinesterase [Source:RefSeq peptide;Acc:NP_075231]	-1.30788	4.47851	2.51694e-09	9.74325e-08
ENSRNOG00000011416	Vegfc	Vascular endothelial growth factor C [Source:UniProtKB/Swiss-Prot;Acc:O35757]	1.84382	2.91695	2.56457e-09	9.89649e-08
ENSRNOG00000019024	Trim67	tripartite motif-containing protein 67 [Source:RefSeq peptide;Acc:NP_001129187]	-1.53492	3.526	2.8077e-09	1.08009e-07
ENSRNOG00000014276	Plce1	1-phosphatidylinositol-4,5-bisphosphate phosphodiesterase epsilon-1 [Source:UniProtKB/Swiss-Prot;Acc:Q99P84]	1.01369	6.11275	2.83911e-09	1.08877e-07
ENSRNOG00000008347	Slc43a3	solute carrier family 43 member 3 [Source:RefSeq peptide;Acc:NP_001101213]	1.16329	5.14975	2.91408e-09	1.11405e-07
ENSRNOG00000042786	Vti1a	Vesicle transport through interaction with t-SNAREs homolog 1A [Source:UniProtKB/Swiss-Prot;Acc:Q9JI51]	1.12895	4.87548	3.0762e-09	1.17238e-07
ENSRNOG00000002579	Parm1	Prostate androgen-regulated mucin-like protein 1 homolog [Source:UniProtKB/Swiss-Prot;Acc:Q6P9X9]	-1.07013	5.42707	3.09044e-09	1.17417e-07
ENSRNOG00000031845	LOC100362172	LRRGT00112-like (LOC100362172), mRNA [Source:RefSeq DNA;Acc:NM_001177820]	-2.46503	2.09839	3.13311e-09	1.18673e-07
ENSRNOG00000014798	RGD1309540	UPF0705 protein C11orf49 homolog [Source:UniProtKB/Swiss-Prot;Acc:Q5M9F0]	1.51263	3.51315	3.22684e-09	1.21848e-07
ENSRNOG00000004516	Itgbl1	Integrin beta-like protein 1 [Source:UniProtKB/Swiss-Prot;Acc:Q5PQQ8]	1.23673	4.51257	3.5135e-09	1.32267e-07
ENSRNOG00000011530		Uncharacterized protein [Source:UniProtKB/TrEMBL;Acc:D3ZJJ0]	1.59589	3.39799	3.58228e-09	1.34445e-07
ENSRNOG00000003533	Clcn4-2	H(+)/Cl(-) exchange transporter 4 [Source:UniProtKB/Swiss-Prot;Acc:P51794]	-0.971693	5.70542	3.61926e-09	1.3542e-07
ENSRNOG00000011346	Ehd2	EH domain-containing protein 2 [Source:UniProtKB/Swiss-Prot;Acc:Q4V8H8]	0.869952	8.69555	3.88705e-09	1.44999e-07
ENSRNOG00000007765	Frzb	secreted frizzled-related protein 3 [Source:RefSeq peptide;Acc:NP_001093997]	1.5559	3.67577	3.96036e-09	1.46843e-07
ENSRNOG00000019414	Tmem79	Transmembrane protein 79 [Source:UniProtKB/Swiss-Prot;Acc:Q3T1H8]	-1.03194	6.87705	3.95497e-09	1.46843e-07
ENSRNOG00000027797	Nit2	Omega-amidase NIT2 [Source:UniProtKB/Swiss-Prot;Acc:Q497B0]	-0.913894	6.57421	4.13466e-09	1.52846e-07
ENSRNOG00000008806		CAP-Gly domain-containing linker protein 4 [Source:UniProtKB/Swiss-Prot;Acc:Q66HD5]	3.52715	1.11374	4.15089e-09	1.52986e-07
ENSRNOG00000007970		Uncharacterized protein [Source:UniProtKB/TrEMBL;Acc:D4A7M0]	-1.70539	3.16238	4.16838e-09	1.53173e-07
ENSRNOG00000017605	Gmds	GDP-mannose 4,6 dehydratase [Source:RefSeq peptide;Acc:NP_001034695]	1.33767	4.16506	4.42354e-09	1.62065e-07
ENSRNOG00000004977	LOC688754	voltage-dependent anion channel 1 (Vdac1), nuclear gene encoding mitochondrial protein, mRNA [Source:RefSeq DNA;Acc:NM_031353]	-1.09717	4.94498	4.60039e-09	1.67621e-07
ENSRNOG00000017307	Prss23	Serine protease 23 [Source:UniProtKB/Swiss-Prot;Acc:Q6AY61]	1.01679	5.28095	4.60243e-09	1.67621e-07
ENSRNOG00000010183	Fam198b	Protein FAM198B [Source:UniProtKB/Swiss-Prot;Acc:Q6P7B4]	0.993487	5.82161	4.63868e-09	1.68443e-07
ENSRNOG00000008570	Cadps	Calcium-dependent secretion activator 1 [Source:UniProtKB/Swiss-Prot;Acc:Q62717]	4.29044	0.908447	4.81383e-09	1.74289e-07
ENSRNOG00000001469	Eln	Elastin [Source:UniProtKB/Swiss-Prot;Acc:Q99372]	0.991877	5.65248	4.91733e-09	1.77514e-07
ENSRNOG00000025114	Cebpb	CCAAT/enhancer-binding protein beta [Source:UniProtKB/Swiss-Prot;Acc:P21272]	-1.04354	7.17396	4.9759e-09	1.79103e-07
ENSRNOG00000005133	Mapt	Microtubule-associated protein tau [Source:UniProtKB/Swiss-Prot;Acc:P19332]	-0.952074	6.74053	4.99193e-09	1.79156e-07
ENSRNOG00000017726	Vom1r90	Vomeronasal type-1 receptor A16 [Source:UniProtKB/Swiss-Prot;Acc:Q5J3F6]	7.00742	0.386336	5.46364e-09	1.95098e-07
ENSRNOG00000028323		Uncharacterized protein [Source:UniProtKB/TrEMBL;Acc:D4A6R5]	-0.948621	5.87554	5.46781e-09	1.95098e-07
ENSRNOG00000014350	Cyr61	Protein CYR61 [Source:UniProtKB/Swiss-Prot;Acc:Q9ES72]	1.11711	5.80527	5.60333e-09	1.99355e-07
ENSRNOG00000006720	Rnpep	Aminopeptidase B [Source:UniProtKB/Swiss-Prot;Acc:O09175]	-0.922625	7.33728	5.79578e-09	2.05608e-07
ENSRNOG00000007985		Uncharacterized protein [Source:UniProtKB/TrEMBL;Acc:D4ABH6]	1.08476	5.19181	5.99882e-09	2.11864e-07
ENSRNOG00000019458	Shpk	sedoheptulokinase [Source:RefSeq peptide;Acc:NP_001028854]	-1.13532	4.84411	6.00655e-09	2.11864e-07
ENSRNOG00000015774	Mreg	melanoregulin [Source:RefSeq peptide;Acc:NP_001178931]	-0.925438	5.52985	6.17271e-09	2.17103e-07
ENSRNOG00000000033	Tmcc2	Similar to RIKEN cDNA 1110063G11 (Predicted)Uncharacterized protein [Source:UniProtKB/TrEMBL;Acc:D3ZE26]	1.67534	3.34761	6.37581e-09	2.23607e-07
ENSRNOG00000004688	Rbm9	RNA binding protein fox-1 homolog 2 [Source:UniProtKB/Swiss-Prot;Acc:A1A5R1]	0.91461	6.24179	6.42433e-09	2.24669e-07
ENSRNOG00000011796	C1r	complement C1r subcomponent [Source:RefSeq peptide;Acc:NP_001128027]	0.919117	7.14947	6.47319e-09	2.25737e-07
ENSRNOG00000004554	Dcn	Decorin [Source:UniProtKB/Swiss-Prot;Acc:Q01129]	0.960904	8.56326	6.59873e-09	2.29464e-07
ENSRNOG00000014940	Sfrp5	secreted frizzled-related protein 5 [Source:RefSeq peptide;Acc:NP_001101061]	1.60408	3.35734	6.71798e-09	2.32953e-07
ENSRNOG00000010134	Acot2	Acyl-coenzyme A thioesterase 2, mitochondrial [Source:UniProtKB/Swiss-Prot;Acc:O55171]	-0.90318	8.31053	6.96412e-09	2.4081e-07
ENSRNOG00000013825	Rap1gap	Uncharacterized protein [Source:UniProtKB/TrEMBL;Acc:D3ZRM8]	-3.28399	1.69618	7.02513e-09	2.42239e-07
ENSRNOG00000006479	Lama5	laminin subunit alpha-5 [Source:RefSeq peptide;Acc:NP_001178538]	0.942837	6.08571	7.83382e-09	2.6937e-07
ENSRNOG00000011391	Zfyve20	rabenosyn-5 [Source:RefSeq peptide;Acc:NP_001101345]	-0.875908	6.78162	8.41314e-09	2.88484e-07
ENSRNOG00000014610	Anpep	Aminopeptidase N [Source:UniProtKB/Swiss-Prot;Acc:P15684]	0.998349	5.33083	8.46767e-09	2.89547e-07
ENSRNOG00000017021		putative polypeptide N-acetylgalactosaminyltransferase-like protein 4 [Source:RefSeq peptide;Acc:NP_001073353]	0.930049	5.85991	8.61584e-09	2.93798e-07
ENSRNOG00000012749	C1qb	Complement C1q subcomponent subunit B [Source:UniProtKB/Swiss-Prot;Acc:P31721]	1.35015	3.82183	9.14464e-09	3.10968e-07
ENSRNOG00000013828	Sirt3	sirtuin 3 [Source:RefSeq peptide;Acc:NP_001099783]	-0.910652	6.21844	9.32689e-09	3.16292e-07
ENSRNOG00000010695	Pdgfc	Platelet-derived growth factor CPlatelet-derived growth factor C, latent formPlatelet-derived growth factor C, receptor-binding form [Source:UniProtKB/Swiss-Prot;Acc:Q9EQX6]	2.03188	2.60784	9.58308e-09	3.24087e-07
ENSRNOG00000042587		Uncharacterized protein [Source:UniProtKB/TrEMBL;Acc:D3ZND3]	1.69026	3.25876	9.8378e-09	3.3179e-07
ENSRNOG00000015124	Gpam	Glycerol-3-phosphate acyltransferase 1, mitochondrial [Source:UniProtKB/Swiss-Prot;Acc:P97564]	-0.873815	7.99434	9.93677e-09	3.34212e-07
ENSRNOG00000002358	Scpep1	Retinoid-inducible serine carboxypeptidase [Source:UniProtKB/Swiss-Prot;Acc:Q920A6]	-0.877109	8.23395	1.00492e-08	3.37073e-07
ENSRNOG00000012424	Adam23	disintegrin and metalloproteinase domain-containing protein 23 [Source:RefSeq peptide;Acc:NP_001025070]	1.19108	4.41477	1.02633e-08	3.43319e-07
ENSRNOG00000019372	Pc	Pyruvate carboxylase, mitochondrial [Source:UniProtKB/Swiss-Prot;Acc:P52873]	-0.997618	9.57474	1.04123e-08	3.4736e-07
ENSRNOG00000004332	Egfr	epidermal growth factor receptor [Source:RefSeq peptide;Acc:NP_113695]	1.50037	3.65324	1.11265e-08	3.70181e-07
ENSRNOG00000014863	Reck	reversion-inducing cysteine-rich protein with Kazal motifs [Source:RefSeq peptide;Acc:NP_001101424]	1.19905	4.15554	1.14156e-08	3.78778e-07
ENSRNOG00000003221	Myoc	Myocilin [Source:UniProtKB/Swiss-Prot;Acc:Q9R1J4]	1.5992	3.63671	1.14491e-08	3.78866e-07
ENSRNOG00000037199	Spink8	serine protease inhibitor Kazal-type 8 [Source:RefSeq peptide;Acc:NP_001100330]	3.36175	1.26925	1.15465e-08	3.81064e-07
ENSRNOG00000000588	Slc16a10	Monocarboxylate transporter 10 [Source:UniProtKB/Swiss-Prot;Acc:Q91Y77]	1.2179	4.13943	1.15943e-08	3.81621e-07
ENSRNOG00000030238	Fndc5	Fibronectin type III domain-containing protein 5 [Source:UniProtKB/Swiss-Prot;Acc:Q8K3V5]	-1.11252	4.80699	1.16679e-08	3.83018e-07
ENSRNOG00000002810	Gfpt2	Glucosamine--fructose-6-phosphate aminotransferase [isomerizing] 2 [Source:UniProtKB/Swiss-Prot;Acc:Q4KMC4]	1.70111	3.71763	1.1764e-08	3.85145e-07
ENSRNOG00000014371	Cdh13	cadherin-13 [Source:RefSeq peptide;Acc:NP_620244]	0.906068	6.88646	1.18975e-08	3.88482e-07
ENSRNOG00000029330	Car5b	Carbonic anhydrase 5B, mitochondrial [Source:UniProtKB/Swiss-Prot;Acc:Q66HG6]	-1.40935	6.33339	1.19398e-08	3.88833e-07
ENSRNOG00000004226	Irak3	interleukin-1 receptor-associated kinase 3 [Source:RefSeq peptide;Acc:NP_001101571]	0.984065	5.8084	1.20193e-08	3.90388e-07
ENSRNOG00000005424	Odc1	Ornithine decarboxylase [Source:UniProtKB/Swiss-Prot;Acc:P09057]	-0.88469	7.94528	1.23017e-08	3.98202e-07
ENSRNOG00000009037	Sulf1	Extracellular sulfatase Sulf-1 [Source:UniProtKB/Swiss-Prot;Acc:Q8VI60]	1.02518	5.5719	1.23245e-08	3.98202e-07
ENSRNOG00000016558	Pllp	Plasmolipin [Source:UniProtKB/Swiss-Prot;Acc:P47987]	-0.937776	7.09095	1.32536e-08	4.26171e-07
ENSRNOG00000025383	LOC100365902	Pyruvate dehydrogenase E1 component subunit alpha, somatic form, mitochondrial [Source:UniProtKB/Swiss-Prot;Acc:P26284]	-0.954878	10.4884	1.32594e-08	4.26171e-07
ENSRNOG00000036942		tumor necrosis factor receptor superfamily member 9 [Source:RefSeq peptide;Acc:NP_001020944]	-2.00965	3.25796	1.37318e-08	4.40205e-07
ENSRNOG00000024213		Golgi integral membrane protein 4 [Source:UniProtKB/Swiss-Prot;Acc:Q5BJK8]	0.880885	6.62525	1.42013e-08	4.54072e-07
ENSRNOG00000028211	Akap17a	A kinase (PRKA) anchor protein 17A [Source:RefSeq peptide;Acc:NP_001120718]	-0.925486	6.25189	1.43224e-08	4.56757e-07
ENSRNOG00000008061	Nuak1	NUAK family SNF1-like kinase 1 [Source:RefSeq peptide;Acc:NP_001100244]	1.17689	4.76756	1.46084e-08	4.64674e-07
ENSRNOG00000001842	Mrps35	28S ribosomal protein S35, mitochondrial [Source:RefSeq peptide;Acc:NP_001100098]	-0.883724	6.40492	1.51093e-08	4.78136e-07
ENSRNOG00000020369	Igf2	Insulin-like growth factor IIPreptin [Source:UniProtKB/Swiss-Prot;Acc:P01346]	1.05053	5.1176	1.50814e-08	4.78136e-07
ENSRNOG00000033449	LOC499573	LRRGT00056 (LOC499573), mRNA [Source:RefSeq DNA;Acc:NM_001047947]	2.06841	2.36138	1.62506e-08	5.12936e-07
ENSRNOG00000014178	Acad9	acyl-CoA dehydrogenase family member 9, mitochondrial [Source:RefSeq peptide;Acc:NP_861433]	0.864829	5.81256	1.63916e-08	5.15041e-07
ENSRNOG00000024924	RGD621352	UPF0709 protein C3orf34 homolog [Source:UniProtKB/Swiss-Prot;Acc:Q9QZX9]	-1.19019	4.17886	1.6401e-08	5.15041e-07
ENSRNOG00000004936	Sdc2	Syndecan-2 [Source:UniProtKB/Swiss-Prot;Acc:P34900]	1.09889	5.05385	1.68118e-08	5.26599e-07
ENSRNOG00000008178		Uncharacterized protein [Source:UniProtKB/TrEMBL;Acc:D4A0M2]	1.06798	4.74032	1.70964e-08	5.34153e-07
ENSRNOG00000001399	Tbx5	T-box transcription factor TBX5 [Source:UniProtKB/Swiss-Prot;Acc:Q5I2P1]	1.36702	3.67938	1.71582e-08	5.34729e-07
ENSRNOG00000029401	Actg2	Actin, gamma-enteric smooth muscle [Source:UniProtKB/Swiss-Prot;Acc:P63269]	1.41868	3.77541	1.78435e-08	5.5468e-07
ENSRNOG00000012877	Rgs9bp	regulator of G-protein signaling 9-binding protein [Source:RefSeq peptide;Acc:NP_001102612]	-2.15256	2.4431	1.79555e-08	5.56757e-07
ENSRNOG00000018893	Sfrp4	Secreted frizzled-related protein 4 [Source:UniProtKB/Swiss-Prot;Acc:Q9JLS4]	2.30065	2.35353	1.88206e-08	5.82114e-07
ENSRNOG00000000137	Ly86	lymphocyte antigen 86 [Source:RefSeq peptide;Acc:NP_001099598]	-1.47501	3.43811	1.96798e-08	6.07164e-07
ENSRNOG00000004346	Notch3	Neurogenic locus notch homolog protein 3Notch 3 extracellular truncationNotch 3 intracellular domain [Source:UniProtKB/Swiss-Prot;Acc:Q9R172]	0.880622	7.32903	2.00051e-08	6.15656e-07
ENSRNOG00000002775	Npl	N-acetylneuraminate lyase [Source:UniProtKB/Swiss-Prot;Acc:Q66H59]	1.48406	3.25109	2.03029e-08	6.23264e-07
ENSRNOG00000004295		Uncharacterized protein [Source:UniProtKB/TrEMBL;Acc:D3ZU16]	1.60057	3.07808	2.04762e-08	6.2702e-07
ENSRNOG00000003950	Lvrn	Uncharacterized protein [Source:UniProtKB/TrEMBL;Acc:D3ZZW8]	1.82975	2.58473	2.0796e-08	6.35233e-07
ENSRNOG00000042499	LOC100359493	Thymosin beta-10 [Source:UniProtKB/Swiss-Prot;Acc:P63312]	0.836078	8.55445	2.09304e-08	6.37755e-07
ENSRNOG00000009867	Tgfb3	Transforming growth factor beta-3 [Source:UniProtKB/Swiss-Prot;Acc:Q07258]	1.36167	3.99651	2.19811e-08	6.68117e-07
ENSRNOG00000007229	Nr0b2	Nuclear receptor subfamily 0 group B member 2 [Source:UniProtKB/Swiss-Prot;Acc:P97947]	-1.60138	3.74079	2.28709e-08	6.93449e-07
ENSRNOG00000000480	Phf1	PHD finger protein 1 [Source:RefSeq peptide;Acc:NP_997703]	-0.872114	5.77755	2.31238e-08	6.98278e-07
ENSRNOG00000003587	Figf	Vascular endothelial growth factor D [Source:UniProtKB/Swiss-Prot;Acc:O35251]	1.93646	2.63177	2.31911e-08	6.98278e-07
ENSRNOG00000039354		Uncharacterized protein [Source:UniProtKB/TrEMBL;Acc:F1M9Z1]	1.22167	4.0069	2.32003e-08	6.98278e-07
ENSRNOG00000033887	Acot4	acyl-CoA thioesterase 3 [Source:RefSeq peptide;Acc:NP_001101511]	-0.96434	5.85592	2.33541e-08	7.01194e-07
ENSRNOG00000005931	Pgcp	Plasma glutamate carboxypeptidase [Source:UniProtKB/Swiss-Prot;Acc:Q6IRK9]	1.10238	4.69009	2.39219e-08	7.16492e-07
ENSRNOG00000018725	Phkg2	Phosphorylase b kinase gamma catalytic chain, testis/liver isoform [Source:UniProtKB/Swiss-Prot;Acc:P31325]	-1.24516	4.07953	2.42328e-08	7.24042e-07
ENSRNOG00000015501	Ddhd2	Uncharacterized protein [Source:UniProtKB/TrEMBL;Acc:D3ZJ91]	-0.920406	6.02452	2.58631e-08	7.70883e-07
ENSRNOG00000000412	Slc35f1	solute carrier family 35 member F1 [Source:RefSeq peptide;Acc:NP_001102808]	1.24188	3.85903	2.88165e-08	8.56838e-07
ENSRNOG00000027145	Rora	nuclear receptor ROR-alpha [Source:RefSeq peptide;Acc:NP_001100304]	0.914064	6.33742	2.89704e-08	8.59339e-07
ENSRNOG00000013438	RGD1306613	similar to RIKEN cDNA 1600012F09 (RGD1306613), mRNA [Source:RefSeq DNA;Acc:NM_001107356]	-1.09503	4.59871	2.90776e-08	8.60444e-07
ENSRNOG00000002028	Tmem50b	transmembrane protein 50B [Source:RefSeq peptide;Acc:NP_001020185]	-1.04826	6.4971	2.97389e-08	8.77903e-07
ENSRNOG00000009601	Trpc1	Short transient receptor potential channel 1 [Source:UniProtKB/Swiss-Prot;Acc:Q9QX01]	1.10589	4.81556	3.14556e-08	9.26359e-07
ENSRNOG00000000368		Glutamate receptor, ionotropic kainate 2 [Source:UniProtKB/Swiss-Prot;Acc:P42260]	1.75788	2.69867	3.24095e-08	9.49908e-07
ENSRNOG00000026519	LOC100362738		-0.986529	6.55687	3.24e-08	9.49908e-07
ENSRNOG00000000443	C4b	Complement C4Complement C4 beta chainComplement C4 alpha chainC4a anaphylatoxinComplement C4 gamma chain [Source:UniProtKB/Swiss-Prot;Acc:P08649]	1.08205	6.12478	3.29615e-08	9.61508e-07
ENSRNOG00000018013		E3 ubiquitin-protein ligase parkin [Source:UniProtKB/Swiss-Prot;Acc:Q9JK66]	1.04102	4.65065	3.29297e-08	9.61508e-07
ENSRNOG00000042848	Jam2	junctional adhesion molecule B [Source:RefSeq peptide;Acc:NP_001029176]	0.845803	7.23257	3.45494e-08	1.00544e-06
ENSRNOG00000021166	Ecm1	Extracellular matrix protein 1 [Source:UniProtKB/Swiss-Prot;Acc:Q62894]	0.899685	6.25458	3.54635e-08	1.02961e-06
ENSRNOG00000008334		Uncharacterized protein [Source:UniProtKB/TrEMBL;Acc:D4A5V6]	-1.34525	3.80441	3.57995e-08	1.03676e-06
ENSRNOG00000016671	Dtna	Uncharacterized protein [Source:UniProtKB/TrEMBL;Acc:D3ZD04]	1.1106	4.4503	3.58783e-08	1.03676e-06
ENSRNOG00000016623	Tmeff2	tomoregulin-2 [Source:RefSeq peptide;Acc:NP_001102265]	1.19055	4.66932	3.61007e-08	1.04075e-06
ENSRNOG00000038926		LRRGT00173 [Source:UniProtKB/TrEMBL;Acc:Q6QI35]	0.89989	6.13535	3.64818e-08	1.04928e-06
ENSRNOG00000005136	Ldlrad3	Uncharacterized protein [Source:UniProtKB/TrEMBL;Acc:F1LXB2]	1.19908	4.00319	4.23278e-08	1.21191e-06
ENSRNOG00000015461	Serpine2	Glia-derived nexin [Source:UniProtKB/Swiss-Prot;Acc:P07092]	0.938534	6.81877	4.23332e-08	1.21191e-06
ENSRNOG00000009892	Adamts15	A disintegrin and metalloproteinase with thrombospondin motifs 15 [Source:RefSeq peptide;Acc:NP_001100280]	1.39342	3.99625	4.38872e-08	1.25348e-06
ENSRNOG00000009539	Khdrbs3	KH domain-containing, RNA-binding, signal transduction-associated protein 3 [Source:UniProtKB/Swiss-Prot;Acc:Q9JLP1]	-1.007	5.02448	4.49121e-08	1.27979e-06
ENSRNOG00000010645	Lgals3	Galectin-3 [Source:UniProtKB/Swiss-Prot;Acc:P08699]	1.09378	6.01618	4.54663e-08	1.28961e-06
ENSRNOG00000024886	Ext1	exostosin 1 [Source:RefSeq peptide;Acc:NP_001124012]	0.904534	6.30368	4.54124e-08	1.28961e-06
ENSRNOG00000037239	Flna	filamin-A [Source:RefSeq peptide;Acc:NP_001128071]	0.895672	8.28034	4.61657e-08	1.30644e-06
ENSRNOG00000009191		Uncharacterized protein [Source:UniProtKB/TrEMBL;Acc:D3ZAM4]	1.22022	4.95255	4.70808e-08	1.32928e-06
ENSRNOG00000007445		Uncharacterized protein [Source:UniProtKB/TrEMBL;Acc:D3ZF37]	1.0134	4.82126	4.74769e-08	1.33458e-06
ENSRNOG00000036833	Zfp385a	zinc finger protein 385A isoform 2 [Source:RefSeq peptide;Acc:NP_001102940]	-1.29258	4.8688	4.74853e-08	1.33458e-06
ENSRNOG00000017976	Slco2b1	Solute carrier organic anion transporter family member 2B1 [Source:UniProtKB/Swiss-Prot;Acc:Q9JHI3]	0.909451	6.62866	4.91477e-08	1.37815e-06
ENSRNOG00000016349	Gnmt	Glycine N-methyltransferase [Source:UniProtKB/Swiss-Prot;Acc:P13255]	-1.73863	2.88981	4.98304e-08	1.39412e-06
ENSRNOG00000004378	Abca5	ATP-binding cassette sub-family A member 5 [Source:UniProtKB/Swiss-Prot;Acc:Q8CF82]	-1.23861	4.04218	5.03873e-08	1.40163e-06
ENSRNOG00000009864	Pla2g12a	group XIIA secretory phospholipase A2 [Source:RefSeq peptide;Acc:NP_001102035]	-1.00019	5.63914	5.04404e-08	1.40163e-06
ENSRNOG00000011329	Pkm2	Pyruvate kinase isozymes M1/M2 [Source:UniProtKB/Swiss-Prot;Acc:P11980]	-0.941514	8.15713	5.02289e-08	1.40163e-06
ENSRNOG00000020776	Dhcr7	7-dehydrocholesterol reductase [Source:UniProtKB/Swiss-Prot;Acc:Q9Z2Z8]	1.14265	5.80075	5.06429e-08	1.40409e-06
ENSRNOG00000003328	RGD1310686	LITAF-like protein [Source:UniProtKB/Swiss-Prot;Acc:Q5U2U6]	-0.857281	7.61041	5.3451e-08	1.47861e-06
ENSRNOG00000023463	Parp9	poly [Source:RefSeq peptide;Acc:NP_001096821]	-0.90289	5.69558	5.38449e-08	1.48617e-06
ENSRNOG00000011227	Atp1b2	sodium/potassium-transporting ATPase subunit beta-2 [Source:RefSeq peptide;Acc:NP_036639]	-1.05997	4.55558	5.40419e-08	1.48827e-06
ENSRNOG00000008056	Ankrd9	ankyrin repeat domain-containing protein 9 [Source:RefSeq peptide;Acc:NP_001012112]	-1.05165	5.40533	5.88939e-08	1.61827e-06
ENSRNOG00000007567	Rem1	GTP-binding protein REM 1 [Source:RefSeq peptide;Acc:NP_001020924]	1.33231	3.84119	5.97466e-08	1.63804e-06
ENSRNOG00000012404	Thrsp	Thyroid hormone-inducible hepatic protein [Source:UniProtKB/Swiss-Prot;Acc:P04143]	-0.875658	11.7037	6.14841e-08	1.68193e-06
ENSRNOG00000010208	Timp1	Metalloproteinase inhibitor 1 [Source:UniProtKB/Swiss-Prot;Acc:P30120]	2.38808	1.9626	6.16605e-08	1.68302e-06
ENSRNOG00000014064	Ctsh	Cathepsin HCathepsin H mini chainCathepsin H heavy chainCathepsin H light chain [Source:UniProtKB/Swiss-Prot;Acc:P00786]	0.840314	5.83554	6.19659e-08	1.68761e-06
ENSRNOG00000028436	Rprml	reprimo-like protein [Source:RefSeq peptide;Acc:NP_001102951]	-3.01471	1.19761	6.28351e-08	1.70751e-06
ENSRNOG00000000500		Uncharacterized protein [Source:UniProtKB/TrEMBL;Acc:F1LV95]	1.88406	2.53792	6.41438e-08	1.73923e-06
ENSRNOG00000010986	Cmtm7	CKLF-like MARVEL transmembrane domain-containing protein 7 [Source:RefSeq peptide;Acc:NP_001102770]	-0.881356	5.42328	6.76326e-08	1.8298e-06
ENSRNOG00000022216	Abr	active breakpoint cluster region-related protein [Source:RefSeq peptide;Acc:NP_001099284]	0.864582	5.82258	6.82844e-08	1.84338e-06
ENSRNOG00000023065	Zfp637	zinc finger protein 32 [Source:RefSeq peptide;Acc:NP_001128380]	-1.05289	4.63937	6.90722e-08	1.86057e-06
ENSRNOG00000013920	Arhgap26	rho GTPase-activating protein 26 [Source:RefSeq peptide;Acc:NP_001100859]	1.05898	4.64227	7.12866e-08	1.91602e-06
ENSRNOG00000018241	Ank1	ankyrin-1 [Source:RefSeq peptide;Acc:NP_001100792]	-1.53713	3.40938	7.47625e-08	2.00208e-06
ENSRNOG00000020706	Kcnn3	Small conductance calcium-activated potassium channel protein 3 [Source:UniProtKB/Swiss-Prot;Acc:P70605]	1.59207	4.22538	7.48136e-08	2.00208e-06
ENSRNOG00000008865		Uncharacterized protein [Source:UniProtKB/TrEMBL;Acc:F1M107]	2.29645	1.97655	7.5134e-08	2.00629e-06
ENSRNOG00000002294	Snx29	sorting nexin-29 [Source:RefSeq peptide;Acc:NP_001102996]	1.08157	4.84421	7.54965e-08	2.0116e-06
ENSRNOG00000037329		Uncharacterized protein [Source:UniProtKB/TrEMBL;Acc:F1LX62]	2.03805	2.38959	7.56689e-08	2.01184e-06
ENSRNOG00000009184	Foxp1	Forkhead box protein P1 [Source:UniProtKB/Swiss-Prot;Acc:Q498D1]	0.88137	5.63675	7.98174e-08	2.11757e-06
ENSRNOG00000029933		Uncharacterized protein [Source:UniProtKB/TrEMBL;Acc:F1M7I0]	1.03263	5.01533	8.18372e-08	2.16648e-06
ENSRNOG00000026059	Paqr6	progestin and adipoQ receptor family member 6 [Source:RefSeq peptide;Acc:NP_001178006]	1.71	2.91017	8.20165e-08	2.16657e-06
ENSRNOG00000039510	Sepx1	Methionine-R-sulfoxide reductase B1 [Source:UniProtKB/Swiss-Prot;Acc:Q52KJ8]	-0.871531	6.39822	8.23944e-08	2.1719e-06
ENSRNOG00000039802		Uncharacterized protein [Source:UniProtKB/TrEMBL;Acc:F1M481]	-0.856777	8.0857	8.27324e-08	2.17615e-06
ENSRNOG00000017671	Rasa3	Ras GTPase-activating protein 3 [Source:UniProtKB/Swiss-Prot;Acc:Q9QYJ2]	0.946663	5.53845	8.3719e-08	2.1974e-06
ENSRNOG00000014867	Synpo2	synaptopodin-2 [Source:RefSeq peptide;Acc:NP_001178892]	1.08857	5.8029	8.8435e-08	2.31624e-06
ENSRNOG00000003125	Rogdi	rogdi homolog (Drosophila) (Rogdi), mRNA [Source:RefSeq DNA;Acc:NM_001024864]	-0.87198	5.63149	8.99783e-08	2.35166e-06
ENSRNOG00000006779	Crot	Peroxisomal carnitine O-octanoyltransferase [Source:UniProtKB/Swiss-Prot;Acc:P11466]	0.815471	6.74778	9.0672e-08	2.36477e-06
ENSRNOG00000006761	Sh3gl2	Endophilin-A1 [Source:UniProtKB/Swiss-Prot;Acc:O35179]	2.42755	1.6738	9.63779e-08	2.50827e-06
ENSRNOG00000018367	Taldo1	Transaldolase [Source:UniProtKB/Swiss-Prot;Acc:Q9EQS0]	-1.05414	7.9519	9.87714e-08	2.56514e-06
ENSRNOG00000025290	RGD1560603	Uncharacterized protein [Source:UniProtKB/TrEMBL;Acc:F1LUY7]	-0.898173	8.99434	1.00299e-07	2.59934e-06
ENSRNOG00000010178	Cgrrf1	Cell growth regulator with RING finger domain protein 1 [Source:UniProtKB/Swiss-Prot;Acc:P97587]	-1.00984	4.9367	1.00671e-07	2.6035e-06
ENSRNOG00000012302	Gucy1a3	Guanylate cyclase soluble subunit alpha-3 [Source:UniProtKB/Swiss-Prot;Acc:P19686]	0.95151	5.20663	1.01533e-07	2.62028e-06
ENSRNOG00000024036	RGD1303117	Uncharacterized protein [Source:UniProtKB/TrEMBL;Acc:F1LQ27]	-1.15213	4.2072	1.03868e-07	2.67493e-06
ENSRNOG00000008223	Cnr1	Cannabinoid receptor 1 [Source:UniProtKB/Swiss-Prot;Acc:P20272]	1.58984	3.22571	1.07511e-07	2.76296e-06
ENSRNOG00000033261	Fam107a	family with sequence similarity 107, member A [Source:RefSeq peptide;Acc:NP_001020300]	-1.25066	4.02451	1.0805e-07	2.77104e-06
ENSRNOG00000033262	Reep6	Receptor expression-enhancing protein 6 [Source:UniProtKB/Swiss-Prot;Acc:Q5XI60]	-1.33387	3.59337	1.11961e-07	2.86536e-06
ENSRNOG00000019244	Mxra8	Matrix-remodeling-associated protein 8 [Source:UniProtKB/Swiss-Prot;Acc:Q5XI43]	0.910456	5.06236	1.1231e-07	2.86834e-06
ENSRNOG00000018791		DNL-type zinc finger [Source:RefSeq peptide;Acc:NP_001124462]	-1.05248	4.54885	1.20948e-07	3.08254e-06
ENSRNOG00000002052	Ccdc80	Coiled-coil domain-containing protein 80 [Source:UniProtKB/Swiss-Prot;Acc:Q6QD51]	1.00213	7.31054	1.2785e-07	3.25172e-06
ENSRNOG00000003291	Creg1	protein CREG1 [Source:RefSeq peptide;Acc:NP_001099436]	-0.932742	6.09737	1.30766e-07	3.31903e-06
ENSRNOG00000010479	Mycbp2	probable E3 ubiquitin-protein ligase MYCBP2 [Source:RefSeq peptide;Acc:NP_001099525]	0.846293	8.19865	1.32286e-07	3.35071e-06
ENSRNOG00000025443	Map1lc3a	Microtubule-associated proteins 1A/1B light chain 3A [Source:UniProtKB/Swiss-Prot;Acc:Q6XVN8]	-0.840813	7.9003	1.34596e-07	3.4022e-06
ENSRNOG00000007110	Ankrd6	ankyrin repeat domain-containing protein 6 [Source:RefSeq peptide;Acc:NP_001128441]	1.08683	4.28844	1.36936e-07	3.45427e-06
ENSRNOG00000002001	Itsn1	Intersectin-1 [Source:UniProtKB/Swiss-Prot;Acc:Q9WVE9]	0.818803	6.29808	1.40418e-07	3.53486e-06
ENSRNOG00000005008	Angpt4	angiopoietin-4 [Source:RefSeq peptide;Acc:NP_001099996]	2.68472	1.62436	1.44344e-07	3.62628e-06
ENSRNOG00000016688	Ston1	stonin 1 [Source:RefSeq peptide;Acc:NP_891999]	1.25452	3.90035	1.47488e-07	3.69772e-06
ENSRNOG00000013160	RGD1566017	Uncharacterized protein [Source:UniProtKB/TrEMBL;Acc:F1LU97]	0.84768	5.83834	1.54876e-07	3.87505e-06
ENSRNOG00000034200		Uncharacterized protein [Source:UniProtKB/TrEMBL;Acc:D3ZJK8]	0.9982	4.71284	1.57007e-07	3.92039e-06
ENSRNOG00000008869	Ppp1r9a	Neurabin-1 [Source:UniProtKB/Swiss-Prot;Acc:O35867]	1.32461	3.69861	1.581e-07	3.93303e-06
ENSRNOG00000018726	Elmo1	engulfment and cell motility protein 1 [Source:RefSeq peptide;Acc:NP_001101885]	0.952141	5.31124	1.58152e-07	3.93303e-06
ENSRNOG00000020657	Shc1	SHC-transforming protein 1 [Source:UniProtKB/Swiss-Prot;Acc:Q5M824]	-0.813119	7.15019	1.59621e-07	3.96156e-06
ENSRNOG00000043167	Itga9	Uncharacterized protein [Source:UniProtKB/TrEMBL;Acc:D3ZN51]	1.36172	3.41275	1.64493e-07	4.07426e-06
ENSRNOG00000011566		cat eye syndrome chromosome region, candidate 2 homolog [Source:RefSeq peptide;Acc:NP_001178906]	0.891172	6.31173	1.65693e-07	4.09575e-06
ENSRNOG00000018944	Pank1	pantothenate kinase 1 [Source:RefSeq peptide;Acc:NP_001099843]	-0.856802	8.28635	1.70752e-07	4.21233e-06
ENSRNOG00000013570	Rad54l2	helicase ARIP4 [Source:RefSeq peptide;Acc:NP_001127992]	0.826458	6.0443	1.81682e-07	4.47302e-06
ENSRNOG00000008168	Wnt5b	wingless-related MMTV integration site 5B [Source:RefSeq peptide;Acc:NP_001093959]	-1.31298	4.29121	1.82534e-07	4.48502e-06
ENSRNOG00000001766	Tfrc	Transferrin receptor protein 1 [Source:UniProtKB/Swiss-Prot;Acc:Q99376]	1.17291	6.03083	1.83191e-07	4.4922e-06
ENSRNOG00000031669		Lipoma-preferred partner homolog [Source:UniProtKB/Swiss-Prot;Acc:Q5XI07]	0.876252	5.47152	1.85551e-07	4.54102e-06
ENSRNOG00000004033		Sema domain, transmembrane domain (TM), and cytoplasmic domain, (Semaphorin) 6A (Predicted), isoform CRA_aUncharacterized protein [Source:UniProtKB/TrEMBL;Acc:D3ZAG0]	0.926753	5.91926	1.90956e-07	4.66403e-06
ENSRNOG00000012850	RGD1566399	Uncharacterized protein [Source:UniProtKB/TrEMBL;Acc:D3ZD85]	1.08374	4.4083	1.91594e-07	4.67035e-06
ENSRNOG00000010630	Prcp	lysosomal Pro-X carboxypeptidase [Source:RefSeq peptide;Acc:NP_001099751]	-0.789883	6.85562	1.93074e-07	4.68786e-06
ENSRNOG00000039528	Fam32a	family with sequence similarity 32, member A (Fam32a), mRNA [Source:RefSeq DNA;Acc:NM_001128078]	-0.791543	6.29526	1.9278e-07	4.68786e-06
ENSRNOG00000018121		Uncharacterized protein [Source:UniProtKB/TrEMBL;Acc:E9PTW0]	3.96239	0.604408	1.9578e-07	4.74419e-06
ENSRNOG00000001516	Rapgef4	Rap guanine nucleotide exchange factor 4 [Source:UniProtKB/Swiss-Prot;Acc:Q9Z1C7]	1.87718	2.26806	1.97636e-07	4.77975e-06
ENSRNOG00000020525	Col5a3	collagen alpha-3(V) chain [Source:RefSeq peptide;Acc:NP_068528]	0.875664	6.55788	2.02833e-07	4.89583e-06
ENSRNOG00000015898	Fert2	Tyrosine-protein kinase Fer [Source:UniProtKB/Swiss-Prot;Acc:P09760]	0.972432	4.79085	2.10041e-07	5.05989e-06
ENSRNOG00000023375	Rab34	Ras-related protein Rab-34 [Source:UniProtKB/Swiss-Prot;Acc:Q5U1Y1]	-0.832417	5.79431	2.1377e-07	5.13967e-06
ENSRNOG00000009636	Scrn1	Secernin-1 [Source:UniProtKB/Swiss-Prot;Acc:Q6AY84]	2.19555	2.20438	2.16892e-07	5.20456e-06
ENSRNOG00000018500	Frmd4a	FERM domain-containing protein 4A [Source:RefSeq peptide;Acc:NP_001178750]	0.934926	5.09002	2.17512e-07	5.2093e-06
ENSRNOG00000037589		Uncharacterized protein [Source:UniProtKB/TrEMBL;Acc:F1LXH8]	-0.805605	8.05439	2.19815e-07	5.25422e-06
ENSRNOG00000006957	Gria4	Glutamate receptor 4 [Source:UniProtKB/Swiss-Prot;Acc:P19493]	4.59005	0.342613	2.22701e-07	5.28959e-06
ENSRNOG00000020836		Uncharacterized protein [Source:UniProtKB/TrEMBL;Acc:D3ZKY3]	-0.971109	6.10482	2.22659e-07	5.28959e-06
ENSRNOG00000021525	RGD1311357	Uncharacterized protein [Source:UniProtKB/TrEMBL;Acc:F1M6V0]	0.953229	5.09423	2.22353e-07	5.28959e-06
ENSRNOG00000025695	Tns3	Uncharacterized protein [Source:UniProtKB/TrEMBL;Acc:D3ZCL6]	0.908493	5.67961	2.23014e-07	5.28959e-06
ENSRNOG00000011140	RGD1309676	UPF0765 protein C10orf58 homolog [Source:UniProtKB/Swiss-Prot;Acc:Q6AXX6]	-0.912876	7.3812	2.2511e-07	5.32905e-06
ENSRNOG00000031814	Sort1	Sortilin [Source:UniProtKB/Swiss-Prot;Acc:O54861]	0.785103	8.74794	2.26181e-07	5.34413e-06
ENSRNOG00000039790			1.29981	3.41275	2.27243e-07	5.35892e-06
ENSRNOG00000019730	Inppl1	Phosphatidylinositol-3,4,5-trisphosphate 5-phosphatase 2 [Source:UniProtKB/Swiss-Prot;Acc:Q9WVR3]	-0.824821	6.97405	2.39887e-07	5.64629e-06
ENSRNOG00000015488	Tead1	transcriptional enhancer factor TEF-1 [Source:RefSeq peptide;Acc:NP_001185518]	1.06102	5.31505	2.4324e-07	5.71427e-06
ENSRNOG00000037815		Uncharacterized protein [Source:UniProtKB/TrEMBL;Acc:F1LSP2]	-0.791516	7.04964	2.55181e-07	5.98339e-06
ENSRNOG00000009145	Klf12	Krueppel-like factor 12 [Source:RefSeq peptide;Acc:NP_001100751]	1.2483	3.98723	2.55929e-07	5.98951e-06
ENSRNOG00000003094	Cmah	cytidine monophosphate-N-acetylneuraminic acid hydroxylase [Source:RefSeq peptide;Acc:NP_001019444]	1.32334	3.35081	2.58047e-07	6.02762e-06
ENSRNOG00000034007	Nr3c2	Mineralocorticoid receptor [Source:UniProtKB/Swiss-Prot;Acc:P22199]	0.836887	5.87828	2.61066e-07	6.08659e-06
ENSRNOG00000003031	Atp2b4	Plasma membrane calcium-transporting ATPase 4 [Source:UniProtKB/Swiss-Prot;Acc:Q64542]	0.933852	5.45535	2.62239e-07	6.10238e-06
ENSRNOG00000034177	Efna5	Ephrin-A5 [Source:UniProtKB/Swiss-Prot;Acc:P97605]	0.877458	5.58547	2.77093e-07	6.43588e-06
ENSRNOG00000010365	Syn1	Synapsin-1 [Source:UniProtKB/Swiss-Prot;Acc:P09951]	1.64849	2.61845	2.77726e-07	6.43844e-06
ENSRNOG00000015285	Lrp4	Low-density lipoprotein receptor-related protein 4 [Source:UniProtKB/Swiss-Prot;Acc:Q9QYP1]	1.76269	2.66421	2.78846e-07	6.45224e-06
ENSRNOG00000005993	Oxsm	3-oxoacyl- [Source:RefSeq peptide;Acc:NP_001093978]	-0.924304	5.0404	2.90805e-07	6.71634e-06
ENSRNOG00000010149	Cmc1	COX assembly mitochondrial protein homolog isoform 1 [Source:RefSeq peptide;Acc:NP_001186154]	1.15768	3.91689	2.9238e-07	6.72747e-06
ENSRNOG00000026605	Ifi27l2b	interferon, alpha-inducible protein 27 like 2B [Source:RefSeq peptide;Acc:NP_996728]	-1.4353	6.05287	2.9192e-07	6.72747e-06
ENSRNOG00000013257	Hecw2	E3 ubiquitin-protein ligase HECW2 [Source:RefSeq peptide;Acc:NP_001101688]	1.08278	4.59986	2.93477e-07	6.72755e-06
ENSRNOG00000030116		Uncharacterized protein [Source:UniProtKB/TrEMBL;Acc:D3ZT82]	-0.874597	6.22062	2.9346e-07	6.72755e-06
ENSRNOG00000011631	Fst	Follistatin [Source:UniProtKB/Swiss-Prot;Acc:P21674]	1.37196	3.85924	2.96239e-07	6.77825e-06
ENSRNOG00000030481	LOC100362110	LRRGT00155-like (LOC100362110), mRNA [Source:RefSeq DNA;Acc:NM_001177819]	1.64485	2.69491	2.98172e-07	6.80983e-06
ENSRNOG00000010596	Gcat	2-amino-3-ketobutyrate coenzyme A ligase, mitochondrial [Source:RefSeq peptide;Acc:NP_001019448]	-1.08651	4.8936	3.06399e-07	6.98477e-06
ENSRNOG00000012516		Uncharacterized protein [Source:UniProtKB/TrEMBL;Acc:F1M7F8]	0.976762	8.21802	3.09604e-07	7.03969e-06
ENSRNOG00000015654	Ghr	Growth hormone receptorGrowth hormone-binding protein [Source:UniProtKB/Swiss-Prot;Acc:P16310]	0.776808	8.51302	3.09952e-07	7.03969e-06
ENSRNOG00000019496	Stat5a	Signal transducer and activator of transcription 5A [Source:UniProtKB/Swiss-Prot;Acc:Q62771]	-0.881103	5.93336	3.11968e-07	7.07242e-06
ENSRNOG00000002218	Stbd1	Starch-binding domain-containing protein 1 [Source:UniProtKB/Swiss-Prot;Acc:Q5FVN1]	-0.784925	6.88705	3.12817e-07	7.07864e-06
ENSRNOG00000004200	Golsyn	Uncharacterized protein [Source:UniProtKB/TrEMBL;Acc:F1LUC0]	1.34555	3.45275	3.1992e-07	7.22609e-06
ENSRNOG00000001114	Wipi2	WD repeat domain phosphoinositide-interacting protein 2 [Source:UniProtKB/Swiss-Prot;Acc:Q6AY57]	-0.801696	5.8266	3.30382e-07	7.44872e-06
ENSRNOG00000002171		Uncharacterized protein [Source:UniProtKB/TrEMBL;Acc:D3ZTL3]	1.0277	4.45762	3.45676e-07	7.7793e-06
ENSRNOG00000009117	Otub2	ubiquitin thioesterase OTUB2 [Source:RefSeq peptide;Acc:NP_001101523]	-1.27108	3.45817	3.50728e-07	7.87857e-06
ENSRNOG00000027002		Uncharacterized protein [Source:UniProtKB/TrEMBL;Acc:D4A8R8]	1.25181	3.69438	3.57729e-07	8.01656e-06
ENSRNOG00000028677		Uncharacterized protein [Source:UniProtKB/TrEMBL;Acc:D4A1T3]	-1.64855	3.39838	3.58173e-07	8.01656e-06
ENSRNOG00000008708	Pycrl	Pyrroline-5-carboxylate reductase 3 [Source:UniProtKB/Swiss-Prot;Acc:Q5PQJ6]	-0.906541	5.11575	3.62693e-07	8.08044e-06
ENSRNOG00000017757	Mrps36	28S ribosomal protein S36, mitochondrial [Source:RefSeq peptide;Acc:NP_001178534]	-0.818481	7.23791	3.62996e-07	8.08044e-06
ENSRNOG00000036729	LOC682793	60S ribosomal protein L38 [Source:UniProtKB/Swiss-Prot;Acc:P63174]	0.829311	5.81757	3.62722e-07	8.08044e-06
ENSRNOG00000025509	Apbb2	Uncharacterized protein [Source:UniProtKB/TrEMBL;Acc:F1LZU7]	0.872622	5.88971	3.79957e-07	8.44272e-06
ENSRNOG00000020656	Pfkfb4	6-phosphofructo-2-kinase/fructose-2,6-biphosphatase 46-phosphofructo-2-kinaseFructose-2,6-bisphosphatase [Source:UniProtKB/Swiss-Prot;Acc:P25114]	-1.49816	3.60031	3.84004e-07	8.51729e-06
ENSRNOG00000033090		Latent-transforming growth factor beta-binding protein 1 [Source:UniProtKB/Swiss-Prot;Acc:Q00918]	0.845274	6.52247	3.86204e-07	8.55067e-06
ENSRNOG00000032922	Dclk1	Serine/threonine-protein kinase DCLK1 [Source:UniProtKB/Swiss-Prot;Acc:O08875]	1.49215	3.10804	3.87461e-07	8.5631e-06
ENSRNOG00000036894	Cisd3	CDGSH iron sulfur domain-containing protein 3, mitochondrial [Source:RefSeq peptide;Acc:NP_001099305]	-0.808495	5.79393	4.01763e-07	8.86327e-06
ENSRNOG00000000812	RGD1302996	Uncharacterized protein C6orf136 homolog [Source:UniProtKB/Swiss-Prot;Acc:Q6MG12]	-0.858101	5.9347	4.0355e-07	8.88677e-06
ENSRNOG00000000029		Myosin-11 [Source:UniProtKB/Swiss-Prot;Acc:Q63862]	0.799782	8.00626	4.06163e-07	8.92834e-06
ENSRNOG00000007234		Lanosterol 14-alpha demethylase [Source:UniProtKB/Swiss-Prot;Acc:Q64654]	-1.0031	4.60304	4.11331e-07	9.02581e-06
ENSRNOG00000006615	Mtap	methylthioadenosine phosphorylase [Source:RefSeq peptide;Acc:NP_001041332]	0.998805	4.58069	4.1766e-07	9.13214e-06
ENSRNOG00000019466	Agpat2	1-acyl-sn-glycerol-3-phosphate acyltransferase beta [Source:RefSeq peptide;Acc:NP_001101291]	-0.819883	9.82524	4.16929e-07	9.13214e-06
ENSRNOG00000020206	Ctsd	Cathepsin DCathepsin D 12 kDa light chainCathepsin D 9 kDa light chainCathepsin D 34 kDa heavy chainCathepsin D 30 kDa heavy chain [Source:UniProtKB/Swiss-Prot;Acc:P24268]	-0.816915	10.0449	4.19207e-07	9.1497e-06
ENSRNOG00000010253	Cd163	scavenger receptor cysteine-rich type 1 protein M130 [Source:RefSeq peptide;Acc:NP_001101357]	1.14381	5.02685	4.39038e-07	9.56558e-06
ENSRNOG00000008079	Ugp2	UTP--glucose-1-phosphate uridylyltransferase [Source:RefSeq peptide;Acc:NP_001019914]	-0.814469	7.88041	4.41997e-07	9.61304e-06
ENSRNOG00000014137	Fbln1	fibulin-1 [Source:RefSeq peptide;Acc:NP_001121019]	1.03963	4.32752	4.43589e-07	9.63064e-06
ENSRNOG00000038414	LOC100359569	Uncharacterized protein [Source:UniProtKB/TrEMBL;Acc:F1MAN7]	1.05197	4.73538	4.44434e-07	9.63201e-06
ENSRNOG00000010529	Thbs2	thrombospondin 2 precursor [Source:RefSeq peptide;Acc:NP_001162609]	1.28536	3.63379	4.47648e-07	9.68462e-06
ENSRNOG00000014629	Lmo1	LIM domain only protein 3 [Source:RefSeq peptide;Acc:NP_620812]	1.56053	2.81018	4.52996e-07	9.766e-06
ENSRNOG00000016576	Lrrc16a	leucine-rich repeat-containing protein 16A [Source:RefSeq peptide;Acc:NP_001178621]	1.08402	4.11164	4.52442e-07	9.766e-06
ENSRNOG00000012415	Brp44l	Brain protein 44-like protein [Source:UniProtKB/Swiss-Prot;Acc:P63031]	-0.90369	8.99467	4.6317e-07	9.96787e-06
ENSRNOG00000020778	Chrnb2	Neuronal acetylcholine receptor subunit beta-2 [Source:UniProtKB/Swiss-Prot;Acc:P12390]	-3.48683	0.669134	4.70355e-07	1.01048e-05
ENSRNOG00000018865	Adamts12	A disintegrin and metalloproteinase with thrombospondin motifs 12 [Source:RefSeq peptide;Acc:NP_001099890]	0.8443	6.66553	4.88891e-07	1.04848e-05
ENSRNOG00000021919	Rhoj	rho-related GTP-binding protein RhoJ [Source:RefSeq peptide;Acc:NP_001008321]	0.89287	5.67419	4.98114e-07	1.0664e-05
ENSRNOG00000003720	Prrx1	Paired mesoderm homeobox protein 1 [Source:UniProtKB/Swiss-Prot;Acc:P63014]	0.969121	4.7817	5.00486e-07	1.06962e-05
ENSRNOG00000014832	Mapkapk3	MAP kinase-activated protein kinase 3 [Source:UniProtKB/Swiss-Prot;Acc:Q66H84]	-0.830365	5.8117	5.01835e-07	1.07064e-05
ENSRNOG00000013484	Gsta1	Glutathione S-transferase alpha-3 [Source:UniProtKB/Swiss-Prot;Acc:P04904]	0.777224	7.32263	5.11489e-07	1.08935e-05
ENSRNOG00000004172	Pdk2	[Pyruvate dehydrogenase [lipoamide]] kinase isozyme 2, mitochondrial [Source:UniProtKB/Swiss-Prot;Acc:Q64536]	-0.762644	8.46232	5.19481e-07	1.10446e-05
ENSRNOG00000002791	Bcl2	Apoptosis regulator Bcl-2 [Source:UniProtKB/Swiss-Prot;Acc:P49950]	1.35635	3.33703	5.32925e-07	1.13109e-05
ENSRNOG00000018070	Rnf182	E3 ubiquitin-protein ligase RNF182 [Source:UniProtKB/Swiss-Prot;Acc:D3ZBM4]	-1.39005	3.08046	5.37873e-07	1.13962e-05
ENSRNOG00000003070		N-acetylglucosaminyl-phosphatidylinositol de-N-acetylase [Source:UniProtKB/Swiss-Prot;Acc:O35790]	1.19679	4.11108	5.44412e-07	1.1481e-05
ENSRNOG00000009536	Pgp	phosphoglycolate phosphatase [Source:RefSeq peptide;Acc:NP_001162623]	-0.953864	4.63861	5.45088e-07	1.1481e-05
ENSRNOG00000011361	Slc37a4	glucose-6-phosphate translocase [Source:RefSeq peptide;Acc:NP_113777]	-0.869703	5.30458	5.45606e-07	1.1481e-05
ENSRNOG00000013786	Tsc22d3	TSC22 domain family protein 3 [Source:UniProtKB/Swiss-Prot;Acc:Q9EQZ1]	-1.29061	7.36071	5.45201e-07	1.1481e-05
ENSRNOG00000008051	Itpk1	inositol-tetrakisphosphate 1-kinase [Source:RefSeq peptide;Acc:NP_001178914]	-0.782429	6.63042	5.58051e-07	1.17229e-05
ENSRNOG00000031491			3.47211	0.674106	5.79289e-07	1.21483e-05
ENSRNOG00000001557	Cxadr	Coxsackievirus and adenovirus receptor homolog [Source:UniProtKB/Swiss-Prot;Acc:Q9R066]	-0.92176	4.98459	5.81069e-07	1.21649e-05
ENSRNOG00000011203	Farp1	FERM, RhoGEF and pleckstrin domain-containing protein 1 [Source:RefSeq peptide;Acc:NP_001100757]	1.02082	4.76522	5.90207e-07	1.23352e-05
ENSRNOG00000023143	Nlrp1a	NLR family, pyrin domain containing 1A [Source:RefSeq peptide;Acc:NP_001139227]	-1.16883	3.66825	5.96387e-07	1.24433e-05
ENSRNOG00000020119	Pcdha6	Protocadherin alpha-4 [Source:UniProtKB/Swiss-Prot;Acc:Q767I8]	1.76089	2.34174	6.08418e-07	1.26728e-05
ENSRNOG00000003041	Smg6	telomerase-binding protein EST1A [Source:RefSeq peptide;Acc:NP_001099278]	0.805631	6.22107	6.16955e-07	1.28289e-05
ENSRNOG00000015097	Kcmf1	potassium channel modulatory factor 1 [Source:RefSeq peptide;Acc:NP_001121664]	-0.812823	5.91469	6.31303e-07	1.31051e-05
ENSRNOG00000017702	Gpld1	Phosphatidylinositol-glycan-specific phospholipase D [Source:UniProtKB/Swiss-Prot;Acc:Q8R2H5]	-0.95195	6.95932	6.32941e-07	1.3117e-05
ENSRNOG00000027833	RGD1562174	Uncharacterized protein [Source:UniProtKB/TrEMBL;Acc:D3Z8I3]	-0.781464	6.34307	6.34119e-07	1.31193e-05
ENSRNOG00000015727	Loxl4	lysyl oxidase homolog 4 [Source:RefSeq peptide;Acc:NP_001101062]	1.34172	3.80367	6.48e-07	1.3384e-05
ENSRNOG00000019963	Spats1	Spermatogenesis-associated serine-rich protein 1 [Source:UniProtKB/Swiss-Prot;Acc:Q811V6]	0.874086	5.11894	6.61729e-07	1.36447e-05
ENSRNOG00000001966	Zbtb20	zinc finger and BTB domain-containing protein 20 [Source:RefSeq peptide;Acc:NP_001099350]	0.776257	8.38379	6.85886e-07	1.41192e-05
ENSRNOG00000001090	Stard13	stAR-related lipid transfer protein 13 [Source:RefSeq peptide;Acc:NP_001102530]	0.863279	5.31515	6.95315e-07	1.42865e-05
ENSRNOG00000007926		Dual specificity mitogen-activated protein kinase kinase 5 [Source:UniProtKB/Swiss-Prot;Acc:Q62862]	0.839278	5.14035	6.96338e-07	1.42865e-05
ENSRNOG00000006131	Mettl2	methyltransferase like 2 [Source:RefSeq peptide;Acc:NP_001102309]	-1.58763	2.96119	6.99281e-07	1.42992e-05
ENSRNOG00000020989	Tm7sf2	delta(14)-sterol reductase [Source:RefSeq peptide;Acc:NP_001013089]	-1.29595	3.23741	6.98414e-07	1.42992e-05
ENSRNOG00000011439	Grk5	G protein-coupled receptor kinase 5 [Source:UniProtKB/Swiss-Prot;Acc:Q62833]	0.815631	5.79206	7.32013e-07	1.49437e-05
ENSRNOG00000005323		Uncharacterized protein [Source:UniProtKB/TrEMBL;Acc:F1LP54]	0.814994	5.30969	7.35159e-07	1.49584e-05
ENSRNOG00000012062	Npc2	epididymal secretory protein E1 [Source:RefSeq peptide;Acc:NP_775141]	-0.827496	7.11746	7.34478e-07	1.49584e-05
ENSRNOG00000002470	Ifi47	interferon gamma inducible protein 47 [Source:RefSeq peptide;Acc:NP_742016]	0.991547	4.82304	7.37142e-07	1.4974e-05
ENSRNOG00000038908		Uncharacterized protein [Source:UniProtKB/TrEMBL;Acc:D3ZXA0]	-1.58663	2.7171	7.58512e-07	1.53827e-05
ENSRNOG00000015860	Gipr	Gastric inhibitory polypeptide receptor [Source:UniProtKB/Swiss-Prot;Acc:P43219]	1.73009	3.04555	7.59868e-07	1.53848e-05
ENSRNOG00000011105		Uncharacterized protein [Source:UniProtKB/TrEMBL;Acc:F1M6C4]	0.935736	4.96951	7.66671e-07	1.54971e-05
ENSRNOG00000014078	Ndufb8	NADH dehydrogenase [Source:RefSeq peptide;Acc:NP_001099830]	-0.741022	8.42481	7.73693e-07	1.56134e-05
ENSRNOG00000005849	Aco1	Cytoplasmic aconitate hydratase [Source:UniProtKB/Swiss-Prot;Acc:Q63270]	-0.750358	8.65866	7.78045e-07	1.56755e-05
ENSRNOG00000011267		Uncharacterized protein [Source:UniProtKB/TrEMBL;Acc:F1LXK4]	1.04625	4.27472	7.86924e-07	1.58285e-05
ENSRNOG00000002832	Slc16a2	Monocarboxylate transporter 8 [Source:UniProtKB/Swiss-Prot;Acc:Q8K1P8]	-0.79513	5.33576	7.99017e-07	1.60194e-05
ENSRNOG00000004002	Pgam1	phosphoglycerate mutase 1 (brain) (Pgam1), mRNA [Source:RefSeq DNA;Acc:NM_053290]	-0.806387	6.12087	7.98294e-07	1.60194e-05
ENSRNOG00000038635		Uncharacterized protein [Source:UniProtKB/TrEMBL;Acc:F1LVC8]	0.881072	7.12022	8.00814e-07	1.60293e-05
ENSRNOG00000015371	Foxh1	forkhead box H1 [Source:RefSeq peptide;Acc:NP_001123965]	-1.86027	2.48885	8.10259e-07	1.6192e-05
ENSRNOG00000004062	C4bpa	C4b-binding protein alpha chain [Source:UniProtKB/Swiss-Prot;Acc:Q63514]	0.991411	4.59313	8.15997e-07	1.62803e-05
ENSRNOG00000043304	LOC682861	Uncharacterized protein [Source:UniProtKB/TrEMBL;Acc:F1M5Q7]	1.6328	2.67692	8.50004e-07	1.69313e-05
ENSRNOG00000015318	Heyl	hairy/enhancer-of-split related with YRPW motif-like protein [Source:RefSeq peptide;Acc:NP_001101447]	0.983714	5.04802	8.6875e-07	1.72768e-05
ENSRNOG00000026994	Afg3l1	AFG3(ATPase family gene 3)-like 1 [Source:RefSeq peptide;Acc:NP_001101926]	0.77783	6.36487	8.80817e-07	1.74885e-05
ENSRNOG00000021528	RGD1561582	tumor suppressor candidate 2 [Source:RefSeq peptide;Acc:NP_001102767]	0.934623	4.62952	9.00973e-07	1.78599e-05
ENSRNOG00000018536	Pck2	phosphoenolpyruvate carboxykinase 2 (mitochondrial) [Source:RefSeq peptide;Acc:NP_001101847]	-0.956943	4.40433	9.03962e-07	1.78903e-05
ENSRNOG00000008765	Zfhx4	zinc finger homeobox protein 4 [Source:RefSeq peptide;Acc:NP_001178631]	0.895133	5.13696	9.19782e-07	1.81742e-05
ENSRNOG00000027869		Uncharacterized protein [Source:UniProtKB/TrEMBL;Acc:F1LQN4]	1.37272	3.12497	9.56135e-07	1.88413e-05
ENSRNOG00000040301		Uncharacterized protein [Source:UniProtKB/TrEMBL;Acc:D3ZL42]	3.19972	0.817013	9.56604e-07	1.88413e-05
ENSRNOG00000016011	Plekhg1	pleckstrin homology domain-containing family G member 1 [Source:RefSeq peptide;Acc:NP_001177928]	1.05368	4.51702	9.62225e-07	1.89217e-05
ENSRNOG00000010947		Matrix metalloproteinase-14 [Source:UniProtKB/Swiss-Prot;Acc:Q10739]	0.808476	6.49379	9.71279e-07	1.90693e-05
ENSRNOG00000002907		Uncharacterized protein [Source:UniProtKB/TrEMBL;Acc:D3ZFB1]	1.39119	3.5943	9.87263e-07	1.92984e-05
ENSRNOG00000003259	C1qtnf1	Complement C1q tumor necrosis factor-related protein 1 [Source:UniProtKB/Swiss-Prot;Acc:Q5XIG2]	0.838063	5.34696	9.87572e-07	1.92984e-05
ENSRNOG00000032660	Lphn2	Latrophilin-2 [Source:UniProtKB/Swiss-Prot;Acc:O88923]	0.8353	5.45374	9.87649e-07	1.92984e-05
ENSRNOG00000017206	Igfbp5	Insulin-like growth factor-binding protein 5 [Source:UniProtKB/Swiss-Prot;Acc:P24594]	0.898573	9.48954	9.9781e-07	1.9466e-05
ENSRNOG00000014288	Fn1	FibronectinAnastellin [Source:UniProtKB/Swiss-Prot;Acc:P04937]	0.762279	6.8892	1.00527e-06	1.95804e-05
ENSRNOG00000019435	Psd	PH and SEC7 domain-containing protein 1 [Source:UniProtKB/Swiss-Prot;Acc:Q9ESQ7]	-2.94608	0.886771	1.01361e-06	1.97118e-05
ENSRNOG00000010887	RGD1309534	Ester hydrolase C11orf54 homolog [Source:UniProtKB/Swiss-Prot;Acc:Q5U2Q3]	-0.903609	7.20088	1.01792e-06	1.97644e-05
ENSRNOG00000032701	Slc6a8	Sodium- and chloride-dependent creatine transporter 1 [Source:UniProtKB/Swiss-Prot;Acc:P28570]	-0.808485	7.42002	1.02588e-06	1.98876e-05
ENSRNOG00000037966		Uncharacterized protein [Source:UniProtKB/TrEMBL;Acc:D4A4F3]	-0.805247	7.74495	1.03006e-06	1.99372e-05
ENSRNOG00000010558	Ppif	Peptidyl-prolyl cis-trans isomerase F, mitochondrial [Source:UniProtKB/Swiss-Prot;Acc:P29117]	-0.762018	6.15712	1.04072e-06	2.01119e-05
ENSRNOG00000019065	Zfp385b	zinc finger protein 385B [Source:RefSeq peptide;Acc:NP_001101206]	1.77381	3.40544	1.04702e-06	2.02018e-05
ENSRNOG00000020821	Clip3	CAP-Gly domain-containing linker protein 3 [Source:RefSeq peptide;Acc:NP_001100971]	1.87223	2.21247	1.06035e-06	2.0427e-05
ENSRNOG00000021198	Hist1h2bh	Histone H2B type 1 [Source:UniProtKB/Swiss-Prot;Acc:Q00715]	-1.0816	3.95001	1.06638e-06	2.05112e-05
ENSRNOG00000014768		Uncharacterized protein [Source:UniProtKB/TrEMBL;Acc:D4A314]	1.99682	2.04297	1.07634e-06	2.06704e-05
ENSRNOG00000025856		Ab1-233 [Source:UniProtKB/TrEMBL;Acc:Q7TP87]	1.23737	3.31366	1.08354e-06	2.07763e-05
ENSRNOG00000003491	Prkca	Protein kinase C alpha type [Source:UniProtKB/Swiss-Prot;Acc:P05696]	1.10372	4.0558	1.09204e-06	2.09067e-05
ENSRNOG00000016214	Agl	glycogen debranching enzyme [Source:RefSeq peptide;Acc:NP_001102034]	-0.751598	7.75033	1.09882e-06	2.10039e-05
ENSRNOG00000004873	Prkch	Protein kinase C eta type [Source:UniProtKB/Swiss-Prot;Acc:Q64617]	0.820918	5.74207	1.10438e-06	2.10774e-05
ENSRNOG00000011292	Col1a2	Collagen alpha-2(I) chain [Source:UniProtKB/Swiss-Prot;Acc:P02466]	0.890006	9.05254	1.10688e-06	2.10924e-05
ENSRNOG00000010370	Tnip1	TNFAIP3-interacting protein 1 [Source:RefSeq peptide;Acc:NP_001102296]	-0.812884	7.8133	1.11065e-06	2.11315e-05
ENSRNOG00000003956	LOC100363276	Uncharacterized protein [Source:UniProtKB/TrEMBL;Acc:D3ZBJ6]	1.38043	3.35057	1.13563e-06	2.15735e-05
ENSRNOG00000016427	Letm1	LETM1 and EF-hand domain-containing protein 1, mitochondrial [Source:UniProtKB/Swiss-Prot;Acc:Q5XIN6]	-0.776095	7.39598	1.13923e-06	2.16085e-05
ENSRNOG00000000800	Man1a1	mannosyl-oligosaccharide 1,2-alpha-mannosidase IA [Source:RefSeq peptide;Acc:NP_001028828]	0.850376	5.76689	1.14247e-06	2.16366e-05
ENSRNOG00000001103	RGD1560686	Uncharacterized protein [Source:UniProtKB/TrEMBL;Acc:F1LZE0]	2.29059	1.55679	1.14662e-06	2.16819e-05
ENSRNOG00000021808	Tecr	Trans-2,3-enoyl-CoA reductase [Source:UniProtKB/Swiss-Prot;Acc:Q64232]	-0.801734	6.68956	1.14866e-06	2.16871e-05
ENSRNOG00000005854	Angpt1	Angiopoietin-1 [Source:UniProtKB/Swiss-Prot;Acc:O35460]	1.45317	4.99093	1.16585e-06	2.19779e-05
ENSRNOG00000015187	Acot8	Acyl-coenzyme A thioesterase 8 [Source:UniProtKB/Swiss-Prot;Acc:Q8VHK0]	-0.838291	5.44555	1.18829e-06	2.23667e-05
ENSRNOG00000038963			0.981259	4.16564	1.21037e-06	2.27476e-05
ENSRNOG00000020704	Dak	Bifunctional ATP-dependent dihydroxyacetone kinase/FAD-AMP lyase (cyclizing)ATP-dependent dihydroxyacetone kinaseFAD-AMP lyase (cyclizing) [Source:UniProtKB/Swiss-Prot;Acc:Q4KLZ6]	-1.00658	4.33904	1.23e-06	2.30812e-05
ENSRNOG00000001926	Cldn1	Claudin-1 [Source:UniProtKB/Swiss-Prot;Acc:P56745]	1.72095	2.41387	1.27297e-06	2.38513e-05
ENSRNOG00000020217		PAXIP1-associated protein 1 [Source:UniProtKB/Swiss-Prot;Acc:Q5M865]	-1.24433	3.5534	1.2754e-06	2.38604e-05
ENSRNOG00000014398	Scara5	scavenger receptor class A member 5 [Source:RefSeq peptide;Acc:NP_001129327]	0.8245	5.63223	1.28483e-06	2.39815e-05
ENSRNOG00000016227	Glrx3	Glutaredoxin-3 [Source:UniProtKB/Swiss-Prot;Acc:Q9JLZ1]	-0.741692	6.80734	1.28584e-06	2.39815e-05
ENSRNOG00000028319	Cryz	Quinone oxidoreductase [Source:UniProtKB/Swiss-Prot;Acc:Q6AYT0]	1.30324	3.36466	1.28772e-06	2.39815e-05
ENSRNOG00000004005	Camk2b	Calcium/calmodulin-dependent protein kinase type II subunit beta [Source:UniProtKB/Swiss-Prot;Acc:P08413]	-0.91524	5.27644	1.29741e-06	2.41256e-05
ENSRNOG00000037559		Uncharacterized protein [Source:UniProtKB/TrEMBL;Acc:D3ZC00]	1.27784	3.58409	1.30324e-06	2.41974e-05
ENSRNOG00000029049	Zdhhc14	probable palmitoyltransferase ZDHHC14 [Source:RefSeq peptide;Acc:NP_001034432]	1.40051	3.13959	1.31573e-06	2.43863e-05
ENSRNOG00000030629	RGD1310453	Calmodulin-lysine N-methyltransferase [Source:UniProtKB/Swiss-Prot;Acc:B0K012]	1.4604	2.90963	1.31738e-06	2.43863e-05
ENSRNOG00000006063	RGD1560612	Uncharacterized protein [Source:UniProtKB/TrEMBL;Acc:D3ZKV2]	0.818457	5.43621	1.32341e-06	2.44299e-05
ENSRNOG00000017099	Nsdhl	Sterol-4-alpha-carboxylate 3-dehydrogenase, decarboxylating [Source:UniProtKB/Swiss-Prot;Acc:Q5PPL3]	-0.877536	5.22782	1.3237e-06	2.44299e-05
ENSRNOG00000015325	LOC681086	RCG61899Uncharacterized protein [Source:UniProtKB/TrEMBL;Acc:D3ZZU7]	-0.757553	7.31747	1.34141e-06	2.47197e-05
ENSRNOG00000009514	Mme	Neprilysin [Source:UniProtKB/Swiss-Prot;Acc:P07861]	-0.776813	7.42432	1.34632e-06	2.47731e-05
ENSRNOG00000005691	Rnf32	ring finger protein 32 [Source:RefSeq peptide;Acc:NP_001012095]	1.87223	2.21141	1.39975e-06	2.57179e-05
ENSRNOG00000003736	Col5a2	collagen, type V, alpha 2 [Source:RefSeq peptide;Acc:NP_445940]	0.818859	6.6539	1.42097e-06	2.60687e-05
ENSRNOG00000042480		Uncharacterized protein [Source:UniProtKB/TrEMBL;Acc:F1LWY9]	-1.00224	4.35313	1.44999e-06	2.65616e-05
ENSRNOG00000001890	Txnrd2	Thioredoxin reductase 2, mitochondrial [Source:UniProtKB/Swiss-Prot;Acc:Q9Z0J5]	-0.897481	5.23787	1.49746e-06	2.73728e-05
ENSRNOG00000003585	Sytl5	Synaptotagmin-like protein 5 [Source:UniProtKB/Swiss-Prot;Acc:Q812E4]	-1.65927	4.06302	1.50094e-06	2.73728e-05
ENSRNOG00000006588	Meox2	Homeobox protein MOX-2 [Source:UniProtKB/Swiss-Prot;Acc:P39020]	0.802754	5.76207	1.4995e-06	2.73728e-05
ENSRNOG00000037102		Uncharacterized protein [Source:UniProtKB/TrEMBL;Acc:F1M724]	-2.43793	1.3978	1.50705e-06	2.74434e-05
ENSRNOG00000021156	Vegfb	vascular endothelial growth factor B [Source:RefSeq peptide;Acc:NP_446001]	-0.767275	6.89282	1.51497e-06	2.75469e-05
ENSRNOG00000018502		vacuolar fusion protein MON1 homolog A [Source:RefSeq peptide;Acc:NP_001119756]	-0.786192	5.34382	1.52421e-06	2.76741e-05
ENSRNOG00000007338	Fbln2	Uncharacterized protein [Source:UniProtKB/TrEMBL;Acc:F1LS57]	0.932506	5.07744	1.5428e-06	2.79501e-05
ENSRNOG00000024986	Mmrn1	RCG55340Uncharacterized protein [Source:UniProtKB/TrEMBL;Acc:D4A3E0]	2.09635	2.36698	1.54395e-06	2.79501e-05
ENSRNOG00000005371	Klhl29	kelch-like 29 [Source:RefSeq peptide;Acc:NP_001100183]	1.44129	3.46405	1.56755e-06	2.83355e-05
ENSRNOG00000014723	Cbfa2t3	protein CBFA2T3 [Source:RefSeq peptide;Acc:NP_001101923]	-0.754346	6.54088	1.57878e-06	2.84967e-05
ENSRNOG00000014727	Fahd1	Fumarylacetoacetate hydrolase domain-containing protein 1 [Source:UniProtKB/Swiss-Prot;Acc:Q6AYQ8]	-0.76388	6.18288	1.58138e-06	2.85018e-05
ENSRNOG00000022239	Tusc5	Tumor suppressor candidate 5 homolog [Source:UniProtKB/Swiss-Prot;Acc:Q2MHH0]	-0.729671	10.0695	1.58618e-06	2.85466e-05
ENSRNOG00000007372	Casp1	Caspase-1Caspase-1 subunit p20Caspase-1 subunit p10 [Source:UniProtKB/Swiss-Prot;Acc:P43527]	1.29404	3.26771	1.60323e-06	2.88113e-05
ENSRNOG00000018615		Uncharacterized protein [Source:UniProtKB/TrEMBL;Acc:F1M389]	-1.07265	4.24939	1.6262e-06	2.91816e-05
ENSRNOG00000005130	Ogdh	2-oxoglutarate dehydrogenase, mitochondrial [Source:UniProtKB/Swiss-Prot;Acc:Q5XI78]	-0.748031	10.6772	1.63117e-06	2.92282e-05
ENSRNOG00000014745		Uncharacterized protein [Source:UniProtKB/TrEMBL;Acc:D4A5G8]	-0.82941	5.88483	1.63683e-06	2.92868e-05
ENSRNOG00000022242	Cxcl9	C-X-C motif chemokine 9 [Source:RefSeq peptide;Acc:NP_663705]	-0.812286	5.3153	1.64107e-06	2.93201e-05
ENSRNOG00000008565	Nkiras1	NF-kappa-B inhibitor-interacting Ras-like protein 1 [Source:RefSeq peptide;Acc:NP_001100722]	-1.10911	3.70262	1.73057e-06	3.08744e-05
ENSRNOG00000024319		Uncharacterized protein [Source:UniProtKB/TrEMBL;Acc:D3ZNV8]	1.6301	2.76003	1.74452e-06	3.10781e-05
ENSRNOG00000004109	Zfpm2	zinc finger protein ZFPM2 [Source:RefSeq peptide;Acc:NP_001123973]	1.18771	4.03403	1.75253e-06	3.11757e-05
ENSRNOG00000025823	Rbm46	probable RNA-binding protein 46 [Source:RefSeq peptide;Acc:NP_001129189]	-1.0283	4.00522	1.76059e-06	3.12741e-05
ENSRNOG00000017416	Ppic	peptidyl-prolyl cis-trans isomerase C [Source:RefSeq peptide;Acc:NP_001004215]	1.24742	3.59606	1.78156e-06	3.16008e-05
ENSRNOG00000033711			-1.79906	2.41913	1.7953e-06	3.17987e-05
ENSRNOG00000017396	2005-03-01	E3 ubiquitin-protein ligase MARCH5 [Source:RefSeq peptide;Acc:NP_001099842]	-0.732462	6.93705	1.82024e-06	3.21942e-05
ENSRNOG00000001478		general transcription factor II-I repeat domain-containing protein 1 [Source:RefSeq peptide;Acc:NP_001001504]	0.779744	7.30944	1.95465e-06	3.45218e-05
ENSRNOG00000015948	Slc1a5	neutral amino acid transporter B(0) [Source:RefSeq peptide;Acc:NP_786934]	0.749827	8.88542	1.98586e-06	3.50011e-05
ENSRNOG00000020014	Myh14	myosin-14 [Source:RefSeq peptide;Acc:NP_001094160]	-0.84875	5.94755	1.98747e-06	3.50011e-05
ENSRNOG00000042785	RGD1566319	similar to Sestrin 2 (Hi95) (RGD1566319), mRNA [Source:RefSeq DNA;Acc:NM_001109358]	-1.15896	4.51919	2.00033e-06	3.51772e-05
ENSRNOG00000031998		Uncharacterized protein [Source:UniProtKB/TrEMBL;Acc:F1M0A5]	0.940318	5.24138	2.05737e-06	3.61287e-05
ENSRNOG00000010233	Cald1	Non-muscle caldesmon [Source:UniProtKB/Swiss-Prot;Acc:Q62736]	0.735171	6.70065	2.08275e-06	3.65222e-05
ENSRNOG00000015411	Apobec1	C->U-editing enzyme APOBEC-1 [Source:UniProtKB/Swiss-Prot;Acc:P38483]	2.20792	1.36022	2.1008e-06	3.67864e-05
ENSRNOG00000015455	Spr	Sepiapterin reductase [Source:UniProtKB/Swiss-Prot;Acc:P18297]	-1.16227	3.97379	2.12538e-06	3.71639e-05
ENSRNOG00000015161			-0.881556	4.99714	2.14044e-06	3.73742e-05
ENSRNOG00000013628	Cela2a	Chymotrypsin-like elastase family member 2A [Source:UniProtKB/Swiss-Prot;Acc:P00774]	-0.857458	5.36279	2.16262e-06	3.7708e-05
ENSRNOG00000017401	Tmco4	Transmembrane and coiled-coil domain-containing protein 4 [Source:UniProtKB/Swiss-Prot;Acc:Q499U8]	1.203	3.58178	2.21705e-06	3.85789e-05
ENSRNOG00000033119	Plcb4	1-phosphatidylinositol-4,5-bisphosphate phosphodiesterase beta-4 [Source:UniProtKB/Swiss-Prot;Acc:Q9QW07]	0.754198	6.59705	2.21883e-06	3.85789e-05
ENSRNOG00000005082	Irf6	interferon regulatory factor 6 [Source:RefSeq peptide;Acc:NP_001102329]	-1.07067	4.37552	2.29275e-06	3.96402e-05
ENSRNOG00000007895	Pdhb	Pyruvate dehydrogenase E1 component subunit beta, mitochondrial [Source:UniProtKB/Swiss-Prot;Acc:P49432]	-0.794171	8.89546	2.28972e-06	3.96402e-05
ENSRNOG00000017063	Fcn1	Ficolin-1 [Source:UniProtKB/Swiss-Prot;Acc:Q9WTS8]	1.48288	3.08599	2.28626e-06	3.96402e-05
ENSRNOG00000021314	Fdft1	Squalene synthase [Source:UniProtKB/Swiss-Prot;Acc:Q02769]	-0.832177	7.68273	2.29171e-06	3.96402e-05
ENSRNOG00000020208	Gdf10	Bone morphogenetic protein 3B [Source:UniProtKB/Swiss-Prot;Acc:P55108]	1.27083	3.45499	2.30233e-06	3.97499e-05
ENSRNOG00000011427	Hr	Protein hairless [Source:UniProtKB/Swiss-Prot;Acc:P97609]	-1.09693	4.53391	2.32715e-06	4.01222e-05
ENSRNOG00000031266	Siae	sialate o-acetylesterase [Source:RefSeq peptide;Acc:NP_001102229]	-1.02697	4.1181	2.40246e-06	4.13625e-05
ENSRNOG00000001442	Por	NADPH--cytochrome P450 reductase [Source:UniProtKB/Swiss-Prot;Acc:P00388]	-0.772535	8.81178	2.57404e-06	4.42548e-05
ENSRNOG00000020296	LOC100360002	Up-regulated during skeletal muscle growth protein 5 [Source:UniProtKB/Swiss-Prot;Acc:Q9JJW3]	-0.799782	5.88772	2.59648e-06	4.45783e-05
ENSRNOG00000011971	C1s	Complement C1s subcomponentComplement C1s subcomponent heavy chainComplement C1s subcomponent light chain [Source:UniProtKB/Swiss-Prot;Acc:Q6P6T1]	0.795308	6.37346	2.62279e-06	4.49673e-05
ENSRNOG00000015837	Dnajc22	DnaJ homolog subfamily C member 22 [Source:UniProtKB/Swiss-Prot;Acc:Q5PR00]	-1.25181	3.38181	2.63184e-06	4.5038e-05
ENSRNOG00000019093	Nrg2	Pro-neuregulin-2, membrane-bound isoformNeuregulin-2 [Source:UniProtKB/Swiss-Prot;Acc:O35569]	1.51424	3.40143	2.63423e-06	4.5038e-05
ENSRNOG00000014204	Pacsin3	protein kinase C and casein kinase substrate in neurons 3 [Source:RefSeq peptide;Acc:NP_001009966]	1.02559	3.93399	2.64269e-06	4.51199e-05
ENSRNOG00000040094		RCG43605, isoform CRA_aUncharacterized protein [Source:UniProtKB/TrEMBL;Acc:D3ZHC7]	-1.79906	2.43896	2.66239e-06	4.53933e-05
ENSRNOG00000020275	Ccr10	C-C chemokine receptor type 10 [Source:RefSeq peptide;Acc:NP_001102306]	-1.18237	3.62378	2.66707e-06	4.54103e-05
ENSRNOG00000006019	G0s2	G0/G1switch 2 [Source:RefSeq peptide;Acc:NP_001009632]	-1.02567	7.69547	2.68577e-06	4.56654e-05
ENSRNOG00000009323	RGD1311249	Uncharacterized protein KIAA1539 homolog [Source:UniProtKB/Swiss-Prot;Acc:Q5PQM8]	-0.876467	5.033	2.6994e-06	4.58339e-05
ENSRNOG00000013454	Rala	Ras-related protein Ral-A [Source:UniProtKB/Swiss-Prot;Acc:P63322]	-0.772414	5.45095	2.71309e-06	4.6003e-05
ENSRNOG00000013388	Pgap1	GPI inositol-deacylase [Source:UniProtKB/Swiss-Prot;Acc:Q765A7]	1.58499	2.35062	2.78395e-06	4.71395e-05
ENSRNOG00000004828	Acvr1c	Activin receptor type-1C [Source:UniProtKB/Swiss-Prot;Acc:P70539]	0.786681	6.74514	2.81064e-06	4.7526e-05
ENSRNOG00000008680	Loxl1	lysyl oxidase homolog 1 [Source:RefSeq peptide;Acc:NP_001012125]	1.22953	3.24199	2.87629e-06	4.85695e-05
ENSRNOG00000002403	Fam129a	Protein Niban [Source:UniProtKB/Swiss-Prot;Acc:Q9ESN0]	0.815919	5.68216	2.97503e-06	5.0168e-05
ENSRNOG00000005487	Chpt1	Cholinephosphotransferase 1 [Source:UniProtKB/Swiss-Prot;Acc:Q66H21]	-0.695257	8.7365	2.98224e-06	5.02207e-05
ENSRNOG00000028157		Uncharacterized protein [Source:UniProtKB/TrEMBL;Acc:D3ZID9]	1.29404	3.27278	3.02909e-06	5.094e-05
ENSRNOG00000016467		BTB/POZ domain-containing protein KCTD1 [Source:UniProtKB/Swiss-Prot;Acc:Q8R4G8]	-1.04016	3.97801	3.05101e-06	5.12386e-05
ENSRNOG00000012207		Dystonin (Predicted)Uncharacterized protein [Source:UniProtKB/TrEMBL;Acc:D3ZC56]	0.769682	8.64826	3.06049e-06	5.13278e-05
ENSRNOG00000017552	Mrpl34	39S ribosomal protein L34, mitochondrial [Source:RefSeq peptide;Acc:NP_001006966]	-0.751746	5.39961	3.0893e-06	5.17405e-05
ENSRNOG00000005220	Syne2	Uncharacterized protein [Source:UniProtKB/TrEMBL;Acc:D3ZG70]	0.902098	4.83078	3.15058e-06	5.26952e-05
ENSRNOG00000021054	Men1	menin [Source:RefSeq peptide;Acc:NP_062081]	-0.754323	5.45402	3.17482e-06	5.30285e-05
ENSRNOG00000017602	Il34	Interleukin-34 [Source:UniProtKB/Swiss-Prot;Acc:Q4KM46]	1.17785	3.40077	3.1838e-06	5.31064e-05
ENSRNOG00000005271	Rapgef5	rap guanine nucleotide exchange factor 5 [Source:RefSeq peptide;Acc:NP_001041380]	0.908535	5.24413	3.21658e-06	5.35806e-05
ENSRNOG00000000993	Pcp2	Purkinje cell protein 2 [Source:RefSeq peptide;Acc:NP_001100586]	-1.47374	2.76628	3.26811e-06	5.43655e-05
ENSRNOG00000013928	Dsp	Uncharacterized protein [Source:UniProtKB/TrEMBL;Acc:F1LMV6]	1.38204	3.13255	3.30623e-06	5.49254e-05
ENSRNOG00000008062	Dqx1	ATP-dependent RNA helicase DQX1 [Source:RefSeq peptide;Acc:NP_001102877]	-1.44971	2.96522	3.32555e-06	5.51718e-05
ENSRNOG00000042536		Uncharacterized protein [Source:UniProtKB/TrEMBL;Acc:F1LU85]	-1.19914	5.71392	3.35849e-06	5.56434e-05
ENSRNOG00000001001	Retn	resistin [Source:RefSeq peptide;Acc:NP_653342]	-0.966069	7.5193	3.44721e-06	5.70366e-05
ENSRNOG00000005413	Creb3l1	Cyclic AMP-responsive element-binding protein 3-like protein 1Processed cyclic AMP-responsive element-binding protein 3-like protein 1 [Source:UniProtKB/Swiss-Prot;Acc:Q66HA2]	1.08535	4.08415	3.45192e-06	5.70378e-05
ENSRNOG00000003992	Pik3r6	phosphoinositide 3-kinase regulatory subunit 6 [Source:RefSeq peptide;Acc:NP_001074913]	1.13363	3.49363	3.51013e-06	5.7767e-05
ENSRNOG00000028872	Rai14	Ankycorbin [Source:UniProtKB/Swiss-Prot;Acc:Q5U312]	1.02395	4.24153	3.50824e-06	5.7767e-05
ENSRNOG00000042444		TCP binding protein 2 [Source:UniProtKB/TrEMBL;Acc:B2BF95]	-0.954782	4.22985	3.507e-06	5.7767e-05
ENSRNOG00000017144	Mea1	Male-enhanced antigen 1 [Source:UniProtKB/Swiss-Prot;Acc:Q5FVH7]	-0.722654	6.38709	3.59317e-06	5.90546e-05
ENSRNOG00000015442	Sfxn3	Sideroflexin-3 [Source:UniProtKB/Swiss-Prot;Acc:Q9JHY2]	0.874504	4.53108	3.59818e-06	5.90582e-05
ENSRNOG00000042980	Adam19	ADAM metallopeptidase domain 19 [Source:RefSeq peptide;Acc:NP_001153700]	0.97259	4.54533	3.6087e-06	5.9152e-05
ENSRNOG00000023400	Dtx3l	E3 ubiquitin-protein ligase DTX3L [Source:RefSeq peptide;Acc:NP_001102523]	-0.728622	6.3473	3.61446e-06	5.91675e-05
ENSRNOG00000011341	Rictor	Uncharacterized protein [Source:UniProtKB/TrEMBL;Acc:F1M4J0]	0.804576	5.09586	3.68833e-06	6.02966e-05
ENSRNOG00000014427	Chrnb4	Neuronal acetylcholine receptor subunit beta-4 [Source:UniProtKB/Swiss-Prot;Acc:P12392]	-1.57759	3.00052	3.72635e-06	6.08374e-05
ENSRNOG00000006357		Uncharacterized protein [Source:UniProtKB/TrEMBL;Acc:D3ZBD8]	1.88614	1.95922	3.74853e-06	6.11184e-05
ENSRNOG00000004666	Prr5l	Proline-rich protein 5-like [Source:UniProtKB/Swiss-Prot;Acc:A1L1K1]	1.37916	2.97586	3.89274e-06	6.33021e-05
ENSRNOG00000028543			-1.03661	3.86031	3.89262e-06	6.33021e-05
ENSRNOG00000017723	Cept1	Choline/ethanolaminephosphotransferase 1 [Source:UniProtKB/Swiss-Prot;Acc:Q6AXM5]	0.778331	5.34848	4.01937e-06	6.5275e-05
ENSRNOG00000010526	Dennd1a	DENN domain-containing protein 1A [Source:RefSeq peptide;Acc:NP_001178676]	0.768445	5.2537	4.08221e-06	6.62082e-05
ENSRNOG00000025930	Chst13	carbohydrate sulfotransferase 13 [Source:RefSeq peptide;Acc:NP_001178903]	-1.33622	2.95791	4.0958e-06	6.63412e-05
ENSRNOG00000042443	LOC100361007	Uncharacterized protein [Source:UniProtKB/TrEMBL;Acc:D3ZCD9]	-0.712102	9.26868	4.14081e-06	6.6982e-05
ENSRNOG00000009521	LOC100361126	ubiquinol-cytochrome c reductase complex 7.2kDa protein [Source:RefSeq peptide;Acc:NP_001163936]	-0.823592	5.17285	4.17082e-06	6.73791e-05
ENSRNOG00000018089	Sra1	Steroid receptor RNA activator 1 [Source:UniProtKB/Swiss-Prot;Acc:Q6QGW5]	-0.860584	4.71374	4.19582e-06	6.7694e-05
ENSRNOG00000038114	RGD1561179		-1.03037	3.87532	4.26645e-06	6.87434e-05
ENSRNOG00000013307		Uncharacterized protein [Source:UniProtKB/TrEMBL;Acc:D3ZVE2]	0.793406	5.77056	4.41393e-06	7.10267e-05
ENSRNOG00000028708	Ntsr1	Neurotensin receptor type 1 [Source:UniProtKB/Swiss-Prot;Acc:P20789]	2.78326	1.01224	4.46337e-06	7.17286e-05
ENSRNOG00000013884	Psd3	Uncharacterized protein [Source:UniProtKB/TrEMBL;Acc:D3ZFY7]	0.726081	5.75459	4.47356e-06	7.17986e-05
ENSRNOG00000009702	Lmo7	LIM domain only protein 7 [Source:RefSeq peptide;Acc:NP_001001515]	0.840713	5.52798	4.55821e-06	7.30619e-05
ENSRNOG00000005392	Ngfr	Tumor necrosis factor receptor superfamily member 16 [Source:UniProtKB/Swiss-Prot;Acc:P07174]	1.10439	3.98592	4.62761e-06	7.39817e-05
ENSRNOG00000024557	Ccdc46	coiled-coil domain-containing protein 46 [Source:RefSeq peptide;Acc:NP_001099319]	1.21779	3.19101	4.62552e-06	7.39817e-05
ENSRNOG00000010124	Trim2	tripartite motif-containing 2 [Source:RefSeq peptide;Acc:NP_001102022]	0.706388	6.14168	4.63632e-06	7.40247e-05
ENSRNOG00000013712	Tex261	Protein TEX261 [Source:UniProtKB/Swiss-Prot;Acc:Q5BJW3]	-0.750426	5.97489	4.64313e-06	7.40374e-05
ENSRNOG00000002625	Ptpn4	tyrosine-protein phosphatase non-receptor type 4 [Source:RefSeq peptide;Acc:NP_001093949]	0.721219	6.57811	4.68936e-06	7.46089e-05
ENSRNOG00000036839	LOC100361905	Heterogeneous nuclear ribonucleoprotein A1 [Source:UniProtKB/Swiss-Prot;Acc:P04256]	0.714873	6.49609	4.69109e-06	7.46089e-05
ENSRNOG00000014448	Arntl	Aryl hydrocarbon receptor nuclear translocator-like protein 1 [Source:UniProtKB/Swiss-Prot;Acc:Q9EPW1]	1.27174	3.07312	4.72879e-06	7.51115e-05
ENSRNOG00000001295	S100b	Protein S100-B [Source:UniProtKB/Swiss-Prot;Acc:P04631]	-0.871336	7.55537	4.75427e-06	7.54189e-05
ENSRNOG00000031396	Grb14	Growth factor receptor-bound protein 14 [Source:UniProtKB/Swiss-Prot;Acc:O88900]	1.29579	5.31469	4.85568e-06	7.69284e-05
ENSRNOG00000005998		SPARC-related modular calcium-binding protein 1 [Source:RefSeq peptide;Acc:NP_001002835]	0.711371	6.88752	4.87253e-06	7.70961e-05
ENSRNOG00000010799	Ccrn4l	Nocturnin [Source:UniProtKB/Swiss-Prot;Acc:Q9ET55]	-1.24994	6.20231	4.91702e-06	7.77002e-05
ENSRNOG00000020182	Mvp	Major vault protein [Source:UniProtKB/Swiss-Prot;Acc:Q62667]	-0.705556	7.39365	4.96719e-06	7.83924e-05
ENSRNOG00000002693	Nme1	Nucleoside diphosphate kinase A [Source:UniProtKB/Swiss-Prot;Acc:Q05982]	-0.758545	5.40035	4.9888e-06	7.86327e-05
ENSRNOG00000004810	Plcb1	1-phosphatidylinositol-4,5-bisphosphate phosphodiesterase beta-1 [Source:UniProtKB/Swiss-Prot;Acc:P10687]	0.747401	6.06124	5.00481e-06	7.87494e-05
ENSRNOG00000036665	LOC691137	Uncharacterized protein [Source:UniProtKB/TrEMBL;Acc:F1M1Y1]	-0.735114	6.70579	5.009e-06	7.87494e-05
ENSRNOG00000010666	Wisp2	WNT1-inducible-signaling pathway protein 2 [Source:UniProtKB/Swiss-Prot;Acc:Q9JHC6]	1.87718	2.26142	5.04431e-06	7.92034e-05
ENSRNOG00000018992	Dpysl3	Dihydropyrimidinase-related protein 3 [Source:UniProtKB/Swiss-Prot;Acc:Q62952]	1.34192	2.96663	5.05504e-06	7.92707e-05
ENSRNOG00000003998	Sgca	alpha-sarcoglycan [Source:RefSeq peptide;Acc:NP_001100509]	-0.679531	9.47464	5.08495e-06	7.96383e-05
ENSRNOG00000003172	Serpinf1	pigment epithelium-derived factor [Source:RefSeq peptide;Acc:NP_808788]	0.782936	5.44396	5.16914e-06	8.0854e-05
ENSRNOG00000029571	Coq10a	coenzyme Q-binding protein COQ10 homolog A, mitochondrial [Source:RefSeq peptide;Acc:NP_001102197]	-0.745107	6.70355	5.18442e-06	8.099e-05
ENSRNOG00000042903	Cox7a2l2	Cytochrome c oxidase subunit 7A2, mitochondrial [Source:UniProtKB/Swiss-Prot;Acc:P35171]	-0.704232	7.91343	5.19972e-06	8.11262e-05
ENSRNOG00000003365	Cadm3	Cell adhesion molecule 3 [Source:UniProtKB/Swiss-Prot;Acc:Q1WIM3]	0.71682	6.05666	5.27146e-06	8.21413e-05
ENSRNOG00000030807		Nuclease-sensitive element-binding protein 1 [Source:UniProtKB/Swiss-Prot;Acc:P62961]	-0.76018	5.45329	5.3017e-06	8.25081e-05
ENSRNOG00000013745	Ctrc	Chymotrypsin-C [Source:UniProtKB/Swiss-Prot;Acc:P55091]	-1.13665	3.70225	5.35196e-06	8.31851e-05
ENSRNOG00000025946	Igf2bp2	Uncharacterized protein [Source:UniProtKB/TrEMBL;Acc:D3ZBH2]	2.31435	1.31225	5.36704e-06	8.33143e-05
ENSRNOG00000011901	Rrad	GTP-binding protein RAD [Source:UniProtKB/Swiss-Prot;Acc:P55043]	2.4479	1.11448	5.39092e-06	8.35797e-05
ENSRNOG00000001880	Dgcr6	protein DGCR6 [Source:RefSeq peptide;Acc:NP_001100550]	-0.771398	5.12061	5.43615e-06	8.40696e-05
ENSRNOG00000013045	Setd7	histone-lysine N-methyltransferase SETD7 [Source:RefSeq peptide;Acc:NP_001103028]	-0.747742	5.51942	5.43618e-06	8.40696e-05
ENSRNOG00000010472	Ccdc32	Uncharacterized protein C15orf57 homolog [Source:UniProtKB/Swiss-Prot;Acc:Q561K4]	-0.920028	4.40093	5.48077e-06	8.46529e-05
ENSRNOG00000028036	Adamts7	A disintegrin and metalloproteinase with thrombospondin motifs 7 [Source:UniProtKB/Swiss-Prot;Acc:Q1EHB3]	1.21944	3.57558	5.50582e-06	8.49331e-05
ENSRNOG00000015437	Tmem14c	transmembrane protein 14C [Source:RefSeq peptide;Acc:NP_001128641]	-0.697752	8.02931	5.51885e-06	8.50277e-05
ENSRNOG00000009364	Ndufb9	NADH dehydrogenase [Source:RefSeq peptide;Acc:NP_001120766]	-0.683511	8.95202	5.57762e-06	8.58256e-05
ENSRNOG00000003138	Fcgr2a	Low affinity immunoglobulin gamma Fc region receptor III [Source:UniProtKB/Swiss-Prot;Acc:P27645]	1.37509	2.94599	5.75729e-06	8.84796e-05
ENSRNOG00000011478	Ccrl1		2.41566	1.09037	5.79995e-06	8.90241e-05
ENSRNOG00000000561	Pald	paladin [Source:RefSeq peptide;Acc:NP_001029300]	-0.701806	7.88195	6.03822e-06	9.2566e-05
ENSRNOG00000003971	Gosr1	Golgi SNAP receptor complex member 1 [Source:UniProtKB/Swiss-Prot;Acc:Q62931]	-0.681361	10.2723	6.06616e-06	9.28787e-05
ENSRNOG00000007867	Rngtt	mRNA-capping enzyme [Source:RefSeq peptide;Acc:NP_001101393]	0.762398	5.22992	6.08851e-06	9.3105e-05
ENSRNOG00000004359	Wars	Tryptophanyl-tRNA synthetase, cytoplasmicT1-TrpRST2-TrpRS [Source:UniProtKB/Swiss-Prot;Acc:Q6P7B0]	0.75349	5.6004	6.09696e-06	9.31186e-05
ENSRNOG00000028423	Otop1	Otopetrin-1 [Source:UniProtKB/Swiss-Prot;Acc:Q7M734]	-0.718701	7.26355	6.2686e-06	9.56214e-05
ENSRNOG00000019708	Ctsf	cathepsin F [Source:RefSeq peptide;Acc:NP_001029282]	-0.702468	6.51304	6.31948e-06	9.62783e-05
ENSRNOG00000006059	Lep	Leptin [Source:UniProtKB/Swiss-Prot;Acc:P50596]	1.3406	4.01299	6.33075e-06	9.63306e-05
ENSRNOG00000019352		transmembrane protein 93 [Source:RefSeq peptide;Acc:NP_001099276]	-0.739363	5.47425	6.42255e-06	9.76068e-05
ENSRNOG00000016849		Uncharacterized protein [Source:UniProtKB/TrEMBL;Acc:F1MAA3]	-0.699928	6.65724	6.6049e-06	0.000100254
ENSRNOG00000003635	Disp1	protein dispatched homolog 1 [Source:RefSeq peptide;Acc:NP_001099453]	1.00989	3.79014	6.68064e-06	0.000101279
ENSRNOG00000020679	Icam1	Intercellular adhesion molecule 1 [Source:UniProtKB/Swiss-Prot;Acc:Q00238]	1.17133	3.74847	6.69531e-06	0.000101377
ENSRNOG00000016744		chromodomain-helicase-DNA-binding protein 6 [Source:RefSeq peptide;Acc:NP_001101267]	0.709418	6.34511	6.74964e-06	0.000102074
ENSRNOG00000004812	Sema6d	semaphorin-6D [Source:RefSeq peptide;Acc:NP_001101238]	0.930485	4.91109	6.86622e-06	0.000103709
ENSRNOG00000031435		Uncharacterized protein [Source:UniProtKB/TrEMBL;Acc:D4AA04]	1.23701	3.13971	6.88401e-06	0.000103851
ENSRNOG00000000043	LOC100361089	alpha-L-iduronidase [Source:RefSeq peptide;Acc:NP_001165555]	-0.760844	6.06692	6.97008e-06	0.00010502
ENSRNOG00000032378	LOC100365885	Sodium/potassium-transporting ATPase subunit alpha-4 [Source:UniProtKB/Swiss-Prot;Acc:Q64541]	2.53537	1.00024	6.98858e-06	0.00010517
ENSRNOG00000015991	Npr2	Atrial natriuretic peptide receptor 2 [Source:UniProtKB/Swiss-Prot;Acc:P16067]	0.842069	4.97018	7.01512e-06	0.000105441
ENSRNOG00000019987	LOC100365046	SCAN domain-containing protein 1 [Source:RefSeq peptide;Acc:NP_001102069]	-1.00204	4.29566	7.03783e-06	0.000105653
ENSRNOG00000004356	Lrrc52	leucine-rich repeat-containing protein 52 [Source:RefSeq peptide;Acc:NP_001070902]	1.81393	2.20706	7.05802e-06	0.000105827
ENSRNOG00000019208	P2rx5	P2X purinoceptor 5 [Source:UniProtKB/Swiss-Prot;Acc:P51578]	-0.739716	6.32443	7.09225e-06	0.000106211
ENSRNOG00000001229		collagen, type XVIII, alpha 1 [Source:RefSeq peptide;Acc:NP_445941]	0.756555	6.40916	7.20222e-06	0.000107727
ENSRNOG00000004857	L2hgdh	L-2-hydroxyglutarate dehydrogenase, mitochondrial [Source:RefSeq peptide;Acc:NP_001101498]	-0.767	5.27586	7.24533e-06	0.00010824
ENSRNOG00000001432	Dtx2	protein deltex-2 [Source:RefSeq peptide;Acc:NP_001100627]	0.747517	5.40506	7.30701e-06	0.000109029
ENSRNOG00000033531	Cacna2d1	Voltage-dependent calcium channel subunit alpha-2/delta-1Voltage-dependent calcium channel subunit alpha-2-1Voltage-dependent calcium channel subunit delta-1 [Source:UniProtKB/Swiss-Prot;Acc:P54290]	1.18465	3.21145	7.32042e-06	0.000109097
ENSRNOG00000003232	Slc9a3r1	Na(+)/H(+) exchange regulatory cofactor NHE-RF1 [Source:UniProtKB/Swiss-Prot;Acc:Q9JJ19]	-1.05306	3.92818	7.34724e-06	0.000109265
ENSRNOG00000013480	Ing2	inhibitor of growth protein 2 [Source:RefSeq peptide;Acc:NP_001099553]	-0.948621	4.0659	7.35132e-06	0.000109265
ENSRNOG00000039272	LOC100360988	PE responsive protein c64 [Source:UniProtKB/TrEMBL;Acc:Q5F4P0]	1.44002	3.0134	7.35832e-06	0.000109265
ENSRNOG00000016575	Tnfrsf1b	Tumor necrosis factor receptor superfamily member 1B [Source:UniProtKB/Swiss-Prot;Acc:Q80WY6]	0.895101	5.60322	7.48751e-06	0.00011105
ENSRNOG00000016164	Fcrls	Fc receptor-like S, scavenger receptor [Source:RefSeq peptide;Acc:NP_001101172]	2.42911	0.9057	7.50817e-06	0.000111222
ENSRNOG00000014029	Klhl13	Uncharacterized protein [Source:UniProtKB/TrEMBL;Acc:F1LM44]	1.25933	3.23323	7.54385e-06	0.000111616
ENSRNOG00000009412	Lrch1	leucine-rich repeat and calponin homology domain-containing protein 1 [Source:RefSeq peptide;Acc:NP_001128199]	0.91865	4.3495	7.5952e-06	0.000112168
ENSRNOG00000010186	Cdv3	carnitine deficiency-associated gene expressed in ventricle 3 homolog (mouse) (Cdv3), mRNA [Source:RefSeq DNA;Acc:NM_001014097]	-0.790748	5.60133	7.59933e-06	0.000112168
ENSRNOG00000005530		Uncharacterized protein [Source:UniProtKB/TrEMBL;Acc:D4A268]	-0.754127	5.37716	7.74083e-06	0.000113983
ENSRNOG00000012726	Zbtb5	zinc finger and BTB domain-containing protein 5 [Source:RefSeq peptide;Acc:NP_001100127]	1.07718	4.70847	7.7356e-06	0.000113983
ENSRNOG00000020642	Flad1	flavin adenine dinucleotide synthetase [Source:RefSeq peptide;Acc:NP_001103608]	-0.697525	6.17507	7.75569e-06	0.000114065
ENSRNOG00000020782	Pspc1	Paraspeckle component 1 [Source:UniProtKB/Swiss-Prot;Acc:Q4KLH4]	0.811228	5.48428	7.79507e-06	0.000114446
ENSRNOG00000030840	Cadm2	Cell adhesion molecule 2 [Source:UniProtKB/Swiss-Prot;Acc:Q1WIM2]	1.48288	3.09689	7.80018e-06	0.000114446
ENSRNOG00000009453	Mobkl2b	mps one binder kinase activator-like 2B [Source:RefSeq peptide;Acc:NP_001102440]	0.834092	4.72686	7.89898e-06	0.000115758
ENSRNOG00000031211		Acyl-coenzyme A synthetase ACSM5, mitochondrial [Source:UniProtKB/Swiss-Prot;Acc:Q6AYT9]	0.689808	8.14493	7.92142e-06	0.000115948
ENSRNOG00000010389	Ndrg2	Protein NDRG2 [Source:UniProtKB/Swiss-Prot;Acc:Q8VBU2]	-0.690739	10.2937	8.05551e-06	0.000117771
ENSRNOG00000009888	Timm8b	Mitochondrial import inner membrane translocase subunit Tim8 B [Source:UniProtKB/Swiss-Prot;Acc:P62078]	-0.7687	5.11227	8.08645e-06	0.000118083
ENSRNOG00000011228	Layn	layilin [Source:RefSeq peptide;Acc:NP_001178926]	2.15323	1.55176	8.18273e-06	0.000119348
ENSRNOG00000015084	Necab2	N-terminal EF-hand calcium-binding protein 2 [Source:RefSeq peptide;Acc:NP_596906]	-0.727556	7.63016	8.27664e-06	0.000120575
ENSRNOG00000015866	Hint2	histidine triad nucleotide binding protein 2 [Source:RefSeq peptide;Acc:NP_001101425]	-0.727963	5.92941	8.33122e-06	0.000121226
ENSRNOG00000010079	Car3	Carbonic anhydrase 3 [Source:UniProtKB/Swiss-Prot;Acc:P14141]	0.868222	11.7061	8.42971e-06	0.000122515
ENSRNOG00000038226		Uncharacterized protein [Source:UniProtKB/TrEMBL;Acc:D3Z8N3]	0.763274	5.96681	8.51409e-06	0.000123595
ENSRNOG00000016653	Ngef	Ephexin-1 [Source:UniProtKB/Swiss-Prot;Acc:Q5BKC9]	-1.4855	2.75731	8.65708e-06	0.000125523
ENSRNOG00000024952	Atp8b1	probable phospholipid-transporting ATPase IC [Source:RefSeq peptide;Acc:NP_001099610]	0.955292	4.60035	8.67178e-06	0.000125549
ENSRNOG00000025230	Ranbp3l	Uncharacterized protein [Source:UniProtKB/TrEMBL;Acc:D3ZN09]	2.96039	0.602516	8.67928e-06	0.000125549
ENSRNOG00000010657	LOC100363289	LRRGT00022-like (LOC100363289), mRNA [Source:RefSeq DNA;Acc:NM_001177825]	-0.684909	7.93449	8.69229e-06	0.000125589
ENSRNOG00000024071	LOC679930	Uncharacterized protein [Source:UniProtKB/TrEMBL;Acc:D4A3B6]	1.31544	3.12604	8.70535e-06	0.000125631
ENSRNOG00000026514	Wdr93	WD repeat-containing protein 93 [Source:RefSeq peptide;Acc:NP_001178878]	-1.78152	1.86623	8.76155e-06	0.000126294
ENSRNOG00000042283	LOC100359945	Uncharacterized protein [Source:UniProtKB/TrEMBL;Acc:F1LX23]	-1.34813	2.85228	8.89737e-06	0.000128101
ENSRNOG00000004019	Phlda1	Pleckstrin homology-like domain family A member 1 [Source:UniProtKB/Swiss-Prot;Acc:Q9QZA1]	1.61926	2.23243	8.93422e-06	0.000128482
ENSRNOG00000025689	Abhd1	Abhydrolase domain-containing protein 1 [Source:UniProtKB/Swiss-Prot;Acc:Q5RK23]	-0.816606	5.04794	8.99711e-06	0.000129235
ENSRNOG00000001425	Sh2b2	SH2B adapter protein 2 [Source:UniProtKB/Swiss-Prot;Acc:Q9Z200]	-1.03381	7.24665	9.03438e-06	0.000129468
ENSRNOG00000005602	Mthfd1	C-1-tetrahydrofolate synthase, cytoplasmicMethylenetetrahydrofolate dehydrogenaseMethenyltetrahydrofolate cyclohydrolaseFormyltetrahydrofolate synthetase [Source:UniProtKB/Swiss-Prot;Acc:P27653]	0.731458	6.01661	9.02528e-06	0.000129468
ENSRNOG00000013694	Ntng2	netrin-G2 [Source:RefSeq peptide;Acc:NP_001101295]	-0.815147	5.75247	9.08088e-06	0.000129983
ENSRNOG00000008709	Rics	Uncharacterized protein [Source:UniProtKB/TrEMBL;Acc:F1MAK3]	0.71808	6.21402	9.09604e-06	0.000130049
ENSRNOG00000023109		Uncharacterized protein [Source:UniProtKB/TrEMBL;Acc:F1LVL2]	0.957325	4.18226	9.11525e-06	0.000130172
ENSRNOG00000019213	Gpd1	Glycerol-3-phosphate dehydrogenase [NAD+], cytoplasmic [Source:UniProtKB/Swiss-Prot;Acc:O35077]	-0.668262	11.7515	9.29424e-06	0.000132421
ENSRNOG00000020813	Ltbp3	latent transforming growth factor beta binding protein 3 [Source:RefSeq peptide;Acc:NP_001178490]	-0.672167	7.27305	9.28999e-06	0.000132421
ENSRNOG00000024214	LOC689721	Uncharacterized protein [Source:UniProtKB/TrEMBL;Acc:D3ZX32]	-2.97525	0.602072	9.35764e-06	0.000133171
ENSRNOG00000009085	Prkag2	5'-AMP-activated protein kinase subunit gamma-2 [Source:RefSeq peptide;Acc:NP_908940]	0.689681	7.09164	9.44099e-06	0.000134202
ENSRNOG00000014661	Zfp385d	Zinc finger protein 385D [Source:UniProtKB/Swiss-Prot;Acc:Q6AXX3]	1.14083	3.33616	9.59016e-06	0.000136165
ENSRNOG00000013609	Zfp37	Zinc finger protein 37 [Source:UniProtKB/Swiss-Prot;Acc:O88553]	1.01279	4.36723	9.79909e-06	0.000138948
ENSRNOG00000034161	LOC681754	cytochrome c oxidase subunit 6B1 [Source:RefSeq peptide;Acc:NP_001138745]	-0.697244	7.69241	9.80874e-06	0.000138948
ENSRNOG00000008474	Acox3	Peroxisomal acyl-coenzyme A oxidase 3 [Source:UniProtKB/Swiss-Prot;Acc:Q63448]	-0.685435	6.70394	1.02285e-05	0.000144561
ENSRNOG00000014684	Npr1	Atrial natriuretic peptide receptor 1 [Source:UniProtKB/Swiss-Prot;Acc:P18910]	0.783609	5.68531	1.02207e-05	0.000144561
ENSRNOG00000005334	Acvr2a	Activin receptor type-2A [Source:UniProtKB/Swiss-Prot;Acc:P38444]	0.752675	5.15146	1.0451e-05	0.000147536
ENSRNOG00000015415	Rhoq	Rho-related GTP-binding protein RhoQ [Source:UniProtKB/Swiss-Prot;Acc:Q9JJL4]	-0.710824	7.55508	1.06389e-05	0.000150018
ENSRNOG00000004205	Sgk493	protein kinase domain-containing protein, cytoplasmic [Source:RefSeq peptide;Acc:NP_001101477]	-0.756837	5.73722	1.07325e-05	0.000151164
ENSRNOG00000020770	Arl4d	ADP-ribosylation factor-like protein 4D [Source:RefSeq peptide;Acc:NP_001100522]	1.26908	3.14193	1.0751e-05	0.000151252
ENSRNOG00000015717	Ptpre	Receptor-type tyrosine-protein phosphatase epsilon [Source:UniProtKB/Swiss-Prot;Acc:B2GV87]	1.12895	3.27631	1.07965e-05	0.000151718
ENSRNOG00000001930	Ccdc50	Coiled-coil domain-containing protein 50 [Source:UniProtKB/Swiss-Prot;Acc:Q810U0]	0.736246	6.30002	1.08213e-05	0.000151893
ENSRNOG00000012098	Adcyap1r1	Pituitary adenylate cyclase-activating polypeptide type IA receptor [Source:UniProtKB/Swiss-Prot;Acc:P32215]	1.44606	2.61954	1.09874e-05	0.000154049
ENSRNOG00000001503	Capns1	Calpain small subunit 1 [Source:UniProtKB/Swiss-Prot;Acc:Q64537]	-0.672822	8.09032	1.11093e-05	0.000155581
ENSRNOG00000000316		Uncharacterized protein [Source:UniProtKB/TrEMBL;Acc:D3ZBN6]	-0.999829	3.81348	1.11755e-05	0.00015633
ENSRNOG00000015514	Bcat1	Branched-chain-amino-acid aminotransferase, cytosolic [Source:UniProtKB/Swiss-Prot;Acc:P54690]	2.04825	1.57374	1.14728e-05	0.000160307
ENSRNOG00000020315	Taf13	transcription initiation factor TFIID subunit 13 [Source:RefSeq peptide;Acc:NP_001101186]	0.876324	4.56084	1.15134e-05	0.000160691
ENSRNOG00000033396	Naaladl2	Uncharacterized protein [Source:UniProtKB/TrEMBL;Acc:F1M7C9]	2.34894	1.03081	1.19141e-05	0.000166095
ENSRNOG00000021373	LOC681219	Uncharacterized protein C12orf62 homolog [Source:UniProtKB/Swiss-Prot;Acc:Q5XFV8]	-0.734623	5.85493	1.19623e-05	0.00016658
ENSRNOG00000000818	Nrm	Nurim [Source:UniProtKB/Swiss-Prot;Acc:Q6MG14]	1.25412	3.32433	1.22157e-05	0.00016984
ENSRNOG00000019068	Ctrb1	Chymotrypsinogen BChymotrypsin B chain AChymotrypsin B chain BChymotrypsin B chain C [Source:UniProtKB/Swiss-Prot;Acc:P07338]	-0.82336	5.50333	1.22241e-05	0.00016984
ENSRNOG00000033881	LOC100233213	Uncharacterized protein [Source:UniProtKB/TrEMBL;Acc:D4A4J1]	1.37819	2.73608	1.22582e-05	0.000170122
ENSRNOG00000029614	LOC683548	Roundabout homolog 1 [Source:UniProtKB/Swiss-Prot;Acc:O55005]	1.77774	1.94251	1.23586e-05	0.000171322
ENSRNOG00000027696		Uncharacterized protein [Source:UniProtKB/TrEMBL;Acc:F1LTW7]	-2.11888	1.53191	1.24976e-05	0.000173054
ENSRNOG00000018233	Gas6	Growth arrest-specific protein 6 [Source:UniProtKB/Swiss-Prot;Acc:Q63772]	0.737445	7.2806	1.25191e-05	0.000173158
ENSRNOG00000001170	Cox6a1	Cytochrome c oxidase subunit 6A1, mitochondrial [Source:UniProtKB/Swiss-Prot;Acc:P10818]	-0.662567	9.04707	1.29929e-05	0.000179509
ENSRNOG00000017064	Tdrd1	tudor domain-containing protein 1 [Source:RefSeq peptide;Acc:NP_001099672]	-1.73938	3.11896	1.33331e-05	0.000184003
ENSRNOG00000032994		Uncharacterized protein [Source:UniProtKB/TrEMBL;Acc:D4A228]	-1.8427	1.9016	1.35983e-05	0.000187453
ENSRNOG00000009722	Chd3	Uncharacterized protein [Source:UniProtKB/TrEMBL;Acc:F1LPP8]	-0.687613	6.99242	1.37058e-05	0.000188512
ENSRNOG00000014718	Acsl3	Long-chain-fatty-acid--CoA ligase 3 [Source:UniProtKB/Swiss-Prot;Acc:Q63151]	-0.83252	4.75393	1.37026e-05	0.000188512
ENSRNOG00000009273	LOC259244	alpha-2u globulin PGCL3 [Source:RefSeq peptide;Acc:NP_671745]	1.38156	3.41931	1.37295e-05	0.000188564
ENSRNOG00000018282	Gda	Guanine deaminase [Source:UniProtKB/Swiss-Prot;Acc:Q9WTT6]	0.784045	6.69832	1.37402e-05	0.000188564
ENSRNOG00000008587	Tek	angiopoietin-1 receptor [Source:RefSeq peptide;Acc:NP_001099207]	0.702482	7.4801	1.39621e-05	0.000191395
ENSRNOG00000012779	Msr1	macrophage scavenger receptor types I and II [Source:RefSeq peptide;Acc:NP_001178868]	1.62078	2.18214	1.40702e-05	0.000192663
ENSRNOG00000015260	Lpar3	Lysophosphatidic acid receptor 3 [Source:UniProtKB/Swiss-Prot;Acc:Q8K5E0]	2.56781	0.816648	1.41158e-05	0.000193072
ENSRNOG00000017833	Actn2	actinin alpha 2 [Source:RefSeq peptide;Acc:NP_001163796]	-0.711427	5.63061	1.4217e-05	0.000194144
ENSRNOG00000030106		Uncharacterized protein [Source:UniProtKB/TrEMBL;Acc:F1LT36]	-0.797541	4.63171	1.42401e-05	0.000194144
ENSRNOG00000043003	LOC689939	Uncharacterized protein [Source:UniProtKB/TrEMBL;Acc:D3ZBI8]	1.03177	5.60627	1.42414e-05	0.000194144
ENSRNOG00000002898	Nme7	Nucleoside diphosphate kinase 7 [Source:UniProtKB/Swiss-Prot;Acc:Q9QXL7]	1.05826	3.71923	1.43883e-05	0.000195929
ENSRNOG00000009628	Pfkm	6-phosphofructokinase, muscle type [Source:UniProtKB/Swiss-Prot;Acc:P47858]	-0.698214	7.61165	1.4432e-05	0.000196307
ENSRNOG00000012693	Pmpcb	Mitochondrial-processing peptidase subunit beta [Source:UniProtKB/Swiss-Prot;Acc:Q03346]	-0.695261	7.62379	1.44762e-05	0.000196691
ENSRNOG00000002026	Dnajc28	dnaJ homolog subfamily C member 28 [Source:RefSeq peptide;Acc:NP_001014146]	-0.940305	4.00207	1.46798e-05	0.000199238
ENSRNOG00000012095	Pkia	cAMP-dependent protein kinase inhibitor alpha [Source:UniProtKB/Swiss-Prot;Acc:P63249]	1.51634	2.50725	1.49651e-05	0.000202886
ENSRNOG00000018876	RGD1562289	serologically defined colon cancer antigen 3 [Source:RefSeq peptide;Acc:NP_001013153]	-0.780755	4.90958	1.51315e-05	0.000204916
ENSRNOG00000005387	Rbm3	Putative RNA-binding protein 3 [Source:UniProtKB/Swiss-Prot;Acc:Q925G0]	0.733368	6.33458	1.53369e-05	0.000207469
ENSRNOG00000014528		Uncharacterized protein [Source:UniProtKB/TrEMBL;Acc:D3Z944]	0.965697	4.58617	1.5401e-05	0.000208109
ENSRNOG00000000596	Fyn	Tyrosine-protein kinase Fyn [Source:UniProtKB/Swiss-Prot;Acc:Q62844]	0.818457	5.4364	1.54462e-05	0.00020849
ENSRNOG00000016244	Mical2	protein MICAL-2 [Source:RefSeq peptide;Acc:NP_001132980]	0.774666	4.9191	1.54886e-05	0.000208833
ENSRNOG00000031821		Uncharacterized protein [Source:UniProtKB/TrEMBL;Acc:F1LV48]	2.34894	1.02894	1.56197e-05	0.00021037
ENSRNOG00000003285	LOC100362572	Mpv17 transgene, kidney disease mutant-like (Predicted), isoform CRA_bUncharacterized protein [Source:UniProtKB/TrEMBL;Acc:D4A908]	1.53955	2.35956	1.56774e-05	0.000210917
ENSRNOG00000012060	Gucy1b3	Guanylate cyclase soluble subunit beta-1 [Source:UniProtKB/Swiss-Prot;Acc:P20595]	0.958345	4.01501	1.58304e-05	0.000212742
ENSRNOG00000015648	Mars2	RCG22562Uncharacterized protein [Source:UniProtKB/TrEMBL;Acc:D4A9V7]	-1.02555	3.76671	1.6021e-05	0.000215069
ENSRNOG00000023786		Uncharacterized protein [Source:UniProtKB/TrEMBL;Acc:E9PTV8]	-0.661974	7.29362	1.60858e-05	0.000215704
ENSRNOG00000008401	Card10	caspase recruitment domain-containing protein 10 [Source:RefSeq peptide;Acc:NP_001124026]	0.744837	5.3803	1.61692e-05	0.000216586
ENSRNOG00000025394		Protein TANC1 [Source:UniProtKB/Swiss-Prot;Acc:Q6F6B3]	0.66807	6.17291	1.62233e-05	0.000217054
ENSRNOG00000025527	RGD1308319	Uncharacterized protein [Source:UniProtKB/TrEMBL;Acc:D3ZBT5]	1.69156	1.94522	1.62394e-05	0.000217054
ENSRNOG00000007328	Mrpl50	39S ribosomal protein L50, mitochondrial [Source:RefSeq peptide;Acc:NP_001102135]	-0.740428	5.06531	1.6278e-05	0.000217308
ENSRNOG00000009942	Cib2	Calcium and integrin-binding family member 2 [Source:UniProtKB/Swiss-Prot;Acc:Q568Z7]	-0.698425	7.2736	1.63039e-05	0.000217308
ENSRNOG00000015904	Wfdc1	WAP four-disulfide core domain protein 1 [Source:UniProtKB/Swiss-Prot;Acc:O70280]	1.60355	2.16748	1.63113e-05	0.000217308
ENSRNOG00000017895	Eno1-ps1	Alpha-enolase [Source:UniProtKB/Swiss-Prot;Acc:P04764]	-0.661208	9.39572	1.63329e-05	0.00021736
ENSRNOG00000001173	Cabp1	Calcium-binding protein 1 [Source:UniProtKB/Swiss-Prot;Acc:O88751]	1.10812	3.50816	1.64149e-05	0.000217766
ENSRNOG00000005358	Pmm1	phosphomannomutase 1 [Source:RefSeq peptide;Acc:NP_001008324]	-0.712518	5.50929	1.64025e-05	0.000217766
ENSRNOG00000016573	Dgat2	Diacylglycerol O-acyltransferase 2 [Source:UniProtKB/Swiss-Prot;Acc:Q5FVP8]	-0.639442	11.4617	1.64165e-05	0.000217766
ENSRNOG00000039526		Uncharacterized protein [Source:UniProtKB/TrEMBL;Acc:F1LZ12]	-0.638327	8.38185	1.65258e-05	0.000218981
ENSRNOG00000003787	RGD1561241	Uncharacterized protein [Source:UniProtKB/TrEMBL;Acc:D3ZCT1]	0.91108	4.04052	1.65826e-05	0.000219261
ENSRNOG00000005616	Ncoa3	Nuclear receptor coactivator 3 [Source:UniProtKB/Swiss-Prot;Acc:Q9EPU2]	0.68744	5.63396	1.65826e-05	0.000219261
ENSRNOG00000016273	Fam136a	Protein FAM136A [Source:UniProtKB/Swiss-Prot;Acc:B0BN94]	-0.823161	4.87353	1.6828e-05	0.00022204
ENSRNOG00000040030		Uncharacterized protein [Source:UniProtKB/TrEMBL;Acc:D3ZN73]	-0.661958	6.74144	1.68288e-05	0.00022204
ENSRNOG00000017056	LOC684681		-0.799275	4.61439	1.70215e-05	0.000224341
ENSRNOG00000009431		Uncharacterized protein [Source:UniProtKB/TrEMBL;Acc:D3Z881]	0.674917	6.34579	1.70688e-05	0.000224484
ENSRNOG00000032152	Rab11fip3	Peroxisomal 2,4-dienoyl-CoA reductase [Source:UniProtKB/Swiss-Prot;Acc:Q9Z2M4]	-0.655008	7.29812	1.70663e-05	0.000224484
ENSRNOG00000017810	Uros	uroporphyrinogen-III synthase [Source:RefSeq peptide;Acc:NP_001012068]	-1.07382	3.55839	1.71605e-05	0.000225449
ENSRNOG00000032134	Uqcrc1	Cytochrome b-c1 complex subunit 1, mitochondrial [Source:UniProtKB/Swiss-Prot;Acc:Q68FY0]	-0.656089	10.4452	1.72397e-05	0.000226248
ENSRNOG00000007047	Eps8	Uncharacterized protein [Source:UniProtKB/TrEMBL;Acc:D3ZWU6]	0.780284	4.99127	1.73721e-05	0.000227743
ENSRNOG00000000555	Eif4ebp2	eukaryotic translation initiation factor 4E-binding protein 2 [Source:RefSeq peptide;Acc:NP_001028241]	-0.693482	7.26649	1.75185e-05	0.000229418
ENSRNOG00000008904	Fli1	Friend leukemia integration 1 transcription factor [Source:RefSeq peptide;Acc:NP_001017381]	0.709338	6.33241	1.75645e-05	0.000229776
ENSRNOG00000017716	Ucp3	Mitochondrial uncoupling protein 3 [Source:UniProtKB/Swiss-Prot;Acc:P56499]	-0.724357	8.03761	1.80069e-05	0.000235314
ENSRNOG00000037376	Mterfd2	mTERF domain-containing protein 2 [Source:UniProtKB/Swiss-Prot;Acc:Q4G078]	-0.745091	5.14925	1.80319e-05	0.000235389
ENSRNOG00000021437		Uncharacterized protein [Source:UniProtKB/TrEMBL;Acc:F1LTJ5]	0.666917	9.58507	1.8206e-05	0.00023741
ENSRNOG00000001177	Acads	Short-chain specific acyl-CoA dehydrogenase, mitochondrial [Source:UniProtKB/Swiss-Prot;Acc:P15651]	-0.648288	8.57061	1.82497e-05	0.000237431
ENSRNOG00000008167	Abhd6	Monoacylglycerol lipase ABHD6 [Source:UniProtKB/Swiss-Prot;Acc:Q5XI64]	-0.836076	4.872	1.82504e-05	0.000237431
ENSRNOG00000014297	Sdc4	Syndecan-4 [Source:UniProtKB/Swiss-Prot;Acc:P34901]	-1.88722	7.90538	1.82654e-05	0.000237431
ENSRNOG00000020371	Pgap2	Post-GPI attachment to proteins factor 2 [Source:UniProtKB/Swiss-Prot;Acc:Q2ABP3]	-0.657832	7.00341	1.84869e-05	0.000240015
ENSRNOG00000021273	Crls1	Cardiolipin synthase [Source:UniProtKB/Swiss-Prot;Acc:Q5U2V5]	-0.684562	7.13586	1.85032e-05	0.000240015
ENSRNOG00000011139	Arg2	Arginase-2, mitochondrial [Source:UniProtKB/Swiss-Prot;Acc:O08701]	-1.21532	3.25236	1.86432e-05	0.000241577
ENSRNOG00000018251		macrophage mannose receptor 1 [Source:RefSeq peptide;Acc:NP_001099593]	0.913202	4.16772	1.88324e-05	0.000243772
ENSRNOG00000023381	Proca1	Protein PROCA1 [Source:UniProtKB/Swiss-Prot;Acc:Q4V7B4]	-1.0122	3.88278	1.89692e-05	0.000245284
ENSRNOG00000012716	Chd2	chromodomain-helicase-DNA-binding protein 2 [Source:RefSeq peptide;Acc:NP_001100993]	0.679677	6.60705	1.9276e-05	0.000248892
ENSRNOG00000025411	F2r	Proteinase-activated receptor 1 [Source:UniProtKB/Swiss-Prot;Acc:P26824]	-0.680581	6.39196	1.92886e-05	0.000248892
ENSRNOG00000005739	Asap1	Arf-GAP with SH3 domain, ANK repeat and PH domain-containing protein 1 [Source:UniProtKB/Swiss-Prot;Acc:Q1AAU6]	0.680127	5.89046	1.94768e-05	0.000251057
ENSRNOG00000008236	Decr1	2,4-dienoyl-CoA reductase, mitochondrial [Source:UniProtKB/Swiss-Prot;Acc:Q64591]	-0.640217	9.7803	1.96146e-05	0.000252569
ENSRNOG00000010406	Cel	Bile salt-activated lipase [Source:UniProtKB/Swiss-Prot;Acc:P07882]	-0.778365	5.0497	1.99997e-05	0.000257259
ENSRNOG00000013962	Magi2	Membrane-associated guanylate kinase, WW and PDZ domain-containing protein 2 [Source:UniProtKB/Swiss-Prot;Acc:O88382]	1.17716	3.26009	2.03236e-05	0.000261152
ENSRNOG00000033057	RGD1560797	Glyceraldehyde-3-phosphate dehydrogenase [Source:UniProtKB/TrEMBL;Acc:D3ZGY4]	-1.37069	2.65494	2.08585e-05	0.000267746
ENSRNOG00000033940	Eltd1	EGF, latrophilin and seven transmembrane domain-containing protein 1EGF, latrophilin and seven transmembrane domain-containing protein 1 subunit alphaEGF, latrophilin and seven transmembrane domain-containing protein 1 subunit beta [Source:UniProtKB/Swiss-Prot;Acc:Q9ESC1]	0.70241	6.34045	2.12069e-05	0.000271934
ENSRNOG00000020590	Adam15	Disintegrin and metalloproteinase domain-containing protein 15 [Source:UniProtKB/Swiss-Prot;Acc:Q9QYV0]	0.747155	6.50838	2.1372e-05	0.000273767
ENSRNOG00000007695	Cd34	hematopoietic progenitor cell antigen CD34 [Source:RefSeq peptide;Acc:NP_001100672]	0.69805	5.53907	2.16012e-05	0.000276415
ENSRNOG00000002115	Sod1	Superoxide dismutase [Cu-Zn] [Source:UniProtKB/Swiss-Prot;Acc:P07632]	-0.64217	8.47979	2.16717e-05	0.000276868
ENSRNOG00000012366	Mesdc2	LDLR chaperone MESD [Source:UniProtKB/Swiss-Prot;Acc:Q5U2R7]	-0.661808	6.21612	2.16954e-05	0.000276868
ENSRNOG00000012580	LOC311134	Uncharacterized protein [Source:UniProtKB/TrEMBL;Acc:D3ZEY0]	1.15266	3.23621	2.17041e-05	0.000276868
ENSRNOG00000007690	Cmpk2	UMP-CMP kinase 2, mitochondrial [Source:RefSeq peptide;Acc:NP_001101487]	1.22509	3.4454	2.18121e-05	0.000277819
ENSRNOG00000025625	Rnase4	Ribonuclease 4 [Source:UniProtKB/Swiss-Prot;Acc:O55004]	0.821286	5.09701	2.18238e-05	0.000277819
ENSRNOG00000034303	Spon1	Spondin-1 [Source:UniProtKB/Swiss-Prot;Acc:P35446]	-0.69341	5.25643	2.23865e-05	0.000284688
ENSRNOG00000016399	RGD1359127	UPF0449 protein C19orf25 homolog [Source:UniProtKB/Swiss-Prot;Acc:Q6AY72]	-0.717307	5.22797	2.24325e-05	0.000284978
ENSRNOG00000010235	Pkig	cAMP-dependent protein kinase inhibitor gamma [Source:RefSeq peptide;Acc:NP_703199]	0.707858	5.43127	2.25523e-05	0.000286206
ENSRNOG00000004677	Zeb2	zinc finger E-box-binding homeobox 2 [Source:RefSeq peptide;Acc:NP_001028873]	0.712214	7.62344	2.26129e-05	0.000286652
ENSRNOG00000015353	Prss12	neurotrypsin [Source:RefSeq peptide;Acc:NP_445956]	2.39188	0.878715	2.26341e-05	0.000286652
ENSRNOG00000031643	Dchs1	dachsous 1 [Source:RefSeq peptide;Acc:NP_001101014]	0.787578	4.71576	2.26631e-05	0.000286724
ENSRNOG00000037061		Uncharacterized protein [Source:UniProtKB/TrEMBL;Acc:D3ZJG6]	0.996505	3.98708	2.27284e-05	0.000287255
ENSRNOG00000019221	Gstm4	glutathione S-transferase Mu 4 [Source:RefSeq peptide;Acc:NP_001019475]	0.710231	5.27794	2.31334e-05	0.000292075
ENSRNOG00000017189		Potassium voltage-gated channel subfamily G member 2 [Source:UniProtKB/Swiss-Prot;Acc:Q9QYU3]	-0.968015	3.7976	2.31794e-05	0.000292355
ENSRNOG00000010064	Abcc4	multidrug resistance-associated protein 4 [Source:RefSeq peptide;Acc:NP_596902]	-0.716431	5.25636	2.32245e-05	0.000292624
ENSRNOG00000019501	Rmnd1	required for meiotic nuclear division protein 1 homolog [Source:RefSeq peptide;Acc:NP_001035217]	-0.707834	5.68476	2.3442e-05	0.000295063
ENSRNOG00000013239	Tle4	Transducin-like enhancer protein 4 [Source:UniProtKB/Swiss-Prot;Acc:Q07141]	0.812682	4.44234	2.35087e-05	0.0002956
ENSRNOG00000014051	Pgrmc2	Membrane-associated progesterone receptor component 2 [Source:UniProtKB/Swiss-Prot;Acc:Q5XIU9]	-0.660518	7.8918	2.35898e-05	0.000296317
ENSRNOG00000008704		serine/threonine-protein kinase NLK [Source:RefSeq peptide;Acc:NP_001178853]	0.995515	4.38304	2.41559e-05	0.000303118
ENSRNOG00000024309	Cox6b1	cytochrome c oxidase subunit 6B1 [Source:RefSeq peptide;Acc:NP_001138745]	-0.694733	6.63427	2.43069e-05	0.000304702
ENSRNOG00000023708	Tmem176a	Transmembrane protein 176A [Source:UniProtKB/Swiss-Prot;Acc:Q4G068]	0.906283	4.28464	2.45721e-05	0.000307714
ENSRNOG00000015071	Zim1	zinc finger, imprinted 1 [Source:RefSeq peptide;Acc:NP_001100943]	0.906813	4.29872	2.47547e-05	0.00030937
ENSRNOG00000019565	Tbx15	T-box transcription factor TBX15 [Source:RefSeq peptide;Acc:NP_001099921]	1.06289	3.62262	2.4732e-05	0.00030937
ENSRNOG00000020456	Nucb2	Nucleobindin-2 [Source:UniProtKB/Swiss-Prot;Acc:Q9JI85]	0.776066	5.00258	2.48271e-05	0.000309961
ENSRNOG00000003728	Xylt2	Xylosyltransferase 2 [Source:UniProtKB/Swiss-Prot;Acc:Q9EPI0]	-0.689177	6.32563	2.50518e-05	0.000312449
ENSRNOG00000002080	Urb1	nucleolar pre-ribosomal-associated protein 1 [Source:RefSeq peptide;Acc:NP_001178590]	0.878269	4.38659	2.50865e-05	0.000312565
ENSRNOG00000017686	Pi15	peptidase inhibitor 15 [Source:RefSeq peptide;Acc:NP_001100387]	2.21761	1.08903	2.52305e-05	0.000314042
ENSRNOG00000016937	Fam54b	Protein FAM54B [Source:UniProtKB/Swiss-Prot;Acc:Q5XII9]	-0.654344	7.25522	2.52616e-05	0.000314111
ENSRNOG00000013169	Traf4	TNF receptor-associated factor 4 [Source:RefSeq peptide;Acc:NP_001100487]	-0.824182	4.38865	2.57969e-05	0.000320444
ENSRNOG00000012660	Postn	periostin [Source:RefSeq peptide;Acc:NP_001102020]	0.650223	8.96558	2.58536e-05	0.000320824
ENSRNOG00000010421	Wdr91	WD repeat-containing protein 91 [Source:UniProtKB/Swiss-Prot;Acc:B2RYI0]	-0.732562	6.04801	2.61263e-05	0.000323882
ENSRNOG00000031287	Cacna2d3	Voltage-dependent calcium channel subunit alpha-2/delta-3Voltage-dependent calcium channel subunit alpha-2-3Voltage-dependent calcium channel subunit delta-3 [Source:UniProtKB/Swiss-Prot;Acc:Q8CFG5]	1.35734	2.58407	2.6373e-05	0.000326611
ENSRNOG00000037328	Eppk1	Uncharacterized protein [Source:UniProtKB/TrEMBL;Acc:F1LX65]	0.850778	4.39617	2.65522e-05	0.000328501
ENSRNOG00000023657	RGD1565690	Uncharacterized protein [Source:UniProtKB/TrEMBL;Acc:D3ZF21]	-1.45482	4.08949	2.6605e-05	0.000328823
ENSRNOG00000033307			0.929131	3.96829	2.66568e-05	0.000329133
ENSRNOG00000032936	Shank3	SH3 and multiple ankyrin repeat domains protein 3 [Source:UniProtKB/Swiss-Prot;Acc:Q9JLU4]	0.653912	7.06199	2.66885e-05	0.000329193
ENSRNOG00000013178	Cmip	c-Maf-inducing protein [Source:RefSeq peptide;Acc:NP_001156745]	0.755646	6.14706	2.68401e-05	0.000330662
ENSRNOG00000017296		Uncharacterized protein [Source:UniProtKB/TrEMBL;Acc:F1M6N3]	1.04708	3.44726	2.68715e-05	0.000330662
ENSRNOG00000024388			-0.661562	5.74794	2.68881e-05	0.000330662
ENSRNOG00000007069	Adhfe1	Hydroxyacid-oxoacid transhydrogenase, mitochondrial [Source:UniProtKB/Swiss-Prot;Acc:Q4QQW3]	0.851557	7.67436	2.70679e-05	0.000332401
ENSRNOG00000023536	LOC689257	Uncharacterized protein [Source:UniProtKB/TrEMBL;Acc:D3ZF17]	1.64097	2.47809	2.70835e-05	0.000332401
ENSRNOG00000008277	Bag1	BAG family molecular chaperone regulator 1 [Source:UniProtKB/Swiss-Prot;Acc:B0K019]	-0.657421	6.15247	2.71364e-05	0.000332718
ENSRNOG00000037087		Uncharacterized protein [Source:UniProtKB/TrEMBL;Acc:F1M7L3]	-0.826534	4.94075	2.73255e-05	0.000334704
ENSRNOG00000011404	Chkb	Choline/ethanolamine kinase [Source:UniProtKB/Swiss-Prot;Acc:O54783]	-0.668362	7.16041	2.75881e-05	0.000337584
ENSRNOG00000013656	Lpar1	Lysophosphatidic acid receptor 1 [Source:UniProtKB/Swiss-Prot;Acc:P61794]	1.07348	3.41224	2.76431e-05	0.000337921
ENSRNOG00000023969	Herc6	Uncharacterized protein [Source:UniProtKB/TrEMBL;Acc:D3ZT29]	1.01943	3.95016	2.77094e-05	0.000338395
ENSRNOG00000020192	Ahnak	neuroblast differentiation-associated protein AHNAK [Source:RefSeq peptide;Acc:NP_001178880]	0.728791	10.7906	2.78036e-05	0.00033921
ENSRNOG00000013128	RGD1310269	Uncharacterized protein [Source:UniProtKB/TrEMBL;Acc:D3ZYA1]	-0.613299	8.46759	2.84384e-05	0.000346611
ENSRNOG00000002773	Rgs4	Regulator of G-protein signaling 4 [Source:UniProtKB/Swiss-Prot;Acc:P49799]	0.812827	5.08355	2.86143e-05	0.00034841
ENSRNOG00000004141	Vasn	vasorin [Source:RefSeq peptide;Acc:NP_001102852]	0.938822	4.32847	2.86808e-05	0.000348874
ENSRNOG00000037505	Ulk1	serine/threonine-protein kinase ULK1 [Source:RefSeq peptide;Acc:NP_001101811]	-0.695502	5.9383	2.87446e-05	0.000349305
ENSRNOG00000008465	Tmem176b	Transmembrane protein 176B [Source:UniProtKB/Swiss-Prot;Acc:Q925D4]	0.765995	4.95987	2.8934e-05	0.00035126
ENSRNOG00000010940	Acad11	Acyl-CoA dehydrogenase family member 11 [Source:UniProtKB/Swiss-Prot;Acc:B3DMA2]	0.650704	8.46112	2.90708e-05	0.000352573
ENSRNOG00000006375		Voltage-dependent anion-selective channel protein 1 [Source:UniProtKB/Swiss-Prot;Acc:Q9Z2L0]	-0.668121	7.77348	2.94918e-05	0.00035677
ENSRNOG00000017983	Ubac1	Ubiquitin-associated domain-containing protein 1 [Source:UniProtKB/Swiss-Prot;Acc:Q5XIR9]	-0.667157	6.3629	2.95038e-05	0.00035677
ENSRNOG00000018419	Zfp275	zinc finger protein 275 [Source:RefSeq peptide;Acc:NP_001099813]	0.942806	3.86954	2.94892e-05	0.00035677
ENSRNOG00000003545	Uchl5	ubiquitin carboxyl-terminal hydrolase isozyme L5 [Source:RefSeq peptide;Acc:NP_001012149]	-0.694154	5.30207	2.96421e-05	0.00035809
ENSRNOG00000023587		Probable 2-oxoglutarate dehydrogenase E1 component DHKTD1, mitochondrial [Source:UniProtKB/Swiss-Prot;Acc:Q4KLP0]	0.749857	5.15776	2.97906e-05	0.000359532
ENSRNOG00000010017	Wee1	Wee1-like protein kinase [Source:UniProtKB/Swiss-Prot;Acc:Q63802]	-0.795905	4.96117	3.03737e-05	0.00036621
ENSRNOG00000006508	Thnsl2	Threonine synthase-like 2 [Source:UniProtKB/Swiss-Prot;Acc:Q5M7T9]	-0.745008	5.4619	3.06017e-05	0.000368598
ENSRNOG00000018645	LOC100359969	40S ribosomal protein SA [Source:UniProtKB/Swiss-Prot;Acc:P38983]	0.613248	9.65274	3.08523e-05	0.000371253
ENSRNOG00000008015	Fos	Proto-oncogene c-Fos [Source:UniProtKB/Swiss-Prot;Acc:P12841]	1.51856	4.53352	3.13663e-05	0.00037707
ENSRNOG00000008305	Sc5dl	lathosterol oxidase [Source:RefSeq peptide;Acc:NP_446094]	-0.755901	5.14408	3.17941e-05	0.000381839
ENSRNOG00000029752		Sushi domain containing 1 (Predicted)Uncharacterized protein [Source:UniProtKB/TrEMBL;Acc:D3ZX84]	-1.40303	2.54494	3.18407e-05	0.000382026
ENSRNOG00000025558		Uncharacterized protein [Source:UniProtKB/TrEMBL;Acc:D4A4D8]	0.778028	6.00427	3.21676e-05	0.000385573
ENSRNOG00000007707	Znf467	Zinc finger protein 467 [Source:UniProtKB/Swiss-Prot;Acc:Q5RJR4]	-0.832351	4.9052	3.22919e-05	0.000386311
ENSRNOG00000010819	Hspa4l	heat shock 70 kDa protein 4L [Source:RefSeq peptide;Acc:NP_001099898]	-1.33118	2.6987	3.22748e-05	0.000386311
ENSRNOG00000021817	Irak2	Interleukin-1 receptor-associated kinase-like 2 [Source:UniProtKB/Swiss-Prot;Acc:Q4QQS0]	-0.914996	5.05187	3.23756e-05	0.000386936
ENSRNOG00000010060	Panx1	Pannexin-1 [Source:UniProtKB/Swiss-Prot;Acc:P60570]	1.85876	1.61551	3.25375e-05	0.000388493
ENSRNOG00000032156	Prss1	Anionic trypsin-1 [Source:UniProtKB/Swiss-Prot;Acc:P00762]	-0.782665	6.44601	3.26925e-05	0.000389966
ENSRNOG00000011053	Cyp2u1	Cytochrome P450 2U1 [Source:UniProtKB/Swiss-Prot;Acc:Q4V8D1]	-0.66899	5.83071	3.28509e-05	0.000391316
ENSRNOG00000016008		Uncharacterized protein [Source:UniProtKB/TrEMBL;Acc:D4A2J7]	0.99099	4.05224	3.28692e-05	0.000391316
ENSRNOG00000019193	Stx1b	Syntaxin-1B [Source:UniProtKB/Swiss-Prot;Acc:P61265]	1.18845	3.26626	3.30225e-05	0.000392761
ENSRNOG00000019041	Psme1	Proteasome activator complex subunit 1 [Source:UniProtKB/Swiss-Prot;Acc:Q63797]	-0.65244	6.97369	3.30916e-05	0.000393202
ENSRNOG00000014722		Ras association (RalGDS/AF-6) and pleckstrin homology domains 1 (Predicted), isoform CRA_aUncharacterized protein [Source:UniProtKB/TrEMBL;Acc:D4ADX8]	0.850724	5.21822	3.34801e-05	0.000397435
ENSRNOG00000004787		Uncharacterized protein [Source:UniProtKB/TrEMBL;Acc:F1M086]	1.0058	3.51649	3.41276e-05	0.000404731
ENSRNOG00000022413	Fam124b	RCG64106Uncharacterized protein [Source:UniProtKB/TrEMBL;Acc:D4ACJ9]	2.02369	1.5663	3.43215e-05	0.000406639
ENSRNOG00000002194	Coq2	4-hydroxybenzoate polyprenyltransferase, mitochondrial [Source:UniProtKB/Swiss-Prot;Acc:Q499N4]	-0.672781	5.64628	3.44148e-05	0.000407352
ENSRNOG00000014254	Cpt1a	Carnitine O-palmitoyltransferase 1, liver isoform [Source:UniProtKB/Swiss-Prot;Acc:P32198]	0.789297	4.58517	3.45833e-05	0.000408954
ENSRNOG00000018683	Dock1	dedicator of cytokinesis protein 1 [Source:RefSeq peptide;Acc:NP_001137330]	0.654581	6.94127	3.4753e-05	0.000410566
ENSRNOG00000012266	Zcchc17	nucleolar protein of 40 kDa [Source:RefSeq peptide;Acc:NP_001102737]	-0.669473	5.89617	3.50524e-05	0.000413706
ENSRNOG00000018131		Uncharacterized protein [Source:UniProtKB/TrEMBL;Acc:D3ZFJ5]	1.24903	3.31197	3.51072e-05	0.000413956
ENSRNOG00000038597	Dlg1	Disks large homolog 1 [Source:UniProtKB/Swiss-Prot;Acc:Q62696]	0.715319	5.89645	3.52758e-05	0.000415546
ENSRNOG00000009348	Nos3	Nitric oxide synthase, endothelial [Source:UniProtKB/Swiss-Prot;Acc:Q62600]	0.694077	6.29563	3.5476e-05	0.000417467
ENSRNOG00000010807	Cox6c	Cytochrome c oxidase subunit 6C-2 [Source:UniProtKB/Swiss-Prot;Acc:P11951]	-0.610791	8.41876	3.55067e-05	0.000417467
ENSRNOG00000042668	LOC680036	Uncharacterized protein [Source:UniProtKB/TrEMBL;Acc:D4A650]	1.18756	3.0387	3.57754e-05	0.000420224
ENSRNOG00000015787	Sc65	Synaptonemal complex protein SC65 [Source:UniProtKB/Swiss-Prot;Acc:Q64375]	1.47365	2.26246	3.67841e-05	0.00043125
ENSRNOG00000018755	Acss2	acetyl-coenzyme A synthetase, cytoplasmic [Source:RefSeq peptide;Acc:NP_001101263]	-0.652428	8.92654	3.67746e-05	0.00043125
ENSRNOG00000012966	Acadl	Long-chain specific acyl-CoA dehydrogenase, mitochondrial [Source:UniProtKB/Swiss-Prot;Acc:P15650]	-0.624113	11.3825	3.68336e-05	0.00043142
ENSRNOG00000000034	Nuak2	NUAK family SNF1-like kinase 2 [Source:UniProtKB/Swiss-Prot;Acc:Q66HE5]	1.40116	2.42618	3.70391e-05	0.000433414
ENSRNOG00000000894	Fry	furry homolog [Source:RefSeq peptide;Acc:NP_001163869]	0.639449	7.43253	3.72569e-05	0.000435548
ENSRNOG00000021493	Prdm9	Histone-lysine N-methyltransferase PRDM9 [Source:UniProtKB/Swiss-Prot;Acc:P0C6Y7]	-1.10605	3.41061	3.77201e-05	0.000440545
ENSRNOG00000014486	Rfx3	regulatory factor X, 3 (influences HLA class II expression) [Source:RefSeq peptide;Acc:NP_001012172]	0.882447	3.93069	3.78693e-05	0.000441869
ENSRNOG00000006631	Sema3e	semaphorin-3E [Source:RefSeq peptide;Acc:NP_001100049]	1.79705	1.81034	3.80298e-05	0.000443321
ENSRNOG00000005306	Lmbr1	limb region 1 homolog [Source:RefSeq peptide;Acc:NP_001178787]	1.12579	3.40525	3.81102e-05	0.000443838
ENSRNOG00000027480	Tmem116	transmembrane protein 116 [Source:RefSeq peptide;Acc:NP_001153097]	-1.28697	2.90369	3.85186e-05	0.00044817
ENSRNOG00000032180		Uncharacterized protein [Source:UniProtKB/TrEMBL;Acc:D3ZRD2]	1.4402	2.24683	3.86258e-05	0.000448993
ENSRNOG00000002807	2009-09-01	Septin-9 [Source:UniProtKB/Swiss-Prot;Acc:Q9QZR6]	-0.649416	7.64998	3.93998e-05	0.000457127
ENSRNOG00000008425	LOC685707	Uncharacterized protein [Source:UniProtKB/TrEMBL;Acc:D4A5I4]	0.699209	5.99607	3.93757e-05	0.000457127
ENSRNOG00000008744	Cops2	COP9 signalosome complex subunit 2 [Source:UniProtKB/Swiss-Prot;Acc:P61203]	-0.62393	6.74387	3.96192e-05	0.000459239
ENSRNOG00000018117	Ndufv1	NADH dehydrogenase [Source:RefSeq peptide;Acc:NP_001006973]	-0.626622	9.94983	4.00869e-05	0.000463787
ENSRNOG00000042519	RGD1312026	similar to RIKEN cDNA C230081A13 (RGD1312026), mRNA [Source:RefSeq DNA;Acc:NM_001108149]	0.644393	6.25347	4.00851e-05	0.000463787
ENSRNOG00000015691	RGD1306526		0.753756	5.3512	4.04096e-05	0.000467082
ENSRNOG00000021984	Rgs7	Regulator of G-protein signaling 7 [Source:UniProtKB/Swiss-Prot;Acc:P49803]	-0.908395	4.17328	4.10124e-05	0.000472856
ENSRNOG00000024808	Stk39	STE20/SPS1-related proline-alanine-rich protein kinase [Source:UniProtKB/Swiss-Prot;Acc:O88506]	0.763771	6.26614	4.09645e-05	0.000472856
ENSRNOG00000031230	LOC689064	Hemoglobin subunit beta-2 [Source:UniProtKB/Swiss-Prot;Acc:P11517]	0.987419	4.48286	4.10244e-05	0.000472856
ENSRNOG00000015294		Uncharacterized protein [Source:UniProtKB/TrEMBL;Acc:D3Z9U1]	-0.754829	4.87844	4.11556e-05	0.000473925
ENSRNOG00000008177		pim-2 oncogene [Source:RefSeq peptide;Acc:NP_001165574]	-1.43214	2.31569	4.14113e-05	0.000476424
ENSRNOG00000014490	Bdh2	3-hydroxybutyrate dehydrogenase type 2 [Source:UniProtKB/Swiss-Prot;Acc:D4A1J4]	1.18614	2.96496	4.15254e-05	0.00047729
ENSRNOG00000003492	Gas7	Growth arrest-specific protein 7 [Source:UniProtKB/Swiss-Prot;Acc:O55148]	0.885051	4.17271	4.15719e-05	0.000477378
ENSRNOG00000001982	Cblb	E3 ubiquitin-protein ligase CBL-B [Source:UniProtKB/Swiss-Prot;Acc:Q8K4S7]	0.646697	6.37978	4.17642e-05	0.000478694
ENSRNOG00000013927	Jag2	Protein jagged-2 [Source:UniProtKB/Swiss-Prot;Acc:P97607]	0.735652	5.39509	4.17444e-05	0.000478694
ENSRNOG00000017724	Sf3b3	splicing factor 3B subunit 3 [Source:RefSeq peptide;Acc:NP_001099657]	0.647472	5.85641	4.18294e-05	0.000478995
ENSRNOG00000018159	Anxa4	Annexin A4 [Source:UniProtKB/Swiss-Prot;Acc:P55260]	0.635069	5.80381	4.25848e-05	0.000487192
ENSRNOG00000043007	Rcn3	reticulocalbin 3, EF-hand calcium binding domain [Source:RefSeq peptide;Acc:NP_001008694]	0.832194	4.17191	4.31404e-05	0.00049309
ENSRNOG00000012295	Pla2g6	85 kDa calcium-independent phospholipase A2 [Source:UniProtKB/Swiss-Prot;Acc:P97570]	-0.669473	5.90288	4.34159e-05	0.000495779
ENSRNOG00000022732	Tmem126b	transmembrane protein 126B [Source:RefSeq peptide;Acc:NP_001099750]	-0.942449	3.92814	4.40766e-05	0.000502857
ENSRNOG00000000378		RGD1562230 protein [Source:UniProtKB/TrEMBL;Acc:B2RYN9]	0.653557	5.34368	4.41654e-05	0.000503404
ENSRNOG00000024616	Tsc22d4	Uncharacterized protein C7orf61 homolog [Source:UniProtKB/Swiss-Prot;Acc:Q6AY52]	-0.674805	5.55601	4.50047e-05	0.000512495
ENSRNOG00000006684	Zfp317	zinc finger protein 317 [Source:RefSeq peptide;Acc:NP_001128106]	0.835632	4.28342	4.51878e-05	0.000514106
ENSRNOG00000021259	Prnp	Major prion protein [Source:UniProtKB/Swiss-Prot;Acc:P13852]	0.649648	5.77974	4.53573e-05	0.000515557
ENSRNOG00000036687	Thoc4	THO complex subunit 4 [Source:RefSeq peptide;Acc:NP_001103072]	0.713129	5.23965	4.56339e-05	0.000518223
ENSRNOG00000020659	Mrpl4	39S ribosomal protein L4, mitochondrial [Source:RefSeq peptide;Acc:NP_001102224]	-0.627103	6.79406	4.5847e-05	0.000520163
ENSRNOG00000009465	Sfrp2	secreted frizzled-related protein 2 [Source:RefSeq peptide;Acc:NP_001094170]	1.11565	3.50737	4.6021e-05	0.000521656
ENSRNOG00000018122		Tetraspanin-17 [Source:UniProtKB/Swiss-Prot;Acc:Q4V8E0]	-0.718973	6.07765	4.62309e-05	0.000523554
ENSRNOG00000033976		Uncharacterized protein [Source:UniProtKB/TrEMBL;Acc:F1LV92]	1.40618	2.48213	4.66382e-05	0.000527681
ENSRNOG00000014928	Apba1	Amyloid beta A4 precursor protein-binding family A member 1 [Source:UniProtKB/Swiss-Prot;Acc:O35430]	1.33072	2.49622	4.71637e-05	0.000533136
ENSRNOG00000006589	Mif	Macrophage migration inhibitory factor [Source:UniProtKB/Swiss-Prot;Acc:P30904]	-0.67853	5.92091	4.73683e-05	0.000534201
ENSRNOG00000016587	Ninj1	Ninjurin-1 [Source:UniProtKB/Swiss-Prot;Acc:P70617]	-0.703233	5.39347	4.73266e-05	0.000534201
ENSRNOG00000025300		Uncharacterized protein [Source:UniProtKB/TrEMBL;Acc:F1LXL6]	1.89422	1.45033	4.73881e-05	0.000534201
ENSRNOG00000000916	Katnal1	Katanin p60 ATPase-containing subunit A-like 1 [Source:UniProtKB/Swiss-Prot;Acc:Q5XIK7]	-1.02902	3.51715	4.83311e-05	0.000544074
ENSRNOG00000028293		Exoc6b protein [Source:UniProtKB/TrEMBL;Acc:B5DEY3]	0.796468	4.75759	4.83523e-05	0.000544074
ENSRNOG00000009782	Efcab7	EF-hand calcium-binding domain-containing protein 7 [Source:RefSeq peptide;Acc:NP_001178795]	1.35335	2.47489	4.90909e-05	0.00055188
ENSRNOG00000011879	Nfat5	nuclear factor of activated T-cells 5 [Source:RefSeq peptide;Acc:NP_001100895]	0.621815	7.00758	4.92022e-05	0.000552627
ENSRNOG00000004290	Grb10	Growth factor receptor-bound protein 10 [Source:UniProtKB/Swiss-Prot;Acc:P0CE43]	0.694893	5.60442	4.99868e-05	0.000558382
ENSRNOG00000010653	RGD1306119	similar to transcriptional regulating protein 132 (RGD1306119), mRNA [Source:RefSeq DNA;Acc:NM_001169116]	0.782557	5.26739	4.99168e-05	0.000558382
ENSRNOG00000011884	Golga2	Golgin subfamily A member 2 [Source:UniProtKB/Swiss-Prot;Acc:Q62839]	-0.627776	7.27333	4.98576e-05	0.000558382
ENSRNOG00000011977	Sema5a	semaphorin 5A [Source:RefSeq peptide;Acc:NP_001101129]	1.04588	3.48562	4.98677e-05	0.000558382
ENSRNOG00000018211	Urod	Uroporphyrinogen decarboxylase [Source:UniProtKB/Swiss-Prot;Acc:P32362]	-0.626516	6.28976	4.98966e-05	0.000558382
ENSRNOG00000030317	LOC100360180	Kinesin-like protein KIF1B [Source:UniProtKB/Swiss-Prot;Acc:O88658]	-0.60756	9.40606	4.9986e-05	0.000558382
ENSRNOG00000000942	Pan3	Uncharacterized protein [Source:UniProtKB/TrEMBL;Acc:D3ZTP2]	0.641401	6.1089	5.03241e-05	0.000561641
ENSRNOG00000004430	Azi1	5-azacytidine-induced protein 1 [Source:RefSeq peptide;Acc:NP_001101780]	-0.870454	4.48053	5.08051e-05	0.000566242
ENSRNOG00000019587	Ptprn	Receptor-type tyrosine-protein phosphatase-like N [Source:UniProtKB/Swiss-Prot;Acc:Q63259]	-2.04393	1.32913	5.08284e-05	0.000566242
ENSRNOG00000040276		Uncharacterized protein [Source:UniProtKB/TrEMBL;Acc:F1LYC2]	1.7726	1.63931	5.11566e-05	0.000569383
ENSRNOG00000000994	Stxbp2	Syntaxin-binding protein 2 [Source:UniProtKB/Swiss-Prot;Acc:Q62753]	-1.02928	3.93372	5.16625e-05	0.000574495
ENSRNOG00000029370		abhydrolase domain-containing protein 3 [Source:RefSeq peptide;Acc:NP_001099632]	-1.31729	2.54407	5.17717e-05	0.000575189
ENSRNOG00000003508	Ergic1	Uncharacterized protein [Source:UniProtKB/TrEMBL;Acc:F1LU48]	0.731685	5.03247	5.19973e-05	0.000576655
ENSRNOG00000025274		Beta-hexosaminidase subunit beta [Source:UniProtKB/Swiss-Prot;Acc:Q6AXR4]	-0.624898	6.58264	5.19834e-05	0.000576655
ENSRNOG00000032027	Tmem42	transmembrane protein 42 [Source:RefSeq peptide;Acc:NP_001178815]	-0.839058	4.13716	5.24609e-05	0.000581273
ENSRNOG00000002736	Rabgap1l	rab GTPase-activating protein 1-like [Source:RefSeq peptide;Acc:NP_001100660]	0.676468	5.37461	5.26672e-05	0.000583034
ENSRNOG00000007290	Atp1a2	Sodium/potassium-transporting ATPase subunit alpha-2 [Source:UniProtKB/Swiss-Prot;Acc:P06686]	-0.617433	11.2483	5.29889e-05	0.000586067
ENSRNOG00000015389	Stag1	cohesin subunit SA-1 [Source:RefSeq peptide;Acc:NP_001101649]	0.646092	6.18715	5.31355e-05	0.000587161
ENSRNOG00000014747		Uncharacterized protein [Source:UniProtKB/TrEMBL;Acc:F1LX73]	0.722639	6.10673	5.33437e-05	0.000588934
ENSRNOG00000006813	Sumf1	sulfatase-modifying factor 1 [Source:RefSeq peptide;Acc:NP_001102109]	-0.632982	6.31078	5.34817e-05	0.000589928
ENSRNOG00000021242		A disintegrin and metallopeptidase domain 33 (Predicted), isoform CRA_aUncharacterized protein [Source:UniProtKB/TrEMBL;Acc:D4ADH4]	1.06537	3.41349	5.35874e-05	0.000590565
ENSRNOG00000019403	Afap1l1	actin filament-associated protein 1-like 1 [Source:RefSeq peptide;Acc:NP_001099612]	0.724024	5.27793	5.40278e-05	0.000594885
ENSRNOG00000001032		similar to CG14980-PB (RGD1306410), mRNA [Source:RefSeq DNA;Acc:NM_001014126]	-0.675534	5.54374	5.44059e-05	0.000598514
ENSRNOG00000001441	Tmem120a	Transmembrane protein 120A [Source:UniProtKB/Swiss-Prot;Acc:Q5HZE2]	-0.750207	6.94447	5.46275e-05	0.000600415
ENSRNOG00000002746	Fstl1	Follistatin-related protein 1 [Source:UniProtKB/Swiss-Prot;Acc:Q62632]	0.630674	6.65424	5.53835e-05	0.000608181
ENSRNOG00000005417	Zhx2	Zinc fingers and homeoboxes protein 2 [Source:UniProtKB/Swiss-Prot;Acc:Q80VX4]	-0.765235	4.96557	5.54816e-05	0.000608588
ENSRNOG00000030449	Gsta4	Glutathione S-transferase alpha-4 [Source:UniProtKB/Swiss-Prot;Acc:P14942]	-0.746078	5.03465	5.55195e-05	0.000608588
ENSRNOG00000014090	Retsat	All-trans-retinol 13,14-reductase [Source:UniProtKB/Swiss-Prot;Acc:Q8VHE9]	-0.589843	11.436	5.62325e-05	0.000615856
ENSRNOG00000034116	Gk	Glycerol kinase [Source:UniProtKB/Swiss-Prot;Acc:Q63060]	-0.746547	7.91188	5.66006e-05	0.000619337
ENSRNOG00000024799		Uncharacterized protein [Source:UniProtKB/TrEMBL;Acc:D3ZNV9]	0.649904	6.43996	5.73139e-05	0.000626584
ENSRNOG00000012405	Tcf4	Transcription factor 4 [Source:UniProtKB/Swiss-Prot;Acc:Q62655]	0.645964	7.3758	5.7411e-05	0.000627089
ENSRNOG00000030510	Exoc4	Exocyst complex component 4 [Source:UniProtKB/Swiss-Prot;Acc:Q62824]	0.63579	5.67511	5.86255e-05	0.000639787
ENSRNOG00000019885	Magi3	Membrane-associated guanylate kinase, WW and PDZ domain-containing protein 3 [Source:UniProtKB/Swiss-Prot;Acc:Q9JK71]	0.680043	5.46596	5.88698e-05	0.000641885
ENSRNOG00000031686	Hba2	hemoglobin alpha 2 chain [Source:RefSeq peptide;Acc:NP_001007723]	0.915531	7.32792	5.89516e-05	0.000642207
ENSRNOG00000008283	B4galt5	beta-1,4-galactosyltransferase 5 [Source:RefSeq peptide;Acc:NP_001102078]	-0.781152	4.89257	5.94626e-05	0.000646804
ENSRNOG00000019779		Disrupted in schizophrenia 1 homolog [Source:UniProtKB/Swiss-Prot;Acc:Q810H6]	1.45264	2.55088	5.94787e-05	0.000646804
ENSRNOG00000025140	Zfat	zinc finger protein ZFAT [Source:RefSeq peptide;Acc:NP_001128429]	0.789099	4.56087	5.97427e-05	0.000649102
ENSRNOG00000020355	Twist2	Twist-related protein 2 [Source:UniProtKB/Swiss-Prot;Acc:P97831]	1.76902	1.4488	6.00458e-05	0.00065182
ENSRNOG00000012236	Hddc3	HD domain-containing protein 3 [Source:RefSeq peptide;Acc:NP_001100998]	-0.64841	5.49023	6.01151e-05	0.000651997
ENSRNOG00000026646	Ndufs5	NADH dehydrogenase [Source:RefSeq peptide;Acc:NP_001025223]	-0.681218	5.36153	6.04218e-05	0.000654747
ENSRNOG00000023446	LOC689986	Lysophosphatidylcholine acyltransferase 2B [Source:UniProtKB/Swiss-Prot;Acc:Q4V8A1]	0.928952	3.82739	6.06573e-05	0.000656721
ENSRNOG00000017908	Pnliprp1	Pancreatic lipase-related protein 1 [Source:UniProtKB/Swiss-Prot;Acc:P54316]	-0.783687	4.75339	6.07694e-05	0.000657356
ENSRNOG00000019012	D2hgdh	D-2-hydroxyglutarate dehydrogenase, mitochondrial [Source:UniProtKB/Swiss-Prot;Acc:P84850]	-0.657135	5.56875	6.16177e-05	0.000665947
ENSRNOG00000016023	Kank1	ankyrin repeat domain 15 [Source:RefSeq peptide;Acc:NP_001032274]	0.606683	6.98648	6.1763e-05	0.000666932
ENSRNOG00000025160	Tmem56	transmembrane protein 56 [Source:RefSeq peptide;Acc:NP_001129351]	-0.978246	3.66452	6.18757e-05	0.000667563
ENSRNOG00000015741	Slc2a13	Proton myo-inositol cotransporter [Source:UniProtKB/Swiss-Prot;Acc:Q921A2]	0.895315	3.77948	6.28292e-05	0.000677257
ENSRNOG00000005343	Esr2	Estrogen receptor beta [Source:UniProtKB/Swiss-Prot;Acc:Q62986]	1.2456	2.6768	6.30167e-05	0.000678684
ENSRNOG00000008569	Ndufa6	NADH dehydrogenase [Source:RefSeq peptide;Acc:NP_001123977]	-0.638374	7.03549	6.3146e-05	0.000679482
ENSRNOG00000001720		Uncharacterized protein [Source:UniProtKB/TrEMBL;Acc:D4ADT9]	0.929818	4.21728	6.37014e-05	0.00068486
ENSRNOG00000017036	Sec11c	Signal peptidase complex catalytic subunit SEC11C [Source:UniProtKB/Swiss-Prot;Acc:Q9WTR7]	-0.740212	4.99951	6.38945e-05	0.000686336
ENSRNOG00000001347		Uncharacterized protein [Source:UniProtKB/TrEMBL;Acc:D3ZI19]	-1.2079	2.92932	6.40735e-05	0.000687659
ENSRNOG00000013663	Tmem86a	transmembrane protein 86A [Source:RefSeq peptide;Acc:NP_001128488]	-0.799727	5.72868	6.43774e-05	0.000690319
ENSRNOG00000016156	Nptxr	Neuronal pentraxin receptor [Source:UniProtKB/Swiss-Prot;Acc:O35764]	0.637358	5.76871	6.49662e-05	0.000696026
ENSRNOG00000037655	Pet112l	Uncharacterized protein [Source:UniProtKB/TrEMBL;Acc:D3ZJF6]	-1.33809	2.59732	6.56774e-05	0.000703033
ENSRNOG00000037541	Sdhaf1	Succinate dehydrogenase assembly factor 1, mitochondrial [Source:UniProtKB/Swiss-Prot;Acc:B0K036]	-0.69014	5.96759	6.59747e-05	0.000705602
ENSRNOG00000014007		glucose-fructose oxidoreductase domain-containing protein 1 [Source:RefSeq peptide;Acc:NP_001163805]	0.74109	5.06169	6.60525e-05	0.000705821
ENSRNOG00000021384	Ankrd44	serine/threonine-protein phosphatase 6 regulatory ankyrin repeat subunit B [Source:RefSeq peptide;Acc:NP_001178736]	0.776725	4.86016	6.66255e-05	0.000711327
ENSRNOG00000001182	Ndufv3	NADH dehydrogenase [ubiquinone] flavoprotein 3, mitochondrial [Source:UniProtKB/Swiss-Prot;Acc:Q6PCU8]	-0.597555	8.84301	6.71493e-05	0.000715418
ENSRNOG00000005979	Fam3c	Protein FAM3C [Source:UniProtKB/Swiss-Prot;Acc:Q810F4]	0.85682	3.96038	6.7183e-05	0.000715418
ENSRNOG00000026490	Dnm3	Dynamin-3 [Source:UniProtKB/Swiss-Prot;Acc:Q08877]	1.02861	3.53578	6.70817e-05	0.000715418
ENSRNOG00000000635	Arid5b	AT-rich interactive domain-containing protein 5B [Source:RefSeq peptide;Acc:NP_001101094]	0.75962	6.10875	6.78721e-05	0.000722131
ENSRNOG00000019108	Rmi1	Uncharacterized protein [Source:UniProtKB/TrEMBL;Acc:D3ZHX4]	-0.756263	4.53085	6.81154e-05	0.000724094
ENSRNOG00000001136	Pebp1	Phosphatidylethanolamine-binding protein 1Hippocampal cholinergic neurostimulating peptide [Source:UniProtKB/Swiss-Prot;Acc:P31044]	-0.602343	6.64849	6.90671e-05	0.000733577
ENSRNOG00000033564	Cfd	Complement factor D [Source:UniProtKB/Swiss-Prot;Acc:P32038]	0.620205	10.5826	6.93455e-05	0.000735899
ENSRNOG00000019339		Uncharacterized protein [Source:UniProtKB/TrEMBL;Acc:F1LPS9]	-0.802261	4.28186	7.00686e-05	0.000742933
ENSRNOG00000012495	Podxl	Podocalyxin [Source:UniProtKB/Swiss-Prot;Acc:Q9WTQ2]	0.675588	7.91508	7.16151e-05	0.000758676
ENSRNOG00000018077	Agpat6	glycerol-3-phosphate acyltransferase 6 [Source:RefSeq peptide;Acc:NP_001041314]	-0.623558	9.08129	7.18718e-05	0.000760741
ENSRNOG00000002997	Slc9a3r2	Na(+)/H(+) exchange regulatory cofactor NHE-RF2 [Source:UniProtKB/Swiss-Prot;Acc:Q920G2]	0.671965	7.21851	7.25179e-05	0.000765927
ENSRNOG00000003803	Zdhhc17	palmitoyltransferase ZDHHC17 [Source:RefSeq peptide;Acc:NP_001034429]	0.677063	5.24859	7.25484e-05	0.000765927
ENSRNOG00000020929	Lin37	lin-37 homolog (C. elegans) (Lin37), mRNA [Source:RefSeq DNA;Acc:NM_001106245]	-0.920645	3.94535	7.2528e-05	0.000765927
ENSRNOG00000020633	LOC100360872	Mast cell protease 1 [Source:UniProtKB/Swiss-Prot;Acc:P09650]	1.17855	4.24469	7.26632e-05	0.000766481
ENSRNOG00000021138	Lass2	LAG1 homolog, ceramide synthase 2 [Source:RefSeq peptide;Acc:NP_001028872]	-0.602335	7.46546	7.29104e-05	0.000768431
ENSRNOG00000013515	Ptpru	receptor-type tyrosine-protein phosphatase U [Source:RefSeq peptide;Acc:NP_001178504]	0.918751	3.98894	7.29975e-05	0.000768691
ENSRNOG00000021380	Fads6	fatty acid desaturase 6 [Source:RefSeq peptide;Acc:NP_001100534]	-1.58436	2.27108	7.3989e-05	0.000778465
ENSRNOG00000005478	Fkbp9	Peptidyl-prolyl cis-trans isomerase FKBP9 [Source:UniProtKB/Swiss-Prot;Acc:Q66H94]	0.616755	6.63145	7.42655e-05	0.000780155
ENSRNOG00000015499	Serinc4	Serine incorporator 4 [Source:UniProtKB/Swiss-Prot;Acc:A8WCG0]	-0.66121	5.24734	7.42763e-05	0.000780155
ENSRNOG00000003964	LOC690734	E3 SUMO-protein ligase NSE2 [Source:UniProtKB/Swiss-Prot;Acc:Q4V8A0]	0.725262	5.13702	7.47317e-05	0.000784269
ENSRNOG00000012123	Fdx1	Adrenodoxin, mitochondrial [Source:UniProtKB/Swiss-Prot;Acc:P24483]	-0.648636	6.44953	7.53228e-05	0.000789799
ENSRNOG00000004146	Coro7	Coronin-7 [Source:UniProtKB/Swiss-Prot;Acc:O35828]	0.665413	5.37116	7.5671e-05	0.000792774
ENSRNOG00000014456	Coq10b	Coenzyme Q-binding protein COQ10 homolog B, mitochondrial [Source:UniProtKB/Swiss-Prot;Acc:Q5I0I9]	-0.875655	6.39528	7.62974e-05	0.000798658
ENSRNOG00000028892		Uncharacterized protein [Source:UniProtKB/TrEMBL;Acc:D3ZPT0]	-1.96261	1.51589	7.66307e-05	0.000801464
ENSRNOG00000010598	Hs3st1	Heparan sulfate glucosamine 3-O-sulfotransferase 1 [Source:UniProtKB/Swiss-Prot;Acc:Q9ESG5]	1.87544	1.53609	7.71864e-05	0.000806592
ENSRNOG00000001251	Grifin	Grifin [Source:UniProtKB/Swiss-Prot;Acc:O88644]	1.29907	5.61428	7.75363e-05	0.000808892
ENSRNOG00000013618	Ankrd10	Uncharacterized protein [Source:UniProtKB/TrEMBL;Acc:F1LPK2]	0.640031	7.09073	7.76037e-05	0.000808892
ENSRNOG00000039596		Uncharacterized protein [Source:UniProtKB/TrEMBL;Acc:F1M6Z4]	-1.69568	1.79246	7.75602e-05	0.000808892
ENSRNOG00000034038		Uncharacterized protein [Source:UniProtKB/TrEMBL;Acc:F1LZ21]	1.27137	2.45044	7.78486e-05	0.000810758
ENSRNOG00000018524	Ezr	Ezrin [Source:UniProtKB/Swiss-Prot;Acc:P31977]	-0.674827	5.65972	7.80267e-05	0.000811927
ENSRNOG00000019342	Sult1a1	Sulfotransferase 1A1 [Source:UniProtKB/Swiss-Prot;Acc:P17988]	0.641932	7.00135	7.89925e-05	0.000821282
ENSRNOG00000011278	Stk3	Serine/threonine-protein kinase 3 [Source:UniProtKB/Swiss-Prot;Acc:O54748]	0.651044	5.21937	7.9917e-05	0.000830193
ENSRNOG00000011881	Slc25a15	mitochondrial ornithine transporter 1 [Source:RefSeq peptide;Acc:NP_001041345]	-0.783704	4.24594	8.00399e-05	0.000830769
ENSRNOG00000013452	Rcn1	reticulocalbin-1 [Source:RefSeq peptide;Acc:NP_001102056]	0.653004	5.48599	8.03708e-05	0.000832798
ENSRNOG00000015269	Atf7	cyclic AMP-dependent transcription factor ATF-7 [Source:RefSeq peptide;Acc:NP_001101585]	0.608843	6.49272	8.03649e-05	0.000832798
ENSRNOG00000006938	Mapk8ip1	C-Jun-amino-terminal kinase-interacting protein 1 [Source:UniProtKB/Swiss-Prot;Acc:Q9R237]	-0.742014	4.89973	8.04441e-05	0.000832857
ENSRNOG00000042627	Camta1	calmodulin binding transcription activator 1 isoform 2 [Source:RefSeq peptide;Acc:NP_001182489]	0.857862	3.97343	8.09525e-05	0.000837416
ENSRNOG00000006682	Nav3	neuron navigator 3 [Source:RefSeq peptide;Acc:NP_001178711]	0.879775	3.8925	8.2083e-05	0.000848397
ENSRNOG00000003881	Nit1	Nitrilase homolog 1 [Source:UniProtKB/Swiss-Prot;Acc:Q7TQ94]	-0.611305	6.47517	8.24848e-05	0.000851835
ENSRNOG00000004583	Mb	Myoglobin [Source:UniProtKB/Swiss-Prot;Acc:Q9QZ76]	-2.24699	4.2272	8.25938e-05	0.000852181
ENSRNOG00000004794		Reticulon-1 [Source:UniProtKB/Swiss-Prot;Acc:Q64548]	0.761022	4.91893	8.2697e-05	0.000852181
ENSRNOG00000017417	Gabarap	Gamma-aminobutyric acid receptor-associated protein [Source:UniProtKB/Swiss-Prot;Acc:P60517]	-0.599838	7.76601	8.27789e-05	0.000852181
ENSRNOG00000019189	Acat3	Acetyl-CoA acetyltransferase, cytosolic [Source:UniProtKB/Swiss-Prot;Acc:Q5XI22]	-0.678069	6.16298	8.27951e-05	0.000852181
ENSRNOG00000020194	Hes6	transcription cofactor HES-6 [Source:RefSeq peptide;Acc:NP_001013197]	-0.896519	4.31787	8.42792e-05	0.000866731
ENSRNOG00000031577	Rnase1	Ribonuclease pancreatic beta-type [Source:UniProtKB/Swiss-Prot;Acc:P00684]	-1.06348	3.62403	8.49304e-05	0.000872699
ENSRNOG00000004951	Kif16b	kinesin family member 16B [Source:RefSeq peptide;Acc:NP_001101253]	0.65095	6.90706	8.50812e-05	0.000873519
ENSRNOG00000006867	Etv1	ets variant gene 1 isoform a [Source:RefSeq peptide;Acc:NP_001156628]	1.2456	2.67612	8.55642e-05	0.000877746
ENSRNOG00000008877	LOC100362102	Uncharacterized protein [Source:UniProtKB/TrEMBL;Acc:D3Z8C1]	-0.637417	5.62908	8.61706e-05	0.000883231
ENSRNOG00000006539	Pex16	peroxisomal biogenesis factor 16 [Source:RefSeq peptide;Acc:NP_001012088]	-0.607169	6.66069	8.63976e-05	0.000884371
ENSRNOG00000011781	Oplah	5-oxoprolinase [Source:UniProtKB/Swiss-Prot;Acc:P97608]	-0.628793	6.54856	8.64255e-05	0.000884371
ENSRNOG00000029399	Bcam	Basal cell adhesion molecule [Source:UniProtKB/Swiss-Prot;Acc:Q9ESS6]	0.638505	6.6846	8.68481e-05	0.000887957
ENSRNOG00000031036	Mdfic	MyoD family inhibitor domain containing protein [Source:RefSeq peptide;Acc:NP_001099138]	0.632598	6.54735	8.71426e-05	0.000890229
ENSRNOG00000001080	Arl6ip4	ADP-ribosylation factor-like protein 6-interacting protein 4 [Source:UniProtKB/Swiss-Prot;Acc:Q4V8I5]	-0.628062	5.51164	8.74949e-05	0.000892342
ENSRNOG00000005841	Erp44	endoplasmic reticulum resident protein 44 [Source:RefSeq peptide;Acc:NP_001008318]	-0.607176	6.20481	8.76186e-05	0.000892342
ENSRNOG00000019165	Mrpl51	39S ribosomal protein L51, mitochondrial [Source:RefSeq peptide;Acc:NP_001100091]	-0.604712	7.02291	8.76394e-05	0.000892342
ENSRNOG00000020922	Hspb6	Heat shock protein beta-6 [Source:UniProtKB/Swiss-Prot;Acc:P97541]	-0.66668	5.16615	8.74529e-05	0.000892342
ENSRNOG00000037830		Glucose-6-phosphate 1-dehydrogenase [Source:UniProtKB/TrEMBL;Acc:D4A851]	-1.90173	1.35232	8.81643e-05	0.000896944
ENSRNOG00000001475	RGD1307782	Williams-Beuren syndrome chromosomal region 27 protein [Source:RefSeq peptide;Acc:NP_001102969]	1.06402	3.06677	8.84424e-05	0.00089903
ENSRNOG00000018384	Adam12	Uncharacterized protein [Source:UniProtKB/TrEMBL;Acc:F1M9Z9]	1.11765	3.18717	8.93158e-05	0.00090716
ENSRNOG00000002182	2011-09-01	Septin-11 [Source:UniProtKB/Swiss-Prot;Acc:B3GNI6]	0.624682	5.95107	9.01185e-05	0.000913841
ENSRNOG00000031921		Uncharacterized protein [Source:UniProtKB/TrEMBL;Acc:F1M2T6]	0.656774	7.70959	9.01221e-05	0.000913841
ENSRNOG00000017571	Ndufa2	NADH dehydrogenase [Source:RefSeq peptide;Acc:NP_001099623]	-0.63089	6.31774	9.04832e-05	0.000916748
ENSRNOG00000006206	Tmem106b	Transmembrane protein 106B [Source:UniProtKB/Swiss-Prot;Acc:Q6AYA5]	-0.643728	7.35815	9.08661e-05	0.00091987
ENSRNOG00000001004	Ncor2	nuclear receptor corepressor 2 [Source:RefSeq peptide;Acc:NP_001101804]	0.606527	6.44043	9.144e-05	0.000924919
ENSRNOG00000006991	Adrm1	Proteasomal ubiquitin receptor ADRM1 [Source:UniProtKB/Swiss-Prot;Acc:Q9JMB5]	-0.613206	5.99944	9.21063e-05	0.000930894
ENSRNOG00000007806	Arf5	ADP-ribosylation factor 5 [Source:UniProtKB/Swiss-Prot;Acc:P84083]	-0.596842	6.83818	9.36212e-05	0.000945429
ENSRNOG00000007971	Wbp2	WW domain-binding protein 2 [Source:UniProtKB/Swiss-Prot;Acc:Q8R478]	-0.598785	6.2863	9.47896e-05	0.000956443
ENSRNOG00000016254	Sema4c	semaphorin-4C [Source:RefSeq peptide;Acc:NP_001100372]	0.749334	4.50444	9.51102e-05	0.000958892
ENSRNOG00000015227	Myo1b	Myosin-Ib [Source:UniProtKB/Swiss-Prot;Acc:Q05096]	0.657264	5.73846	9.54732e-05	0.000961763
ENSRNOG00000016552	Hmgcs1	Hydroxymethylglutaryl-CoA synthase, cytoplasmic [Source:UniProtKB/Swiss-Prot;Acc:P17425]	-0.653936	8.44196	9.59387e-05	0.000965662
ENSRNOG00000004262	LOC100366178	nuclear casein kinase and cyclin-dependent kinase substrate 1 (Nucks1), mRNA [Source:RefSeq DNA;Acc:NM_022799]	0.628945	5.83277	9.77807e-05	0.000983399
ENSRNOG00000004693	Pbx1	pre-B-cell leukemia transcription factor 1 isoform b [Source:RefSeq peptide;Acc:NP_001094151]	0.62056	5.96089	9.83224e-05	0.000988039
ENSRNOG00000017704	Sema3f	semaphorin-3F [Source:RefSeq peptide;Acc:NP_001101655]	0.737339	4.66372	9.93579e-05	0.000997631
ENSRNOG00000018029	Doc2g	double C2-like domain-containing protein gamma [Source:RefSeq peptide;Acc:NP_001011937]	-1.6434	1.98541	0.000100022	0.00100348
ENSRNOG00000020713	Osbpl5	oxysterol binding protein-like 5 [Source:RefSeq peptide;Acc:NP_001015024]	0.673187	5.16501	0.000100171	0.00100416
ENSRNOG00000015736	Dhrs3	short-chain dehydrogenase/reductase 3 [Source:RefSeq peptide;Acc:NP_001032276]	0.641128	6.32937	0.000100377	0.00100541
ENSRNOG00000013971	Psat1	phosphoserine aminotransferase [Source:RefSeq peptide;Acc:NP_942033]	0.748576	5.60191	0.000100871	0.00100953
ENSRNOG00000014876	Lpin2	phosphatidate phosphatase LPIN2 [Source:RefSeq peptide;Acc:NP_001101706]	0.681406	5.715	0.000102165	0.00102165
ENSRNOG00000020905	Hdac5	histone deacetylase 5 [Source:RefSeq peptide;Acc:NP_445902]	-0.645858	6.37392	0.000102409	0.00102326
ENSRNOG00000018697	Abcb6	ATP-binding cassette sub-family B member 6, mitochondrial [Source:UniProtKB/Swiss-Prot;Acc:O70595]	-0.654548	5.32126	0.000102772	0.00102605
ENSRNOG00000008369	Gimap4	GTPase IMAP family member 4 [Source:UniProtKB/Swiss-Prot;Acc:Q8K3K9]	0.760282	4.79649	0.00010422	0.00103966
ENSRNOG00000008443	RGD1306151	Putative uncharacterized protein RGD1306151_predictedUncharacterized protein [Source:UniProtKB/TrEMBL;Acc:D3ZWJ9]	0.814442	4.14512	0.000104447	0.00104109
ENSRNOG00000009074	LOC100364854	Uncharacterized protein [Source:UniProtKB/TrEMBL;Acc:F1LME6]	-0.901734	4.31049	0.000104774	0.00104266
ENSRNOG00000017468	Trappc6a	trafficking protein particle complex subunit 6A [Source:RefSeq peptide;Acc:NP_001102880]	-0.677086	5.37591	0.000104742	0.00104266
ENSRNOG00000004923	Map4k5	mitogen-activated protein kinase kinase kinase kinase 5 [Source:RefSeq peptide;Acc:NP_001178945]	0.618789	5.40538	0.000105121	0.00104526
ENSRNOG00000028169	Ppm1l	protein phosphatase 1L [Source:RefSeq peptide;Acc:NP_001101151]	-0.59806	7.33775	0.000105954	0.00105269
ENSRNOG00000001267	Lss	Lanosterol synthase [Source:UniProtKB/Swiss-Prot;Acc:P48450]	-0.678062	5.29538	0.000106233	0.00105462
ENSRNOG00000011910	Hnrnpr	heterogeneous nuclear ribonucleoprotein R [Source:RefSeq peptide;Acc:NP_783193]	0.62211	5.4103	0.00010803	0.00107159
ENSRNOG00000016163	Slc1a3	Excitatory amino acid transporter 1 [Source:UniProtKB/Swiss-Prot;Acc:P24942]	0.609437	8.08397	0.000108292	0.00107332
ENSRNOG00000003897	Col1a1	Collagen alpha-1(I) chain [Source:UniProtKB/Swiss-Prot;Acc:P02454]	0.821298	9.11183	0.000109928	0.00108692
ENSRNOG00000014278	Znf710	zinc finger protein 710 [Source:RefSeq peptide;Acc:NP_001128035]	-0.722863	4.81898	0.00010982	0.00108692
ENSRNOG00000019981	Sdf4	45 kDa calcium-binding protein [Source:UniProtKB/Swiss-Prot;Acc:Q91ZS3]	-0.589847	6.78415	0.000109857	0.00108692
ENSRNOG00000008683	Alk	anaplastic lymphoma kinase [Source:RefSeq peptide;Acc:NP_001162572]	2.27404	0.77667	0.000110123	0.00108797
ENSRNOG00000029938	Pik3c2b	phosphatidylinositol-4-phosphate 3-kinase C2 domain-containing subunit beta [Source:RefSeq peptide;Acc:NP_001099421]	0.622327	5.40589	0.00011043	0.00109013
ENSRNOG00000027841		Uncharacterized protein [Source:UniProtKB/TrEMBL;Acc:D3ZGN7]	0.659787	5.93488	0.000113756	0.00112207
ENSRNOG00000017879	Gab1	GRB2-associated-binding protein 1 [Source:RefSeq peptide;Acc:NP_001101914]	0.730702	5.05178	0.000114117	0.00112473
ENSRNOG00000009982	Np	Purine nucleoside phosphorylase [Source:UniProtKB/Swiss-Prot;Acc:P85973]	-0.58939	7.12114	0.00011569	0.00113932
ENSRNOG00000013933	Med27	mediator of RNA polymerase II transcription subunit 27 [Source:RefSeq peptide;Acc:NP_001100035]	0.707425	5.01193	0.000115815	0.00113964
ENSRNOG00000043114	Tomm7	translocase of outer mitochondrial membrane 7 homolog [Source:RefSeq peptide;Acc:NP_001128646]	-0.612169	5.48409	0.000116303	0.00114352
ENSRNOG00000013847	Nova2	Uncharacterized protein [Source:UniProtKB/TrEMBL;Acc:F1M4H5]	0.902669	3.80181	0.000116779	0.00114637
ENSRNOG00000027049	Atp5j2	Uncharacterized protein [Source:UniProtKB/TrEMBL;Acc:D3ZAF6]	-0.592209	7.98394	0.000116721	0.00114637
ENSRNOG00000011734	LOC100359512	Vesicle transport through interaction with t-SNAREs homolog 1B [Source:UniProtKB/Swiss-Prot;Acc:P58200]	-0.763532	4.70017	0.000117098	0.00114859
ENSRNOG00000003893	Ccnjl	cyclin J-like [Source:RefSeq peptide;Acc:NP_001032862]	1.9352	1.14223	0.00011727	0.00114935
ENSRNOG00000008945	Nans	N-acetylneuraminic acid synthase [Source:RefSeq peptide;Acc:NP_001100125]	-0.656259	5.30486	0.000117493	0.00115051
ENSRNOG00000019027	Habp4	intracellular hyaluronan-binding protein 4 [Source:RefSeq peptide;Acc:NP_001073409]	-0.703474	4.71519	0.000117574	0.00115051
ENSRNOG00000014660	Usp53	inactive ubiquitin carboxyl-terminal hydrolase 53 [Source:RefSeq peptide;Acc:NP_001099938]	0.648383	5.24331	0.000118258	0.00115574
ENSRNOG00000023197	Znf608	zinc finger protein 608 [Source:RefSeq peptide;Acc:NP_001100848]	0.718699	4.96093	0.000118302	0.00115574
ENSRNOG00000030225	Clpx	ATP-dependent Clp protease ATP-binding subunit clpX-like, mitochondrial [Source:UniProtKB/Swiss-Prot;Acc:Q5U2U0]	-0.565499	8.40012	0.000118391	0.00115574
ENSRNOG00000033824	Gpd2	Glycerol-3-phosphate dehydrogenase, mitochondrial [Source:UniProtKB/Swiss-Prot;Acc:P35571]	-0.562246	8.66667	0.000118616	0.00115702
ENSRNOG00000010697	Hadh	Hydroxyacyl-coenzyme A dehydrogenase, mitochondrial [Source:UniProtKB/Swiss-Prot;Acc:Q9WVK7]	-0.572354	10.4055	0.000118917	0.00115728
ENSRNOG00000026930	Ndufa9	NADH dehydrogenase [ubiquinone] 1 alpha subcomplex subunit 9, mitochondrial [Source:UniProtKB/Swiss-Prot;Acc:Q5BK63]	-0.579894	8.65728	0.000118925	0.00115728
ENSRNOG00000036852		Uncharacterized protein [Source:UniProtKB/TrEMBL;Acc:D4ACH3]	-0.598662	6.70365	0.000118813	0.00115728
ENSRNOG00000023397	Ly6c	Ly6-C antigen [Source:RefSeq peptide;Acc:NP_064488]	0.715112	4.67102	0.000119733	0.00116423
ENSRNOG00000000634	RGD1306739	similar to RIKEN cDNA 1700040L02 (RGD1306739), mRNA [Source:RefSeq DNA;Acc:NM_001134576]	0.799071	4.85195	0.00011994	0.00116532
ENSRNOG00000027028	RGD1309735	similar to CG14977-PA (RGD1309735), mRNA [Source:RefSeq DNA;Acc:NM_001108330]	-0.623855	5.29179	0.000120321	0.0011681
ENSRNOG00000020254	Per2	Period circadian protein homolog 2 [Source:UniProtKB/Swiss-Prot;Acc:Q9Z301]	-0.821053	5.76738	0.000120418	0.00116812
ENSRNOG00000001250	Lfng	Beta-1,3-N-acetylglucosaminyltransferase lunatic fringe [Source:UniProtKB/Swiss-Prot;Acc:Q924T4]	0.800169	5.86534	0.000120521	0.0011682
ENSRNOG00000003972	Tshr	Thyrotropin receptor [Source:UniProtKB/Swiss-Prot;Acc:P21463]	0.856015	5.31119	0.000121125	0.00117313
ENSRNOG00000016408	Kirrel	Kin of IRRE-like protein 1 [Source:UniProtKB/Swiss-Prot;Acc:Q6X936]	1.03757	3.4871	0.000121863	0.00117935
ENSRNOG00000006328	Wwp1	NEDD4-like E3 ubiquitin-protein ligase WWP1 [Source:RefSeq peptide;Acc:NP_001019928]	-0.595426	6.66794	0.000122795	0.00118743
ENSRNOG00000009592	Cyb5r3	NADH-cytochrome b5 reductase 3NADH-cytochrome b5 reductase 3 membrane-bound formNADH-cytochrome b5 reductase 3 soluble form [Source:UniProtKB/Swiss-Prot;Acc:P20070]	-0.649452	6.85044	0.000123393	0.00119229
ENSRNOG00000014961	Pdpn	Podoplanin [Source:UniProtKB/Swiss-Prot;Acc:Q64294]	1.63283	1.81726	0.000123522	0.00119259
ENSRNOG00000012705	Pcgf2	polycomb group RING finger protein 2 [Source:RefSeq peptide;Acc:NP_001099306]	-0.937375	3.52415	0.000123929	0.00119371
ENSRNOG00000015523	RGD1308147	UPF0415 protein C7orf25 homolog [Source:UniProtKB/Swiss-Prot;Acc:Q5M888]	-0.694734	4.92343	0.000123872	0.00119371
ENSRNOG00000017472	Tcf12	Transcription factor 12 [Source:UniProtKB/Swiss-Prot;Acc:P51514]	0.636945	6.09844	0.000123735	0.00119371
ENSRNOG00000003773	Hmox2	Heme oxygenase 2 [Source:UniProtKB/Swiss-Prot;Acc:P23711]	-0.598774	6.13607	0.000124882	0.00120196
ENSRNOG00000032240	Gbp5	guanylate binding protein 5 [Source:RefSeq peptide;Acc:NP_001102039]	-0.953393	3.89029	0.000126072	0.00121246
ENSRNOG00000013766	Acaa2	3-ketoacyl-CoA thiolase, mitochondrial [Source:UniProtKB/Swiss-Prot;Acc:P13437]	-0.571119	10.8752	0.000126656	0.00121493
ENSRNOG00000020593	Gipc3	PDZ domain-containing protein GIPC3 [Source:RefSeq peptide;Acc:NP_001102752]	-1.014	3.39407	0.000126718	0.00121493
ENSRNOG00000021611	Clip2	CAP-Gly domain-containing linker protein 2 [Source:UniProtKB/Swiss-Prot;Acc:O55156]	0.890237	3.8822	0.000126823	0.00121493
ENSRNOG00000030911		Uncharacterized protein [Source:UniProtKB/TrEMBL;Acc:D3ZTM4]	0.781275	4.20302	0.000126788	0.00121493
ENSRNOG00000034025		Uncharacterized protein [Source:UniProtKB/TrEMBL;Acc:D4A4T5]	0.80718	4.26225	0.000126659	0.00121493
ENSRNOG00000020636	Spint2	serine protease inhibitor, Kunitz type 2 isoform a [Source:RefSeq peptide;Acc:NP_001076018]	-0.67293	5.0234	0.000126944	0.00121515
ENSRNOG00000008630	Psma7	Proteasome subunit alpha type-7 [Source:UniProtKB/Swiss-Prot;Acc:P48004]	-0.582147	7.32851	0.000127065	0.00121536
ENSRNOG00000019615		Acetylcholinesterase collagenic tail peptide [Source:UniProtKB/Swiss-Prot;Acc:O35167]	-1.11686	3.95349	0.000127813	0.00122157
ENSRNOG00000011407	Pragmin	tyrosine-protein kinase SgK223 [Source:RefSeq peptide;Acc:NP_001100785]	0.663384	5.5224	0.000128469	0.00122689
ENSRNOG00000011956	Aktip	AKT-interacting protein [Source:UniProtKB/Swiss-Prot;Acc:Q5FVH4]	-0.614301	5.41761	0.000128721	0.00122834
ENSRNOG00000007390	Nfkbia	NF-kappa-B inhibitor alpha [Source:UniProtKB/Swiss-Prot;Acc:Q63746]	-0.845503	6.94837	0.00012889	0.001229
ENSRNOG00000002434	Tmem100	Transmembrane protein 100 [Source:UniProtKB/Swiss-Prot;Acc:Q569C0]	1.2263	2.86472	0.000129318	0.00123117
ENSRNOG00000020956	Bcat2	Branched-chain-amino-acid aminotransferase, mitochondrial [Source:UniProtKB/Swiss-Prot;Acc:O35854]	0.774449	6.98536	0.000129311	0.00123117
ENSRNOG00000003096		Uncharacterized protein [Source:UniProtKB/TrEMBL;Acc:D3ZRT0]	0.852664	4.03027	0.000129707	0.00123392
ENSRNOG00000004912		Uncharacterized protein [Source:UniProtKB/TrEMBL;Acc:F1LZX9]	0.604358	6.34569	0.000130091	0.00123634
ENSRNOG00000023148		Collagen alpha-1(XI) chain [Source:UniProtKB/Swiss-Prot;Acc:P20909]	1.90908	1.24804	0.000130162	0.00123634
ENSRNOG00000005504		Uncharacterized protein [Source:UniProtKB/TrEMBL;Acc:F1M2K6]	0.630722	5.99094	0.000130982	0.00124317
ENSRNOG00000003494	Ppfia4	Liprin-alpha-4 [Source:UniProtKB/Swiss-Prot;Acc:Q91Z80]	-0.889242	4.53635	0.000131676	0.00124879
ENSRNOG00000012536	Sgms1	Phosphatidylcholine:ceramide cholinephosphotransferase 1 [Source:UniProtKB/Swiss-Prot;Acc:Q7TSX5]	0.610715	5.71519	0.000132024	0.00125113
ENSRNOG00000025141	RGD1307071	Uncharacterized protein [Source:UniProtKB/TrEMBL;Acc:D4A8C1]	1.0203	3.12131	0.000132368	0.00125343
ENSRNOG00000037709	Armcx1	Armadillo repeat-containing X-linked protein 1 [Source:UniProtKB/Swiss-Prot;Acc:Q5U310]	0.78042	4.41462	0.00013456	0.0012732
ENSRNOG00000042912	Mycbpap	MYCBP-associated protein [Source:UniProtKB/Swiss-Prot;Acc:Q69CM7]	1.56695	1.90814	0.000135152	0.00127782
ENSRNOG00000037078	LOC367191	Uncharacterized protein [Source:UniProtKB/TrEMBL;Acc:D3ZTH3]	-0.623443	5.41803	0.000135541	0.00128051
ENSRNOG00000014890		Uncharacterized protein [Source:UniProtKB/TrEMBL;Acc:D3ZXF8]	-0.603901	6.50389	0.000136046	0.0012843
ENSRNOG00000018825	Dcaf11	DDB1- and CUL4-associated factor 11 [Source:UniProtKB/Swiss-Prot;Acc:Q5M9G8]	-0.590173	6.70101	0.000136683	0.00128933
ENSRNOG00000002428	Lpar4	lysophosphatidic acid receptor 4 [Source:RefSeq peptide;Acc:NP_001100410]	1.32477	2.29154	0.000137062	0.00128994
ENSRNOG00000007474	ST7	Suppressor of tumorigenicity 7 protein [Source:UniProtKB/Swiss-Prot;Acc:Q2IBD0]	0.822048	4.46758	0.000136857	0.00128994
ENSRNOG00000014520	Ing1	inhibitor of growth protein 1 [Source:RefSeq peptide;Acc:NP_001033680]	-0.864068	3.93677	0.000136978	0.00128994
ENSRNOG00000018198	Dapk1	death-associated protein kinase 1 [Source:RefSeq peptide;Acc:NP_001100805]	0.64036	6.7621	0.000139173	0.0013088
ENSRNOG00000011199	Parp6	poly [Source:RefSeq peptide;Acc:NP_001100298]	-0.678299	5.03212	0.000139771	0.00131342
ENSRNOG00000009934	Tmem111	Transmembrane protein 111 [Source:UniProtKB/Swiss-Prot;Acc:Q5U2V8]	-0.622904	6.25922	0.000140832	0.00132239
ENSRNOG00000029855	Letmd1	LETM1 domain containing 1 [Source:RefSeq peptide;Acc:NP_001116253]	-0.583098	9.08661	0.000141592	0.0013285
ENSRNOG00000021581	Rapgef2	rap guanine nucleotide exchange factor 2 [Source:RefSeq peptide;Acc:NP_001101154]	0.653575	6.01605	0.000141805	0.00132949
ENSRNOG00000013177	Map3k1	Mitogen-activated protein kinase kinase kinase 1 [Source:UniProtKB/Swiss-Prot;Acc:Q62925]	0.625783	5.84645	0.000142058	0.00133085
ENSRNOG00000011567	Rpusd4	RNA pseudouridylate synthase domain-containing protein 4 [Source:UniProtKB/Swiss-Prot;Acc:Q4QQT0]	0.834112	4.13905	0.000143537	0.00134368
ENSRNOG00000005492	Hpcal1	Hippocalcin-like protein 1 [Source:UniProtKB/Swiss-Prot;Acc:P62749]	0.700369	4.94974	0.000145168	0.00135792
ENSRNOG00000037865	Hormad2	HORMA domain-containing protein 2 [Source:RefSeq peptide;Acc:NP_001017501]	2.0012	1.06436	0.000146223	0.00136675
ENSRNOG00000010213		Uncharacterized protein [Source:UniProtKB/TrEMBL;Acc:F1LTE6]	0.630285	6.56129	0.000146928	0.00137229
ENSRNOG00000038951	Cox17	COX17 homolog, cytochrome c oxidase assembly protein [Source:RefSeq peptide;Acc:NP_445992]	-0.587556	6.48243	0.000148214	0.00138325
ENSRNOG00000001580		Uncharacterized protein [Source:UniProtKB/TrEMBL;Acc:D4A2V8]	-1.42157	2.60698	0.000149661	0.00139571
ENSRNOG00000009811	Cnih	cornichon homolog (Drosophila) (Cnih), mRNA [Source:RefSeq DNA;Acc:NM_001106029]	-0.602358	6.01051	0.000152306	0.00141929
ENSRNOG00000012610		Uncharacterized protein [Source:UniProtKB/TrEMBL;Acc:E9PTS8]	0.677412	5.47245	0.000152559	0.00142058
ENSRNOG00000015683	Pitpnc1	Uncharacterized protein [Source:UniProtKB/TrEMBL;Acc:D4AE57]	0.636984	6.66261	0.000153053	0.0014241
ENSRNOG00000011373	Reep4	Receptor expression-enhancing protein 4 [Source:UniProtKB/Swiss-Prot;Acc:Q4QQW1]	-0.968194	3.55167	0.00015325	0.00142486
ENSRNOG00000017817	Cox4i1	Cytochrome c oxidase subunit 4 isoform 1, mitochondrial [Source:UniProtKB/Swiss-Prot;Acc:P10888]	-0.555409	10.5339	0.00015338	0.00142499
ENSRNOG00000043380		Uncharacterized protein [Source:UniProtKB/TrEMBL;Acc:F1LV99]	-0.940894	3.59642	0.000154262	0.0014321
ENSRNOG00000019908	Robld3	mitogen-activated protein-binding protein-interacting protein [Source:RefSeq peptide;Acc:NP_001099911]	-0.59138	6.98139	0.000154562	0.0014338
ENSRNOG00000009600	LOC100361890	ubiquitin-conjugating enzyme E2H [Source:RefSeq peptide;Acc:NP_001165598]	0.56965	6.29933	0.000154846	0.00143536
ENSRNOG00000003999	Adcy3	Adenylate cyclase type 3 [Source:UniProtKB/Swiss-Prot;Acc:P21932]	0.664908	5.8695	0.000155106	0.00143669
ENSRNOG00000014648	Efnb2	ephrin B2 [Source:RefSeq peptide;Acc:NP_001100798]	0.848769	4.28256	0.000155556	0.00143977
ENSRNOG00000018091	Gdi2	Rab GDP dissociation inhibitor beta [Source:UniProtKB/Swiss-Prot;Acc:P50399]	-0.548703	8.56327	0.000157434	0.00145606
ENSRNOG00000017939		Uncharacterized protein [Source:UniProtKB/TrEMBL;Acc:D3ZB73]	0.821634	4.55648	0.000159217	0.00147145
ENSRNOG00000020904	Cdc42ep2	Cdc42 effector protein 2 [Source:UniProtKB/Swiss-Prot;Acc:Q5PQP4]	0.690291	4.91192	0.000159699	0.00147479
ENSRNOG00000014201		Mesencephalic astrocyte-derived neurotrophic factor [Source:UniProtKB/Swiss-Prot;Acc:P0C5H9]	-0.641005	5.41262	0.000160183	0.00147815
ENSRNOG00000018586	Fam134a	Protein FAM134A [Source:UniProtKB/Swiss-Prot;Acc:Q3MHU5]	-0.607958	5.75546	0.000161213	0.00148543
ENSRNOG00000019150	Polb	DNA polymerase beta [Source:UniProtKB/Swiss-Prot;Acc:P06766]	-0.633561	5.43314	0.000161123	0.00148543
ENSRNOG00000004208	Crim1	cysteine rich transmembrane BMP regulator 1 [Source:RefSeq peptide;Acc:NP_001162574]	0.573191	6.62919	0.000161766	0.00148941
ENSRNOG00000000081	LOC305633	Uncharacterized protein [Source:UniProtKB/TrEMBL;Acc:F1LT78]	0.935742	3.84329	0.000162412	0.00149312
ENSRNOG00000036790	Olfml1	Olfactomedin-like protein 1 [Source:UniProtKB/Swiss-Prot;Acc:Q66H86]	-0.615193	6.2073	0.000162349	0.00149312
ENSRNOG00000016695		Uncharacterized protein [Source:UniProtKB/TrEMBL;Acc:E9PSM5]	0.626349	6.36431	0.000163076	0.00149811
ENSRNOG00000030910	Grik4	Glutamate receptor, ionotropic kainate 4 [Source:UniProtKB/Swiss-Prot;Acc:Q01812]	1.36455	2.36116	0.000163738	0.00150307
ENSRNOG00000010875	LOC691931	RCG29101Uncharacterized protein [Source:UniProtKB/TrEMBL;Acc:D4A9Y2]	1.05918	3.53731	0.000164143	0.00150566
ENSRNOG00000017060		ryanodine receptor 2, cardiac isoform 2 [Source:RefSeq peptide;Acc:NP_001177972]	2.31443	0.597177	0.000164978	0.0015122
ENSRNOG00000008816	Gpnmb	Transmembrane glycoprotein NMB [Source:UniProtKB/Swiss-Prot;Acc:Q6P7C7]	0.90368	4.67307	0.000166364	0.00152376
ENSRNOG00000011387	Tet3	Uncharacterized protein [Source:UniProtKB/TrEMBL;Acc:D3ZES0]	0.648302	5.14416	0.000166645	0.0015252
ENSRNOG00000019094	Gstm2	Glutathione S-transferase Mu 2 [Source:UniProtKB/Swiss-Prot;Acc:P08010]	0.722328	4.86314	0.000167165	0.00152882
ENSRNOG00000006001	Luc7l2	LUC7-like 2 [Source:RefSeq peptide;Acc:NP_001101323]	0.597333	6.99403	0.000167418	0.00153001
ENSRNOG00000014075	Clybl	Citrate lyase subunit beta-like protein, mitochondrial [Source:UniProtKB/Swiss-Prot;Acc:Q5I0K3]	-0.59333	6.98352	0.000167743	0.00153183
ENSRNOG00000023753	Mllt4	Afadin [Source:UniProtKB/Swiss-Prot;Acc:O35889]	0.624648	7.38937	0.000168312	0.00153589
ENSRNOG00000010877	Alg9	alpha-1,2-mannosyltransferase ALG9 [Source:RefSeq peptide;Acc:NP_001102470]	0.605621	6.02795	0.000169097	0.00154191
ENSRNOG00000021244	Hspa12b	heat shock 70 kDa protein 12B [Source:RefSeq peptide;Acc:NP_001101248]	0.59357	6.63204	0.000169374	0.00154216
ENSRNOG00000022684	Gpc3	Glypican-3 [Source:UniProtKB/Swiss-Prot;Acc:P13265]	1.25804	2.94715	0.000169313	0.00154216
ENSRNOG00000014667	Dll1	Delta-like protein 1 [Source:UniProtKB/Swiss-Prot;Acc:P97677]	0.792023	4.35651	0.000170028	0.00154697
ENSRNOG00000005823	Utp20	small subunit processome component 20 homolog [Source:RefSeq peptide;Acc:NP_001178708]	0.776364	4.83663	0.000170337	0.00154863
ENSRNOG00000009760	Palm	paralemmin [Source:RefSeq peptide;Acc:NP_570842]	0.648267	5.72945	0.000170505	0.00154902
ENSRNOG00000012273	Epb49	dematin [Source:RefSeq peptide;Acc:NP_001101855]	-0.608737	5.85033	0.000170878	0.00155086
ENSRNOG00000016272	Edf1	Endothelial differentiation-related factor 1 [Source:UniProtKB/Swiss-Prot;Acc:P69736]	-0.595579	6.5982	0.00017096	0.00155086
ENSRNOG00000001288	Gpr146	probable G-protein coupled receptor 146 [Source:RefSeq peptide;Acc:NP_001102532]	0.619848	7.0582	0.000171112	0.0015511
ENSRNOG00000018767	Rbm17	splicing factor 45 [Source:RefSeq peptide;Acc:NP_001013076]	-0.596135	5.72174	0.00017138	0.00155238
ENSRNOG00000000975	Mcoln1	mucolipin-1 [Source:RefSeq peptide;Acc:NP_001099373]	-0.636868	5.39526	0.000171989	0.00155676
ENSRNOG00000008784	Tmem106c	Transmembrane protein 106C [Source:UniProtKB/Swiss-Prot;Acc:Q5RJK0]	-0.934946	3.61886	0.000172831	0.00156093
ENSRNOG00000009204	Il17re	Interleukin-17 receptor E [Source:UniProtKB/Swiss-Prot;Acc:Q6AZ51]	-0.595029	6.27864	0.00017282	0.00156093
ENSRNOG00000013211	Chchd3	coiled-coil-helix-coiled-coil-helix domain-containing protein 3, mitochondrial [Source:RefSeq peptide;Acc:NP_001100058]	-0.542847	8.66041	0.000172797	0.00156093
ENSRNOG00000022094	RGD1310185	Uncharacterized protein [Source:UniProtKB/TrEMBL;Acc:D3ZCD2]	1.01779	3.26281	0.000173488	0.00156571
ENSRNOG00000013382	Prss3	Cationic trypsin-3 [Source:UniProtKB/Swiss-Prot;Acc:P08426]	-0.789891	4.81567	0.000174101	0.00157009
ENSRNOG00000008192	Slc48a1	Heme transporter HRG1 [Source:UniProtKB/Swiss-Prot;Acc:B0BNL4]	-0.57734	6.51023	0.000175629	0.00158252
ENSRNOG00000018371	Tubb6	tubulin, beta 6 [Source:RefSeq peptide;Acc:NP_001020846]	1.02714	3.58747	0.000175735	0.00158252
ENSRNOG00000017116	Znf532	zinc finger protein 532 [Source:RefSeq peptide;Acc:NP_001100852]	0.607411	5.73498	0.000176291	0.00158636
ENSRNOG00000008348	Cdc34	ubiquitin-conjugating enzyme Cdc34 [Source:RefSeq peptide;Acc:NP_001013121]	-0.629356	5.66057	0.000177617	0.00159713
ENSRNOG00000008103	Mdh1	Malate dehydrogenase, cytoplasmic [Source:UniProtKB/Swiss-Prot;Acc:O88989]	-0.563752	9.52233	0.000178449	0.00160343
ENSRNOG00000012881	Fgl2	fibrinogen-like 2 [Source:RefSeq peptide;Acc:NP_445907]	0.58472	6.49747	0.000178634	0.00160393
ENSRNOG00000008307	Nanp	N-acylneuraminate-9-phosphatase [Source:UniProtKB/Swiss-Prot;Acc:Q5M969]	-1.19266	2.75238	0.0001797	0.00161232
ENSRNOG00000013589		chemokine (C-X-C motif) ligand 12 isoform beta [Source:RefSeq peptide;Acc:NP_001029054]	0.606836	8.72572	0.00018243	0.00163562
ENSRNOG00000009980	Ppap2a	Lipid phosphate phosphohydrolase 1 [Source:UniProtKB/Swiss-Prot;Acc:O08564]	0.710107	5.38503	0.000182617	0.00163611
ENSRNOG00000008678	Antxr1	Anthrax toxin receptor 1 [Source:UniProtKB/Swiss-Prot;Acc:Q0PMD2]	0.735479	4.50659	0.000182806	0.00163661
ENSRNOG00000013152	Arhgap10	rho GTPase-activating protein 10 [Source:RefSeq peptide;Acc:NP_001102971]	0.6133	5.34552	0.00018307	0.00163778
ENSRNOG00000030118	Msn	Moesin [Source:UniProtKB/Swiss-Prot;Acc:O35763]	0.651364	7.04629	0.000184789	0.00165136
ENSRNOG00000030719	Csmd1	CUB and sushi domain-containing protein 1 [Source:RefSeq peptide;Acc:NP_001032404]	0.997363	3.70453	0.000184855	0.00165136
ENSRNOG00000015076	Cyp26b1	cytochrome P450, family 26, subfamily b, polypeptide 1 [Source:RefSeq peptide;Acc:NP_851601]	1.30861	2.44886	0.000185088	0.00165223
ENSRNOG00000024210		Uncharacterized protein [Source:UniProtKB/TrEMBL;Acc:D3ZYP9]	1.52467	1.88114	0.000185345	0.00165333
ENSRNOG00000005138	Pip4k2c	Phosphatidylinositol-5-phosphate 4-kinase type-2 gamma [Source:UniProtKB/Swiss-Prot;Acc:O88370]	-0.621568	5.61807	0.000185747	0.00165571
ENSRNOG00000003613		Midline-1 [Source:UniProtKB/Swiss-Prot;Acc:P82458]	1.29222	2.34972	0.000186434	0.00165704
ENSRNOG00000010447	Tmod2	Tropomodulin-2 [Source:UniProtKB/Swiss-Prot;Acc:P70566]	1.10228	2.82993	0.000186355	0.00165704
ENSRNOG00000016292	LOC308954	Putative uncharacterized protein LOC308954 [Source:UniProtKB/TrEMBL;Acc:Q4V8E3]	-0.59721	8.1751	0.000186053	0.00165704
ENSRNOG00000037263	Irak1	interleukin-1 receptor-associated kinase 1 [Source:RefSeq peptide;Acc:NP_001121027]	-0.565573	7.32609	0.000186306	0.00165704
ENSRNOG00000026579	RGD1563323	Uncharacterized protein [Source:UniProtKB/TrEMBL;Acc:F1M172]	1.50645	2.59328	0.000186614	0.00165745
ENSRNOG00000001657	Cldnd1	claudin domain-containing protein 1 [Source:RefSeq peptide;Acc:NP_001006956]	-0.601624	6.2312	0.000188159	0.00166997
ENSRNOG00000042125		Uncharacterized protein [Source:UniProtKB/TrEMBL;Acc:D3ZEU2]	0.587033	6.56357	0.00018881	0.00167453
ENSRNOG00000019365	Ablim3	actin-binding LIM protein 3 [Source:RefSeq peptide;Acc:NP_001178627]	0.578549	6.07743	0.000189099	0.00167589
ENSRNOG00000001517	Pdk1	[Pyruvate dehydrogenase [lipoamide]] kinase isozyme 1, mitochondrial [Source:UniProtKB/Swiss-Prot;Acc:Q63065]	-0.652718	7.0128	0.00018965	0.00167957
ENSRNOG00000018239	Dhrs4	Dehydrogenase/reductase SDR family member 4 [Source:UniProtKB/Swiss-Prot;Acc:Q8VID1]	-0.599629	6.79536	0.000190488	0.00168577
ENSRNOG00000016620	Csnk1g1	Casein kinase I isoform gamma-1 [Source:UniProtKB/Swiss-Prot;Acc:Q62761]	0.847576	3.91765	0.000190858	0.00168719
ENSRNOG00000017777	Ahcy	Adenosylhomocysteinase [Source:UniProtKB/Swiss-Prot;Acc:P10760]	-0.589115	5.50021	0.000190922	0.00168719
ENSRNOG00000027144	RT1-DMb	RT1 class II, DM beta [Source:RefSeq peptide;Acc:NP_942035]	-0.65823	5.98037	0.000191711	0.00169295
ENSRNOG00000007060	Adfp	perilipin-2 [Source:RefSeq peptide;Acc:NP_001007145]	-0.591704	8.57092	0.000193303	0.00170577
ENSRNOG00000017165	Akr1cl2	1,5-anhydro-D-fructose reductase [Source:UniProtKB/Swiss-Prot;Acc:Q5U1Y4]	-0.631227	7.24478	0.000194971	0.00171926
ENSRNOG00000007393	Ndrg1	Protein NDRG1 [Source:UniProtKB/Swiss-Prot;Acc:Q6JE36]	0.664963	4.94243	0.000195864	0.0017259
ENSRNOG00000014213	Thap1	THAP domain-containing protein 1 [Source:UniProtKB/Swiss-Prot;Acc:Q5U208]	-1.32391	2.43588	0.000196155	0.00172723
ENSRNOG00000033688		Uncharacterized protein [Source:UniProtKB/TrEMBL;Acc:D4A1G8]	-0.709504	4.56875	0.000197167	0.0017349
ENSRNOG00000018960		Uncharacterized protein [Source:UniProtKB/TrEMBL;Acc:D3ZEA8]	0.658336	6.88529	0.000197432	0.00173599
ENSRNOG00000025076		Uncharacterized protein [Source:UniProtKB/TrEMBL;Acc:F1LVJ2]	-0.556987	8.28018	0.00019765	0.00173666
ENSRNOG00000014166	Smoc2	SPARC-related modular calcium-binding protein 2 [Source:RefSeq peptide;Acc:NP_001099685]	0.887017	4.32231	0.000198406	0.00174047
ENSRNOG00000014183	Gnaq	guanine nucleotide-binding protein G(q) subunit alpha [Source:RefSeq peptide;Acc:NP_112298]	0.614043	6.14342	0.000198507	0.00174047
ENSRNOG00000019237	Dab2ip	Disabled homolog 2-interacting protein [Source:UniProtKB/Swiss-Prot;Acc:Q6P730]	0.582302	6.7184	0.000198264	0.00174047
ENSRNOG00000029141	LOC689914	Uncharacterized protein [Source:UniProtKB/TrEMBL;Acc:D3ZHN3]	1.52387	2.69345	0.000198762	0.00174147
ENSRNOG00000019265	Pcdh12	protocadherin 12 [Source:RefSeq peptide;Acc:NP_446396]	0.847079	4.42224	0.000200339	0.00175278
ENSRNOG00000039819		Uncharacterized protein [Source:UniProtKB/TrEMBL;Acc:D4A170]	0.894545	4.03328	0.000200325	0.00175278
ENSRNOG00000022249	Mllt10	protein AF-10 [Source:RefSeq peptide;Acc:NP_001012162]	0.601271	5.98103	0.000200993	0.00175726
ENSRNOG00000019950	Peli3	protein pellino homolog 3 [Source:RefSeq peptide;Acc:NP_001121014]	-1.28434	2.38071	0.000204481	0.00178522
ENSRNOG00000039455		Uncharacterized protein [Source:UniProtKB/TrEMBL;Acc:D4ACU3]	1.42691	1.92917	0.000204377	0.00178522
ENSRNOG00000033076	Thnsl1	threonine synthase-like 1 [Source:RefSeq peptide;Acc:NP_001020206]	-0.984095	3.60613	0.000205751	0.00179504
ENSRNOG00000003357	Col3a1	Collagen alpha-1(III) chain [Source:UniProtKB/Swiss-Prot;Acc:P13941]	0.625876	10.0791	0.000206664	0.00180045
ENSRNOG00000027888	RGD1309437	Uncharacterized protein C3orf26 homolog [Source:UniProtKB/Swiss-Prot;Acc:Q5FVR6]	0.627357	6.09074	0.000206563	0.00180045
ENSRNOG00000000121	Pigv	GPI mannosyltransferase 2 [Source:UniProtKB/Swiss-Prot;Acc:Q5KR61]	0.878043	3.72192	0.000207178	0.00180365
ENSRNOG00000023130	Lyplal1	lysophospholipase-like protein 1 [Source:RefSeq peptide;Acc:NP_001099456]	-0.65238	5.6059	0.000207435	0.00180461
ENSRNOG00000000815	Smpdl3a	Acid sphingomyelinase-like phosphodiesterase 3a [Source:UniProtKB/Swiss-Prot;Acc:Q641Z7]	-0.582087	6.62872	0.00020812	0.00180929
ENSRNOG00000000917	RGD1560258	similar to RIKEN cDNA 4930579G22 (RGD1560258), mRNA [Source:RefSeq DNA;Acc:NM_001134570]	-1.22048	2.54311	0.000212652	0.00184739
ENSRNOG00000005695	Mgp	Matrix Gla protein [Source:UniProtKB/Swiss-Prot;Acc:P08494]	0.637297	5.70512	0.000213176	0.00185063
ENSRNOG00000029658		Uncharacterized protein [Source:UniProtKB/TrEMBL;Acc:D3ZZZ4]	0.604743	6.73735	0.000214044	0.00185686
ENSRNOG00000009114	Fam110b	Protein FAM110B [Source:UniProtKB/Swiss-Prot;Acc:Q5BJX5]	-0.968951	3.26705	0.000215584	0.0018689
ENSRNOG00000016829	Isoc2b	Isochorismatase domain-containing protein 2, mitochondrial [Source:UniProtKB/Swiss-Prot;Acc:Q5U3Z3]	-0.58029	6.90609	0.000218758	0.00189508
ENSRNOG00000017130	Rhd	Blood group Rh(D) polypeptide [Source:UniProtKB/Swiss-Prot;Acc:O88298]	-1.9166	1.11756	0.000219804	0.00190281
ENSRNOG00000008566	Mrpl15	39S ribosomal protein L15, mitochondrial [Source:RefSeq peptide;Acc:NP_001100103]	-0.561794	7.13478	0.000220922	0.00191114
ENSRNOG00000001701	Cbr3	carbonyl reductase [Source:RefSeq peptide;Acc:NP_001100580]	-0.834567	4.43151	0.000222011	0.00191921
ENSRNOG00000021887	Cyb561d2	Cytochrome b561 domain-containing protein 2 [Source:UniProtKB/Swiss-Prot;Acc:Q641Y1]	-1.14383	2.6888	0.000223331	0.00192927
ENSRNOG00000010363	Mrps23	28S ribosomal protein S23, mitochondrial [Source:RefSeq peptide;Acc:NP_001101759]	-0.618602	5.83365	0.00022493	0.00194172
ENSRNOG00000007147	Cyp46a1	cholesterol 24-hydroxylase [Source:RefSeq peptide;Acc:NP_001102193]	-1.74679	1.50312	0.000226556	0.00195405
ENSRNOG00000016097	Ccbl1	Kynurenine--oxoglutarate transaminase 1, mitochondrial [Source:UniProtKB/Swiss-Prot;Acc:Q08415]	-0.706877	4.95917	0.000226676	0.00195405
ENSRNOG00000023278	Sec61a2	Sec61, alpha subunit 2 [Source:RefSeq peptide;Acc:NP_001163814]	0.649348	5.06395	0.000227892	0.00196315
ENSRNOG00000000571	Psap	Sulfated glycoprotein 1 [Source:UniProtKB/Swiss-Prot;Acc:P10960]	-0.53365	11.0255	0.000228666	0.00196754
ENSRNOG00000002238	Sema5b	sema domain, seven thrombospondin repeats (type 1 and type 1-like), transmembrane domain (TM) and short cytoplasmic domain, (semaphorin) 5B [Source:RefSeq peptide;Acc:NP_001100561]	1.37087	2.18958	0.000228721	0.00196754
ENSRNOG00000026821	Arhgap42	Uncharacterized protein [Source:UniProtKB/TrEMBL;Acc:F1M2Q1]	0.972702	3.33437	0.00023321	0.00200476
ENSRNOG00000039616		Uncharacterized protein [Source:UniProtKB/TrEMBL;Acc:F1M9L8]	0.681162	7.81016	0.000233795	0.00200839
ENSRNOG00000037514	Qser1	glutamine and serine-rich protein 1 [Source:RefSeq peptide;Acc:NP_001132965]	0.682341	4.78296	0.000234284	0.00201118
ENSRNOG00000024482		trinucleotide repeat-containing gene 18 protein [Source:RefSeq peptide;Acc:NP_001100593]	0.591225	6.44653	0.000235777	0.00202259
ENSRNOG00000003849	Stx8	Syntaxin-8 [Source:UniProtKB/Swiss-Prot;Acc:Q9Z2Q7]	0.704969	4.86501	0.000236076	0.00202374
ENSRNOG00000008788	Mpp5	membrane protein, palmitoylated 5 (MAGUK p55 subfamily member 5) [Source:RefSeq peptide;Acc:NP_001101504]	-0.568191	5.82383	0.000236801	0.00202855
ENSRNOG00000030954	Fat1	protocadherin Fat 1 [Source:RefSeq peptide;Acc:NP_114007]	0.566098	6.40046	0.000237117	0.00202984
ENSRNOG00000013336	Wdr70	WD repeat-containing protein 70 [Source:UniProtKB/Swiss-Prot;Acc:Q5EB92]	0.701321	4.78354	0.000238993	0.00204306
ENSRNOG00000015357	Bmper	BMP-binding endothelial regulator protein [Source:RefSeq peptide;Acc:NP_001129271]	0.960484	3.85646	0.000238914	0.00204306
ENSRNOG00000021096	Tmem143	transmembrane protein 143 [Source:RefSeq peptide;Acc:NP_001100983]	-0.577059	6.42723	0.000239811	0.00204863
ENSRNOG00000000510	Clps	Colipase [Source:UniProtKB/Swiss-Prot;Acc:P17084]	-0.841524	3.82513	0.000243763	0.00208094
ENSRNOG00000039658	G4	Uncharacterized protein C6orf47 homolog [Source:UniProtKB/Swiss-Prot;Acc:Q6MG51]	-0.580638	5.38905	0.000244526	0.00208601
ENSRNOG00000010080		ceroid-lipofuscinosis, neuronal 5 [Source:RefSeq peptide;Acc:NP_001178618]	-1.02294	3.34519	0.000245667	0.00209285
ENSRNOG00000025217	Cpsf4	cleavage and polyadenylation specific factor 4 (Cpsf4), mRNA [Source:RefSeq DNA;Acc:NM_001012351]	-0.870023	3.81273	0.000245615	0.00209285
ENSRNOG00000001314	Fam20c	dentin matrix protein 4 [Source:RefSeq peptide;Acc:NP_001012238]	-0.919245	3.92668	0.000245884	0.00209324
ENSRNOG00000030418	Tmem47	transmembrane protein 47 [Source:RefSeq peptide;Acc:NP_001102787]	0.733221	4.81023	0.000247713	0.00210445
ENSRNOG00000036649	Pwwp2b	PWWP domain-containing protein 2B [Source:RefSeq peptide;Acc:NP_001101977]	-0.730093	4.50708	0.000247551	0.00210445
ENSRNOG00000037284	Idh3g	Isocitrate dehydrogenase [NAD] subunit gamma 1, mitochondrial [Source:UniProtKB/Swiss-Prot;Acc:P41565]	-0.561366	9.63934	0.000247562	0.00210445
ENSRNOG00000006067	Aifm1	Apoptosis-inducing factor 1, mitochondrial [Source:UniProtKB/Swiss-Prot;Acc:Q9JM53]	-0.566861	7.73096	0.000248546	0.00210861
ENSRNOG00000031716		Uncharacterized protein [Source:UniProtKB/TrEMBL;Acc:D3ZS41]	0.636009	5.50854	0.000248396	0.00210861
ENSRNOG00000018237	Gstp1	Glutathione S-transferase P [Source:UniProtKB/Swiss-Prot;Acc:P04906]	0.614463	6.55048	0.000249475	0.0021141
ENSRNOG00000018748		solute carrier family 16, member 11 [Source:RefSeq peptide;Acc:NP_001099267]	0.654442	5.77447	0.000249536	0.0021141
ENSRNOG00000005248	Slc1a4	neutral amino acid transporter A [Source:RefSeq peptide;Acc:NP_942058]	1.58682	2.03018	0.000249833	0.00211516
ENSRNOG00000010265	Ada	Adenosine deaminase [Source:UniProtKB/Swiss-Prot;Acc:Q920P6]	0.846416	3.90727	0.000251137	0.00212474
ENSRNOG00000000245	Slc16a6	monocarboxylate transporter 7 [Source:RefSeq peptide;Acc:NP_942055]	1.05273	3.08883	0.000251504	0.00212639
ENSRNOG00000026672	MGC94199	Uncharacterized protein C8orf37 homolog [Source:UniProtKB/Swiss-Prot;Acc:Q6AY71]	1.15096	2.60619	0.000253125	0.00213862
ENSRNOG00000006326	RGD1311605	similar to apoptosis related protein APR-3; p18 protein (RGD1311605), mRNA [Source:RefSeq DNA;Acc:NM_001127526]	-0.654945	4.97113	0.000255078	0.00215069
ENSRNOG00000008658	Mitf	Microphthalmia-associated transcription factor [Source:UniProtKB/Swiss-Prot;Acc:O88368]	1.01715	3.29482	0.000254868	0.00215069
ENSRNOG00000017644	Usp6nl	USP6 N-terminal-like protein [Source:RefSeq peptide;Acc:NP_001099590]	0.590301	5.34167	0.000255025	0.00215069
ENSRNOG00000014504	Il1r1	Interleukin-1 receptor type 1 [Source:UniProtKB/Swiss-Prot;Acc:Q02955]	0.763144	4.17818	0.000255466	0.00215233
ENSRNOG00000036726		Uncharacterized protein [Source:UniProtKB/TrEMBL;Acc:D3ZIY9]	-1.657	1.60865	0.000255623	0.00215233
ENSRNOG00000018659	Csf1	Macrophage colony-stimulating factor 1Processed macrophage colony-stimulating factor 1 [Source:UniProtKB/Swiss-Prot;Acc:Q8JZQ0]	0.720212	4.68697	0.000257822	0.00216937
ENSRNOG00000001062	RGD1561318	Uncharacterized protein [Source:UniProtKB/TrEMBL;Acc:D3ZEB9]	-0.646898	5.36342	0.000259287	0.00218021
ENSRNOG00000016660	Cox5b	Cytochrome c oxidase subunit 5B, mitochondrial [Source:UniProtKB/Swiss-Prot;Acc:P12075]	-0.548591	8.82185	0.000260707	0.00219065
ENSRNOG00000021155	Ctsk	Cathepsin K [Source:UniProtKB/Swiss-Prot;Acc:O35186]	0.900131	3.93591	0.000262004	0.00220005
ENSRNOG00000012942	Satb1	DNA-binding protein SATB1 [Source:RefSeq peptide;Acc:NP_001012129]	-0.698781	4.82153	0.000264819	0.00222065
ENSRNOG00000040148		Uncharacterized protein [Source:UniProtKB/TrEMBL;Acc:F1M4U8]	0.572137	6.1156	0.000264723	0.00222065
ENSRNOG00000036827	Ppp1r1a	Protein phosphatase 1 regulatory subunit 1A [Source:UniProtKB/Swiss-Prot;Acc:P19103]	0.896141	4.38385	0.000265662	0.00222621
ENSRNOG00000002816	LOC288913	Leydig cell tumor 10 kDa protein [Source:UniProtKB/Swiss-Prot;Acc:Q05310]	-0.590128	5.45932	0.000268138	0.00224543
ENSRNOG00000007118	Fam176a	family with sequence similarity 176, member A [Source:RefSeq peptide;Acc:NP_001102713]	1.2007	2.5819	0.000269761	0.00225748
ENSRNOG00000001419	Cldn15	claudin-15 [Source:RefSeq peptide;Acc:NP_001100605]	1.17068	2.79627	0.00027078	0.00226447
ENSRNOG00000014483	Ino80	Uncharacterized protein [Source:UniProtKB/TrEMBL;Acc:D3ZRP8]	0.61212	5.56945	0.000272233	0.00227508
ENSRNOG00000017133	LOC306766	UPF0498 protein KIAA1191 homolog [Source:UniProtKB/Swiss-Prot;Acc:Q5U2R6]	-0.566689	6.48113	0.000273481	0.00228246
ENSRNOG00000028090	Arhgef18	rho guanine nucleotide exchange factor 18 [Source:RefSeq peptide;Acc:NP_001100585]	-0.562636	6.81929	0.000273487	0.00228246
ENSRNOG00000017820	Nqo2	Ribosyldihydronicotinamide dehydrogenase [quinone] [Source:UniProtKB/Swiss-Prot;Acc:Q6AY80]	-0.680995	4.95787	0.000273815	0.00228365
ENSRNOG00000028261	Tppp	tubulin polymerization-promoting protein [Source:RefSeq peptide;Acc:NP_001101931]	-0.809579	5.01941	0.000276293	0.00230275
ENSRNOG00000000299	Foxo3	forkhead box protein O3 [Source:RefSeq peptide;Acc:NP_001099865]	0.624295	5.51435	0.000277374	0.0023102
ENSRNOG00000007040	Timm17a	Mitochondrial import inner membrane translocase subunit Tim17-A [Source:UniProtKB/Swiss-Prot;Acc:O35092]	-0.560341	7.02534	0.000281908	0.00234519
ENSRNOG00000013661	Kif26a	kinesin-like protein KIF26A [Source:RefSeq peptide;Acc:NP_001163819]	0.643163	5.48412	0.000281956	0.00234519
ENSRNOG00000042316		Uncharacterized protein [Source:UniProtKB/TrEMBL;Acc:F1LPR6]	1.54122	3.54047	0.000282232	0.0023459
ENSRNOG00000008151	Plscr4	phospholipid scramblase 4 [Source:RefSeq peptide;Acc:NP_001012000]	0.716567	4.69793	0.000282898	0.00234827
ENSRNOG00000043394	LOC100360426	RCG54790, isoform CRA_cUncharacterized protein [Source:UniProtKB/TrEMBL;Acc:D3ZZY4]	-0.598368	5.6326	0.000282859	0.00234827
ENSRNOG00000021224	Mrps26	28S ribosomal protein S26, mitochondrial [Source:UniProtKB/Swiss-Prot;Acc:Q9EPJ3]	-0.614607	5.14192	0.000284871	0.00236304
ENSRNOG00000003264	Nat9	N-acetyltransferase 9 [Source:RefSeq peptide;Acc:NP_001128307]	-0.736996	4.20444	0.000285959	0.00237048
ENSRNOG00000013383	Tmub1	Transmembrane and ubiquitin-like domain-containing protein 1 [Source:UniProtKB/Swiss-Prot;Acc:Q53AQ4]	-0.757524	4.20348	0.000287221	0.00237919
ENSRNOG00000024089	Fndc3b	fibronectin type III domain-containing protein 3B [Source:RefSeq peptide;Acc:NP_001178633]	0.585212	6.18571	0.000287396	0.00237919
ENSRNOG00000012085	RGD1563216	similar to HESB like domain containing 1 (RGD1563216), mRNA [Source:RefSeq DNA;Acc:NM_001109278]	-0.685232	4.79111	0.000287744	0.00238046
ENSRNOG00000018977	Ap3d1	AP-3 complex subunit delta-1 [Source:RefSeq peptide;Acc:NP_001094189]	-0.554479	7.31699	0.000289231	0.00239116
ENSRNOG00000022771	Arhgap23	Uncharacterized protein [Source:UniProtKB/TrEMBL;Acc:F1M2D4]	0.673229	5.13977	0.000296894	0.00245286
ENSRNOG00000009079	Prkar2b	cAMP-dependent protein kinase type II-beta regulatory subunit [Source:UniProtKB/Swiss-Prot;Acc:P12369]	-0.563378	10.521	0.000297207	0.00245334
ENSRNOG00000011071	Nt5e	5'-nucleotidase [Source:UniProtKB/Swiss-Prot;Acc:P21588]	0.693122	4.62332	0.000297351	0.00245334
ENSRNOG00000000419	Cfb	complement factor B [Source:RefSeq peptide;Acc:NP_997631]	0.558098	7.21588	0.000297748	0.00245498
ENSRNOG00000018801	RGD1561676	similar to Kelch domain containing 4 (RGD1561676), mRNA [Source:RefSeq DNA;Acc:NM_001107438]	0.795798	4.03509	0.000298906	0.00246287
ENSRNOG00000012954	Eefsec	selenocysteine-specific elongation factor [Source:RefSeq peptide;Acc:NP_001102719]	0.7448	4.41417	0.0003017	0.00248424
ENSRNOG00000012729	Mfsd8	major facilitator superfamily domain-containing protein 8 [Source:RefSeq peptide;Acc:NP_001041375]	-0.598562	5.29711	0.000302563	0.00248967
ENSRNOG00000008338		Uncharacterized protein [Source:UniProtKB/TrEMBL;Acc:D4A3M7]	-0.553055	6.58004	0.000303546	0.00249276
ENSRNOG00000020386		probable histone-lysine N-methyltransferase ASH1L [Source:RefSeq peptide;Acc:NP_001101159]	0.58729	7.41189	0.000303535	0.00249276
ENSRNOG00000027136	Spast	Spastin [Source:UniProtKB/Swiss-Prot;Acc:B2RYN7]	-0.679581	4.77101	0.000303153	0.00249276
ENSRNOG00000004063	RGD1309926	Uncharacterized protein [Source:UniProtKB/TrEMBL;Acc:D3ZAF9]	0.801392	4.06726	0.000304616	0.00249822
ENSRNOG00000011258	Masp2	Mannan-binding lectin serine protease 2Mannan-binding lectin serine protease 2 A chainMannan-binding lectin serine protease 2 B chain [Source:UniProtKB/Swiss-Prot;Acc:Q9JJS8]	1.27597	2.3485	0.000304417	0.00249822
ENSRNOG00000018662	Amacr	Alpha-methylacyl-CoA racemase [Source:UniProtKB/Swiss-Prot;Acc:P70473]	-0.692627	4.8322	0.000306678	0.00251345
ENSRNOG00000003835	Slc43a2	large neutral amino acids transporter small subunit 4 [Source:RefSeq peptide;Acc:NP_001099282]	0.746553	4.62748	0.000307196	0.00251435
ENSRNOG00000015891	Hps1	Hermansky-Pudlak syndrome 1 homolog [Source:RefSeq peptide;Acc:NP_414541]	0.6063	5.79257	0.000307148	0.00251435
ENSRNOG00000042237	Tm6sf2	Transmembrane 6 superfamily member 2 [Source:UniProtKB/Swiss-Prot;Acc:B0BNG2]	-0.944477	3.53105	0.000307783	0.00251748
ENSRNOG00000005795	Aasdhppt	L-aminoadipate-semialdehyde dehydrogenase-phosphopantetheinyl transferase [Source:UniProtKB/Swiss-Prot;Acc:B2RYJ4]	-0.5936	5.2765	0.000309249	0.00252276
ENSRNOG00000018778	Cadm1	cell adhesion molecule 1 [Source:RefSeq peptide;Acc:NP_001012201]	0.768042	3.98507	0.000308806	0.00252276
ENSRNOG00000027791	Cox7a2l2	Cytochrome c oxidase subunit 7A2, mitochondrial [Source:UniProtKB/Swiss-Prot;Acc:P35171]	-0.598989	5.20121	0.000309183	0.00252276
ENSRNOG00000039671		Uncharacterized protein [Source:UniProtKB/TrEMBL;Acc:F1M9J0]	0.573286	7.10515	0.000309071	0.00252276
ENSRNOG00000001344		Aldehyde dehydrogenase, mitochondrial [Source:UniProtKB/Swiss-Prot;Acc:P11884]	-0.53783	9.49172	0.000310532	0.00252855
ENSRNOG00000016219	Vnn1	pantetheinase [Source:RefSeq peptide;Acc:NP_001020794]	1.15096	2.60558	0.000310574	0.00252855
ENSRNOG00000034190		Ig gamma-2B chain C region [Source:UniProtKB/Swiss-Prot;Acc:P20761]	2.01997	5.00144	0.0003103	0.00252855
ENSRNOG00000012804	C1qc	Complement C1q subcomponent subunit C [Source:UniProtKB/Swiss-Prot;Acc:P31722]	0.734504	4.38833	0.000310787	0.00252861
ENSRNOG00000019080		Hydroxy-delta-5-steroid dehydrogenase, 3 beta-and steroid delta-isomerase 7, isoform CRA_cUncharacterized protein [Source:UniProtKB/TrEMBL;Acc:D3ZPY2]	0.619123	5.5452	0.000312619	0.00254184
ENSRNOG00000036692	Gcgr	Glucagon receptor [Source:UniProtKB/Swiss-Prot;Acc:P30082]	-1.08204	3.22914	0.000312852	0.00254205
ENSRNOG00000018666	Gpsm1	G-protein-signaling modulator 1 [Source:UniProtKB/Swiss-Prot;Acc:Q9R080]	-0.828931	4.11822	0.000313334	0.00254429
ENSRNOG00000008329	Ndufb11	NADH dehydrogenase [Source:RefSeq peptide;Acc:NP_001100226]	-0.575021	7.61111	0.000316682	0.00256978
ENSRNOG00000015267	Aldh18a1	delta-1-pyrroline-5-carboxylate synthase [Source:RefSeq peptide;Acc:NP_001101994]	1.20159	2.66829	0.000317609	0.0025756
ENSRNOG00000013078	Zcchc7	Zinc finger CCHC domain-containing protein 7 [Source:UniProtKB/Swiss-Prot;Acc:B1WC15]	0.655051	5.93261	0.000317847	0.00257584
ENSRNOG00000007172	Map4k3	Mitogen-activated protein kinase kinase kinase kinase 3 [Source:UniProtKB/Swiss-Prot;Acc:Q924I2]	0.59148	6.36197	0.000318208	0.00257707
ENSRNOG00000008336	Tnfrsf11b	Tumor necrosis factor receptor superfamily member 11B [Source:UniProtKB/Swiss-Prot;Acc:O08727]	1.77858	1.14426	0.000319522	0.00258601
ENSRNOG00000012681	Lgals9	Galectin-9 [Source:UniProtKB/Swiss-Prot;Acc:P97840]	0.699641	4.56969	0.000319863	0.00258706
ENSRNOG00000010964	Akap13	A kinase (PRKA) anchor protein 13 [Source:RefSeq peptide;Acc:NP_001099741]	0.57719	7.13793	0.000320198	0.00258807
ENSRNOG00000005386	Kitlg	Kit ligandSoluble KIT ligand [Source:UniProtKB/Swiss-Prot;Acc:P21581]	0.575756	7.09788	0.000323004	0.00260904
ENSRNOG00000007415	Ptgs1	Prostaglandin G/H synthase 1 [Source:UniProtKB/Swiss-Prot;Acc:Q63921]	1.16466	2.72593	0.000325179	0.00262489
ENSRNOG00000007732	Slc35c1	GDP-fucose transporter 1 [Source:RefSeq peptide;Acc:NP_001101218]	-0.769049	4.1317	0.000327455	0.00264153
ENSRNOG00000037882	LOC100363531	LRRGT00182-like (LOC100363531), mRNA [Source:RefSeq DNA;Acc:NM_001177826]	-0.535417	8.98802	0.000328976	0.00265206
ENSRNOG00000019996	Slc16a1	Monocarboxylate transporter 1 [Source:UniProtKB/Swiss-Prot;Acc:P53987]	-0.594857	8.15846	0.000329267	0.00265267
ENSRNOG00000004606	Meis1	homeobox protein Meis1 [Source:RefSeq peptide;Acc:NP_001128174]	0.656871	4.72917	0.000329892	0.00265423
ENSRNOG00000018577	Neil1	endonuclease VIII-like 1 [Source:RefSeq peptide;Acc:NP_001020925]	-0.919909	3.72537	0.000329829	0.00265423
ENSRNOG00000040242	Epm2a	Laforin [Source:UniProtKB/Swiss-Prot;Acc:Q91XQ2]	0.707223	4.46683	0.000331269	0.00266357
ENSRNOG00000000954	Rpo1-3	RNA polymerase 1-3 [Source:RefSeq peptide;Acc:NP_001032876]	-0.573441	5.62268	0.00033199	0.00266763
ENSRNOG00000026229		Uncharacterized protein [Source:UniProtKB/TrEMBL;Acc:D3Z8C0]	1.43621	1.81237	0.000332264	0.00266808
ENSRNOG00000006005		pseudouridylate synthase 10 [Source:RefSeq peptide;Acc:NP_001020449]	0.65879	5.03089	0.000333481	0.00267611
ENSRNOG00000008181	Chek1	Serine/threonine-protein kinase Chk1 [Source:UniProtKB/Swiss-Prot;Acc:Q91ZN7]	1.9629	0.880126	0.000333788	0.00267683
ENSRNOG00000017680	Dennd2d	DENN domain-containing protein 2D [Source:RefSeq peptide;Acc:NP_001101184]	1.14178	2.68674	0.000335105	0.00268564
ENSRNOG00000018602		calmodulin binding transcription activator 1 isoform 1 [Source:RefSeq peptide;Acc:NP_001182488]	-1.04598	3.49646	0.000335965	0.00269078
ENSRNOG00000003572	Adamts2	A disintegrin and metalloproteinase with thrombospondin motifs 2 [Source:RefSeq peptide;Acc:NP_001131094]	0.704473	4.45851	0.000337375	0.00269919
ENSRNOG00000021441	Reln	Reelin [Source:UniProtKB/Swiss-Prot;Acc:P58751]	1.26506	2.47421	0.000337453	0.00269919
ENSRNOG00000019822	Gadd45b	growth arrest and DNA damage-inducible protein GADD45 beta [Source:RefSeq peptide;Acc:NP_001008322]	1.25902	2.51576	0.000337888	0.00270091
ENSRNOG00000000142	Plxdc2	plexin domain-containing protein 2 [Source:RefSeq peptide;Acc:NP_001101892]	0.671844	4.8822	0.000341398	0.0027272
ENSRNOG00000020401	Adcy4	Adenylate cyclase type 4 [Source:UniProtKB/Swiss-Prot;Acc:P26770]	0.67665	4.65782	0.000342233	0.00273209
ENSRNOG00000011979	Mrps24	mitochondrial ribosomal protein S24 [Source:RefSeq peptide;Acc:NP_001071127]	-0.749417	4.53752	0.000343161	0.00273773
ENSRNOG00000008755		Peroxisomal acyl-coenzyme A oxidase 1Peroxisomal acyl-CoA oxidase 1, A chainPeroxisomal acyl-CoA oxidase 1, B chainPeroxisomal acyl-CoA oxidase 1, C chain [Source:UniProtKB/Swiss-Prot;Acc:P07872]	-0.532368	9.92011	0.000345573	0.00275518
ENSRNOG00000017406	Atrnl1	Uncharacterized protein [Source:UniProtKB/TrEMBL;Acc:F1M2P5]	0.552892	6.68245	0.000348065	0.00277326
ENSRNOG00000031168	Arhgap15	Rho GTPase-activating protein 15 [Source:UniProtKB/Swiss-Prot;Acc:Q6AYC5]	1.15843	2.79326	0.000349131	0.00277995
ENSRNOG00000001795		integrin, beta 5 [Source:RefSeq peptide;Acc:NP_671480]	-0.547792	6.6904	0.000349509	0.00278116
ENSRNOG00000015380	Jup	Junction plakoglobin [Source:UniProtKB/Swiss-Prot;Acc:Q6P0K8]	0.547664	7.11999	0.000350274	0.00278545
ENSRNOG00000001867	Snap29	Synaptosomal-associated protein 29 [Source:UniProtKB/Swiss-Prot;Acc:Q9Z2P6]	-0.566518	5.77383	0.000352715	0.00280305
ENSRNOG00000012810	Rfesd	Rieske domain-containing protein [Source:RefSeq peptide;Acc:NP_001102010]	-0.967426	3.21496	0.000354751	0.00281559
ENSRNOG00000014522	Mlycd	Malonyl-CoA decarboxylase, mitochondrial [Source:UniProtKB/Swiss-Prot;Acc:Q920F5]	-0.574957	7.41522	0.000354647	0.00281559
ENSRNOG00000027097		Uncharacterized protein [Source:UniProtKB/TrEMBL;Acc:F1M683]	0.60849	5.28751	0.000355703	0.00282133
ENSRNOG00000015271	LOC691135	zinc finger protein 418 [Source:RefSeq peptide;Acc:NP_001178549]	-0.722747	4.27539	0.000356961	0.00282948
ENSRNOG00000017905	LOC100359928	Microtubule-associated proteins 1A/1B light chain 3B [Source:UniProtKB/Swiss-Prot;Acc:Q62625]	-0.572765	7.51365	0.000357292	0.00283029
ENSRNOG00000007377	Slit3	Slit homolog 3 protein [Source:UniProtKB/Swiss-Prot;Acc:O88280]	0.619093	5.72467	0.000357552	0.00283053
ENSRNOG00000012603	Sestd1	SEC14 and spectrin domains 1 [Source:RefSeq peptide;Acc:NP_001127986]	-0.596307	5.98689	0.000358575	0.0028368
ENSRNOG00000019162	Fam158a	UPF0172 protein FAM158A [Source:UniProtKB/Swiss-Prot;Acc:Q5U1W7]	-0.796171	3.96594	0.0003598	0.00284283
ENSRNOG00000026985		Pleckstrin homology-like domain family B member 1 [Source:UniProtKB/Swiss-Prot;Acc:Q63312]	0.574384	6.47009	0.000359604	0.00284283
ENSRNOG00000019267	Dkk4	dickkopf-related protein 4 [Source:RefSeq peptide;Acc:NP_001102802]	-0.733839	4.24226	0.000360964	0.00285021
ENSRNOG00000011911		Uncharacterized protein [Source:UniProtKB/TrEMBL;Acc:F1LYG0]	1.4058	2.07491	0.000361995	0.00285651
ENSRNOG00000021890	Nob1	RNA-binding protein NOB1 [Source:UniProtKB/Swiss-Prot;Acc:Q6VEU1]	-0.640732	5.02803	0.000363675	0.00286793
ENSRNOG00000008445		Similar to dapper 1 (Predicted)Uncharacterized protein [Source:UniProtKB/TrEMBL;Acc:D4A3W8]	1.65412	1.35982	0.000366204	0.00288602
ENSRNOG00000014153	Lhfp	Lipoma HMGIC fusion partner [Source:UniProtKB/Swiss-Prot;Acc:Q5BJS2]	0.71284	4.31816	0.000368248	0.00290028
ENSRNOG00000004016	Msl3	male-specific lethal 3 homolog [Source:RefSeq peptide;Acc:NP_001014133]	-0.606884	5.21227	0.00036896	0.00290403
ENSRNOG00000014574		Uncharacterized protein [Source:UniProtKB/TrEMBL;Acc:D4A617]	0.725607	4.41019	0.000369569	0.00290696
ENSRNOG00000003542	Hcfc1r1	host cell factor C1 regulator 1 [Source:RefSeq peptide;Acc:NP_001093962]	-0.593505	5.42689	0.000372818	0.00293064
ENSRNOG00000012427	Veph1	Ventricular zone-expressed PH domain-containing protein homolog 1 [Source:UniProtKB/Swiss-Prot;Acc:Q5PQS3]	1.65412	1.36819	0.000374874	0.00294492
ENSRNOG00000004414	F11r	Junctional adhesion molecule A [Source:UniProtKB/Swiss-Prot;Acc:Q9JHY1]	-0.552439	7.45004	0.00037975	0.00298133
ENSRNOG00000010516	Plau	Urokinase-type plasminogen activatorUrokinase-type plasminogen activator long chain AUrokinase-type plasminogen activator short chain AUrokinase-type plasminogen activator chain B [Source:UniProtKB/Swiss-Prot;Acc:P29598]	1.08326	3.10219	0.000380649	0.00298648
ENSRNOG00000018212	Fam108a1	Abhydrolase domain-containing protein FAM108A [Source:UniProtKB/Swiss-Prot;Acc:Q5XIJ5]	-0.556798	6.19174	0.000383688	0.0030084
ENSRNOG00000003407	Ptpn14	tyrosine-protein phosphatase non-receptor type 14 [Source:RefSeq peptide;Acc:NP_001100670]	0.554644	6.2932	0.000386692	0.00303003
ENSRNOG00000029886	Hba-a2	Hemoglobin subunit alpha-1/2 [Source:UniProtKB/Swiss-Prot;Acc:P01946]	0.706945	8.09517	0.00039371	0.00308306
ENSRNOG00000010993	Dpm1	dolichol-phosphate mannosyltransferase [Source:RefSeq peptide;Acc:NP_001100014]	-0.548055	5.84385	0.00039454	0.00308564
ENSRNOG00000012036		Proprotein convertase subtilisin/kexin type 5 [Source:UniProtKB/Swiss-Prot;Acc:P41413]	0.604146	5.17744	0.000394404	0.00308564
ENSRNOG00000003795	Angel2	protein angel homolog 2 [Source:RefSeq peptide;Acc:NP_001128591]	-0.639165	4.88041	0.000395848	0.00309389
ENSRNOG00000011618	Mmaa	methylmalonic aciduria (cobalamin deficiency) cblA type [Source:RefSeq peptide;Acc:NP_001099644]	-0.672587	4.69439	0.000397236	0.00310278
ENSRNOG00000006898	Mrps16	28S ribosomal protein S16, mitochondrial [Source:RefSeq peptide;Acc:NP_001102988]	-0.569506	5.42965	0.000397812	0.00310531
ENSRNOG00000001494	Napa	Alpha-soluble NSF attachment protein [Source:UniProtKB/Swiss-Prot;Acc:P54921]	-0.537988	6.71815	0.000401606	0.00313293
ENSRNOG00000009949	Pcdh18	protocadherin-18 [Source:RefSeq peptide;Acc:NP_001093994]	0.910876	3.30724	0.000402692	0.00313743
ENSRNOG00000032789		Uncharacterized protein [Source:UniProtKB/TrEMBL;Acc:F1M8X6]	0.86536	3.7196	0.000402677	0.00313743
ENSRNOG00000016166	Pdlim1	PDZ and LIM domain protein 1 [Source:UniProtKB/Swiss-Prot;Acc:P52944]	0.629669	5.07074	0.000403624	0.0031427
ENSRNOG00000006548	Mrc2	C-type mannose receptor 2 [Source:UniProtKB/Swiss-Prot;Acc:Q4TU93]	0.840324	3.72836	0.000405754	0.003153
ENSRNOG00000007568	Spata6	Spermatogenesis-associated protein 6 [Source:UniProtKB/Swiss-Prot;Acc:Q99MU5]	1.18681	2.31452	0.000405876	0.003153
ENSRNOG00000009549	Fbxo3	F-box only protein 3 [Source:UniProtKB/Swiss-Prot;Acc:D4ABP9]	-0.53774	6.91851	0.000405972	0.003153
ENSRNOG00000017836	LOC100360664	Uncharacterized protein [Source:UniProtKB/TrEMBL;Acc:D3ZDJ5]	-0.778195	4.11125	0.000405607	0.003153
ENSRNOG00000031406		Uncharacterized protein [Source:UniProtKB/TrEMBL;Acc:D3ZGG8]	0.869428	3.33208	0.000407495	0.00316284
ENSRNOG00000013009	Ldha	L-lactate dehydrogenase A chain [Source:UniProtKB/Swiss-Prot;Acc:P04642]	-0.536385	8.84113	0.000411116	0.00318893
ENSRNOG00000008961	Mapre3	Microtubule-associated protein RP/EB family member 3 [Source:UniProtKB/Swiss-Prot;Acc:Q5XIT1]	-0.572625	5.4084	0.000412794	0.00319994
ENSRNOG00000032798		Uncharacterized protein [Source:UniProtKB/TrEMBL;Acc:D3ZTH7]	0.824102	3.75378	0.000413179	0.0032009
ENSRNOG00000014264	Phactr1	Phosphatase and actin regulator 1 [Source:UniProtKB/Swiss-Prot;Acc:P62024]	0.855284	3.75688	0.000414039	0.00320353
ENSRNOG00000019506	Dnajb2	dnaJ homolog subfamily B member 2 [Source:RefSeq peptide;Acc:NP_001103011]	-0.544531	7.09429	0.000413957	0.00320353
ENSRNOG00000006384	Ddx58	DEAD (Asp-Glu-Ala-Asp) box polypeptide 58 [Source:RefSeq peptide;Acc:NP_001100115]	0.705391	4.60354	0.000415904	0.00321594
ENSRNOG00000012367	Pcdh7	protocadherin-7 [Source:RefSeq peptide;Acc:NP_001004087]	1.51174	2.04023	0.000417148	0.00322354
ENSRNOG00000001172	Rnf10	RING finger protein 10 [Source:UniProtKB/Swiss-Prot;Acc:Q5XI59]	-0.529915	8.00659	0.000417538	0.00322356
ENSRNOG00000003947	Ntn1	Netrin-1 [Source:UniProtKB/Swiss-Prot;Acc:Q924Z9]	0.793497	3.80656	0.000417676	0.00322356
ENSRNOG00000042715	RGD1560932	similar to RIKEN cDNA 8430415E04 (RGD1560932), mRNA [Source:RefSeq DNA;Acc:NM_001134632]	-0.943876	3.1064	0.000420508	0.00324339
ENSRNOG00000028198		RCG21617, isoform CRA_aUncharacterized protein [Source:UniProtKB/TrEMBL;Acc:D4ABY6]	0.560289	6.54423	0.000422135	0.0032539
ENSRNOG00000045060		small Cajal body-specific RNA 17 [Source:RFAM;Acc:RF00492]	0.675147	5.06118	0.00042425	0.00326816
ENSRNOG00000031167		Ab2-390 [Source:UniProtKB/TrEMBL;Acc:Q7TP44]	-0.623124	6.56561	0.000427828	0.00329366
ENSRNOG00000002657	Pla2g4a	Cytosolic phospholipase A2Phospholipase A2Lysophospholipase [Source:UniProtKB/Swiss-Prot;Acc:P50393]	1.61634	1.59268	0.000435232	0.00334857
ENSRNOG00000000573	Spock2	sparc/osteonectin, cwcv and kazal-like domains proteoglycan 2 [Source:RefSeq peptide;Acc:NP_001102003]	0.909869	3.28826	0.000435712	0.00334929
ENSRNOG00000013439	Cpn1	Carboxypeptidase N catalytic chain [Source:UniProtKB/Swiss-Prot;Acc:Q9EQV8]	-2.23401	0.518213	0.00043587	0.00334929
ENSRNOG00000028783	Wdr35	WD repeat domain 35 [Source:RefSeq peptide;Acc:NP_001092810]	0.97801	2.93632	0.000437343	0.003357
ENSRNOG00000037984	Sccpdh	Probable saccharopine dehydrogenase [Source:UniProtKB/Swiss-Prot;Acc:Q6AY30]	-0.5558	6.0697	0.000437419	0.003357
ENSRNOG00000009264	Erc1	ELKS/Rab6-interacting/CAST family member 1 [Source:UniProtKB/Swiss-Prot;Acc:Q811U3]	0.557913	6.39567	0.000439367	0.00336985
ENSRNOG00000011634	Xkr6	XK-related protein 6 [Source:UniProtKB/Swiss-Prot;Acc:Q5GH57]	0.838932	3.72098	0.00044026	0.0033725
ENSRNOG00000033970	LOC100233176	modulator of apoptosis 1 [Source:RefSeq peptide;Acc:NP_001013119]	-0.573132	5.73964	0.000440015	0.0033725
ENSRNOG00000004032		Uncharacterized protein [Source:UniProtKB/TrEMBL;Acc:D3ZUJ3]	-0.586102	6.10944	0.000441088	0.00337674
ENSRNOG00000003279	Syce2	synaptonemal complex central element protein 2 [Source:RefSeq peptide;Acc:NP_001178486]	-0.584441	6.06842	0.000443218	0.00339093
ENSRNOG00000013301	Bean1	Uncharacterized protein [Source:UniProtKB/TrEMBL;Acc:D3ZFF6]	1.05647	2.71859	0.000444034	0.00339506
ENSRNOG00000003614	Mgat5	Alpha-1,6-mannosylglycoprotein 6-beta-N-acetylglucosaminyltransferase A [Source:UniProtKB/Swiss-Prot;Acc:Q08834]	1.10606	2.60944	0.000444745	0.0033984
ENSRNOG00000026267	Igbp1	immunoglobulin-binding protein 1 [Source:RefSeq peptide;Acc:NP_113812]	-0.68043	4.36921	0.000445058	0.00339867
ENSRNOG00000007177	Kdelc2	KDEL motif-containing protein 2 [Source:UniProtKB/Swiss-Prot;Acc:Q566E5]	0.61727	5.0403	0.000448178	0.00341826
ENSRNOG00000033434	Casp12	Caspase-12 [Source:UniProtKB/Swiss-Prot;Acc:Q920D5]	1.4423	1.87756	0.000448122	0.00341826
ENSRNOG00000002273	Naaa	N-acylethanolamine-hydrolyzing acid amidase [Source:UniProtKB/Swiss-Prot;Acc:Q5KTC7]	-0.778195	4.11809	0.000449204	0.00342383
ENSRNOG00000012807	C1qa	Complement C1q subcomponent subunit A [Source:UniProtKB/Swiss-Prot;Acc:P31720]	0.728474	4.26203	0.000449743	0.00342383
ENSRNOG00000015231	Mrpl44	39S ribosomal protein L44, mitochondrial [Source:RefSeq peptide;Acc:NP_001026820]	-0.577196	5.60684	0.000449493	0.00342383
ENSRNOG00000019657	Mk1	Mk1 protein [Source:RefSeq peptide;Acc:NP_599226]	-0.740134	4.12942	0.000451978	0.00343872
ENSRNOG00000004622	Calcrl	Calcitonin gene-related peptide type 1 receptor [Source:UniProtKB/Swiss-Prot;Acc:Q63118]	0.644396	4.89839	0.00045718	0.00347615
ENSRNOG00000033641		cGMP-dependent protein kinase 1 [Source:RefSeq peptide;Acc:NP_001099201]	0.989728	3.07431	0.000458983	0.0034877
ENSRNOG00000010906	Ccl5	C-C motif chemokine 5 [Source:UniProtKB/Swiss-Prot;Acc:P50231]	-1.68642	2.42546	0.000459843	0.00348993
ENSRNOG00000015913	Tspan5	Tetraspanin-5 [Source:UniProtKB/Swiss-Prot;Acc:Q68VK5]	0.871953	3.46174	0.000459587	0.00348993
ENSRNOG00000018340	Marveld2	MARVEL domain-containing protein 2 [Source:RefSeq peptide;Acc:NP_001102406]	1.92254	0.846383	0.000461547	0.00349855
ENSRNOG00000034240		BCL6 co-repressor [Source:RefSeq peptide;Acc:NP_001178515]	0.622384	5.20162	0.000461383	0.00349855
ENSRNOG00000013837		Uncharacterized protein [Source:UniProtKB/TrEMBL;Acc:D3ZIH7]	0.613346	5.48028	0.000463157	0.00350761
ENSRNOG00000022466	Chchd4	Mitochondrial intermembrane space import and assembly protein 40 [Source:UniProtKB/Swiss-Prot;Acc:Q5BJN5]	-0.729661	4.46178	0.000463312	0.00350761
ENSRNOG00000001337		Uncharacterized protein [Source:UniProtKB/TrEMBL;Acc:F1LWJ1]	0.557721	5.34526	0.000464865	0.0035172
ENSRNOG00000031479	Hdlbp	Vigilin [Source:UniProtKB/Swiss-Prot;Acc:Q9Z1A6]	-0.50718	8.67845	0.000465504	0.00351813
ENSRNOG00000037428		Uncharacterized protein [Source:UniProtKB/TrEMBL;Acc:F1M278]	-1.70609	1.29767	0.000465559	0.00351813
ENSRNOG00000028956		Mbd3 protein [Source:UniProtKB/TrEMBL;Acc:B2RZ64]	-0.555897	6.31502	0.000465965	0.00351904
ENSRNOG00000002546	Rchy1	RING finger and CHY zinc finger domain-containing protein 1 [Source:RefSeq peptide;Acc:NP_001007619]	-0.577744	5.55068	0.000468575	0.00353657
ENSRNOG00000042717	RGD1566380	Uncharacterized protein [Source:UniProtKB/TrEMBL;Acc:D3ZPV3]	-1.16604	2.9508	0.000472194	0.00356171
ENSRNOG00000016952	LOC686442	ubiquinol-cytochrome c reductase, complex III subunit XI [Source:RefSeq peptide;Acc:NP_001119569]	-0.513921	8.42952	0.000473272	0.00356766
ENSRNOG00000012087	Ufsp2	Ufm1-specific protease 2 [Source:UniProtKB/Swiss-Prot;Acc:Q5XIB4]	-0.638236	5.0626	0.000483766	0.00364453
ENSRNOG00000008562		Uncharacterized protein [Source:UniProtKB/TrEMBL;Acc:D3ZRT3]	-0.60431	5.19881	0.000484605	0.00364685
ENSRNOG00000015553	Gatad2b	transcriptional repressor p66-beta [Source:RefSeq peptide;Acc:NP_001020059]	0.572982	5.5934	0.000484667	0.00364685
ENSRNOG00000006500	Snf8	Vacuolar-sorting protein SNF8 [Source:UniProtKB/Swiss-Prot;Acc:Q5RK19]	-0.57906	5.57802	0.000485426	0.00365033
ENSRNOG00000010635	Igfbp4	Insulin-like growth factor-binding protein 4 [Source:UniProtKB/Swiss-Prot;Acc:P21744]	0.550519	7.14623	0.000486004	0.00365245
ENSRNOG00000023393	Nup214	nucleoporin 214 [Source:RefSeq peptide;Acc:NP_001162031]	0.579676	5.82106	0.000487372	0.00366049
ENSRNOG00000000527	Mtch1	mitochondrial carrier homolog 1 [Source:RefSeq peptide;Acc:NP_001094303]	-0.516485	8.47456	0.000487777	0.0036613
ENSRNOG00000008047	Khk	Ketohexokinase [Source:UniProtKB/Swiss-Prot;Acc:Q02974]	-0.952471	3.327	0.000488109	0.00366156
ENSRNOG00000016000	Atp5f1	ATP synthase subunit b, mitochondrial [Source:UniProtKB/Swiss-Prot;Acc:P19511]	-0.511198	9.42861	0.000494266	0.00370549
ENSRNOG00000004964	Erbb3	Receptor tyrosine-protein kinase erbB-3 [Source:UniProtKB/Swiss-Prot;Acc:Q62799]	0.913754	3.35954	0.000494847	0.00370759
ENSRNOG00000016769	Rab38	ras-related protein Rab-38 [Source:RefSeq peptide;Acc:NP_665717]	0.879372	3.55876	0.000495161	0.00370768
ENSRNOG00000011150	Arsb	Arylsulfatase B [Source:UniProtKB/Swiss-Prot;Acc:P50430]	0.532446	6.4504	0.000496302	0.00371397
ENSRNOG00000038816		Uncharacterized protein [Source:UniProtKB/TrEMBL;Acc:F1M1P5]	0.661038	4.57665	0.000497828	0.00372312
ENSRNOG00000012475	Prr5	Proline-rich protein 5 [Source:UniProtKB/Swiss-Prot;Acc:Q5FVG6]	1.06197	3.10071	0.000500373	0.00373988
ENSRNOG00000018784	Jph3	junctophilin-3 [Source:RefSeq peptide;Acc:NP_001100907]	-1.53196	1.66435	0.000506219	0.00378128
ENSRNOG00000006972	Zfp189	zinc finger protein 189 [Source:RefSeq peptide;Acc:NP_001101400]	-0.799953	3.75309	0.000506784	0.00378321
ENSRNOG00000020353	Sh3pxd2a	SH3 and PX domain-containing protein 2A [Source:RefSeq peptide;Acc:NP_001101076]	0.527183	6.66854	0.000507856	0.00378892
ENSRNOG00000036962		Uncharacterized protein [Source:UniProtKB/TrEMBL;Acc:D4ABZ1]	1.85405	0.94373	0.000509723	0.00380054
ENSRNOG00000028616	Pck1	Phosphoenolpyruvate carboxykinase, cytosolic [GTP] [Source:UniProtKB/Swiss-Prot;Acc:P07379]	-0.515396	12.9473	0.000510634	0.00380503
ENSRNOG00000017767	Mrvi1	protein MRVI1 isoform b [Source:RefSeq peptide;Acc:NP_001098680]	0.609981	5.02962	0.00051186	0.00381186
ENSRNOG00000018671	Commd4	COMM domain-containing protein 4 [Source:RefSeq peptide;Acc:NP_001102232]	-0.699555	4.20366	0.000515646	0.00383772
ENSRNOG00000005262		Uncharacterized protein [Source:UniProtKB/TrEMBL;Acc:F1LUM3]	1.384	1.89178	0.000519809	0.00386638
ENSRNOG00000008427	Necap2	Adaptin ear-binding coat-associated protein 2 [Source:UniProtKB/Swiss-Prot;Acc:Q6P756]	-0.572522	5.5507	0.000522299	0.00388255
ENSRNOG00000011343		Uncharacterized protein [Source:UniProtKB/TrEMBL;Acc:D3ZMH4]	1.04475	4.41456	0.00052269	0.00388311
ENSRNOG00000007392	LOC501979	V-type proton ATPase subunit F [Source:UniProtKB/Swiss-Prot;Acc:P50408]	-0.574117	5.23807	0.000523555	0.00388545
ENSRNOG00000018087	Vim	Vimentin [Source:UniProtKB/Swiss-Prot;Acc:P31000]	-0.553667	10.3622	0.000523637	0.00388545
ENSRNOG00000033906	Znf667	Zinc finger protein 667 [Source:UniProtKB/Swiss-Prot;Acc:Q5MYW4]	-0.950546	3.65724	0.000528573	0.00391972
ENSRNOG00000022523	Fkbp5	peptidyl-prolyl cis-trans isomerase FKBP5 [Source:RefSeq peptide;Acc:NP_001012174]	0.861027	6.0465	0.000529782	0.00392396
ENSRNOG00000042087		Uncharacterized protein [Source:UniProtKB/TrEMBL;Acc:D4A061]	-0.528954	7.53106	0.000529544	0.00392396
ENSRNOG00000009837	LOC679811	Uncharacterized protein [Source:UniProtKB/TrEMBL;Acc:D3ZRD1]	0.703901	4.16311	0.000532053	0.00393841
ENSRNOG00000016055	Fkrp	fukutin-related protein [Source:RefSeq peptide;Acc:NP_001020849]	0.722262	4.33078	0.000533801	0.00394897
ENSRNOG00000005865	Ssfa2	sperm specific antigen 2 [Source:RefSeq peptide;Acc:NP_001101208]	-0.522103	7.33662	0.000534791	0.00395392
ENSRNOG00000014224	LOC684509	Uncharacterized protein [Source:UniProtKB/TrEMBL;Acc:F1LY36]	-0.543561	6.9127	0.000537804	0.00397288
ENSRNOG00000016021	Lims2	LIM and senescent cell antigen-like-containing domain protein 2 [Source:RefSeq peptide;Acc:NP_001012163]	0.531652	6.08324	0.000538001	0.00397288
ENSRNOG00000020134		Uncharacterized protein [Source:UniProtKB/TrEMBL;Acc:F1LY19]	-0.570318	5.54029	0.000543283	0.00400839
ENSRNOG00000026124	Id3	DNA-binding protein inhibitor ID-3 [Source:UniProtKB/Swiss-Prot;Acc:P41138]	0.693041	6.18001	0.000543461	0.00400839
ENSRNOG00000023216	Ccdc17	coiled-coil domain-containing protein 17 [Source:RefSeq peptide;Acc:NP_001014089]	-0.870007	3.67531	0.000543982	0.00400983
ENSRNOG00000005575	Abi3	ABI gene family member 3 [Source:RefSeq peptide;Acc:NP_001013136]	0.999505	3.2126	0.00055164	0.00406385
ENSRNOG00000024595	Lass6	Uncharacterized protein [Source:UniProtKB/TrEMBL;Acc:F1LTP8]	1.30661	1.9962	0.000557906	0.00410755
ENSRNOG00000018359	Smad7	Mothers against decapentaplegic homolog 7 [Source:UniProtKB/Swiss-Prot;Acc:O88406]	0.68379	5.16426	0.000559881	0.00411962
ENSRNOG00000013256	Ric8a	Synembryn-A [Source:UniProtKB/Swiss-Prot;Acc:Q80ZG1]	-0.547588	5.86527	0.000560801	0.00412393
ENSRNOG00000006454	Rph3al	Rab effector Noc2 [Source:UniProtKB/Swiss-Prot;Acc:O54880]	0.840325	3.6032	0.000563435	0.00413408
ENSRNOG00000015473	Phactr2	Phosphatase and actin regulator 2 [Source:UniProtKB/Swiss-Prot;Acc:P62025]	0.760392	3.97172	0.000563524	0.00413408
ENSRNOG00000016071		prolyl 3-hydroxylase 3 [Source:RefSeq peptide;Acc:NP_001100090]	0.702499	4.34456	0.000563482	0.00413408
ENSRNOG00000023335		Uncharacterized protein [Source:UniProtKB/TrEMBL;Acc:D3ZHQ9]	0.578183	5.34451	0.000562524	0.00413408
ENSRNOG00000021084	Mpeg1	macrophage expressed 1 (Mpeg1), mRNA [Source:RefSeq DNA;Acc:NM_022617]	1.10829	2.90686	0.000563956	0.00413478
ENSRNOG00000027617	Ttc26	Tetratricopeptide repeat protein 26 [Source:UniProtKB/Swiss-Prot;Acc:Q5U2N8]	1.26019	2.10787	0.000565036	0.00414023
ENSRNOG00000011425	Ptpn3	Uncharacterized protein [Source:UniProtKB/TrEMBL;Acc:F1LMI9]	-0.66812	4.42158	0.000566048	0.00414518
ENSRNOG00000004840		Protein tyrosine phosphatase, receptor type, B (Predicted), isoform CRA_bUncharacterized protein [Source:UniProtKB/TrEMBL;Acc:D3ZE19]	0.558071	8.21317	0.000566897	0.00414893
ENSRNOG00000025920	Unc5a	Netrin receptor UNC5A [Source:UniProtKB/Swiss-Prot;Acc:O08721]	-0.634755	6.27076	0.000568052	0.00415491
ENSRNOG00000024011	Ank3	ankyrin 3, epithelial isoform 1 [Source:RefSeq peptide;Acc:NP_113993]	0.597956	5.69175	0.000569466	0.00416278
ENSRNOG00000014818	Nol8	nucleolar protein 8 [Source:RefSeq peptide;Acc:NP_001101878]	0.659455	4.87347	0.000569925	0.00416366
ENSRNOG00000016234	Ciapin1	Anamorsin [Source:UniProtKB/Swiss-Prot;Acc:Q5XID1]	-0.520504	8.06139	0.000570483	0.00416527
ENSRNOG00000000542	Dnah8	Uncharacterized protein [Source:UniProtKB/TrEMBL;Acc:F1MAM6]	-1.86918	0.944804	0.000571621	0.0041711
ENSRNOG00000009175	Jagn1	Protein jagunal homolog 1 [Source:UniProtKB/Swiss-Prot;Acc:Q4KM64]	-0.834837	3.71548	0.000573692	0.00418374
ENSRNOG00000013076	Csnk1e	casein kinase I isoform epsilon [Source:RefSeq peptide;Acc:NP_113805]	-0.601199	5.04423	0.000580777	0.0042329
ENSRNOG00000019725	Actr1a	Alpha-centractin [Source:UniProtKB/Swiss-Prot;Acc:P85515]	-0.517368	7.24787	0.000582092	0.00423997
ENSRNOG00000000164	Lamp2	Lysosome-associated membrane glycoprotein 2 [Source:UniProtKB/Swiss-Prot;Acc:P17046]	-0.513992	8.33904	0.000582682	0.00424176
ENSRNOG00000025789	Cpne2		1.48715	1.56808	0.000584402	0.00425177
ENSRNOG00000012480	Acpl2	Acid phosphatase-like protein 2 [Source:UniProtKB/Swiss-Prot;Acc:Q66H78]	-0.604684	4.99032	0.000585835	0.00425967
ENSRNOG00000001750	Chrd	Chordin [Source:UniProtKB/Swiss-Prot;Acc:Q63148]	1.26019	2.11517	0.000589488	0.00428371
ENSRNOG00000002881	Ddr2	discoidin domain-containing receptor 2 [Source:RefSeq peptide;Acc:NP_113952]	0.579139	5.52853	0.000590625	0.00428943
ENSRNOG00000032766		Uncharacterized protein [Source:UniProtKB/TrEMBL;Acc:F1LWC0]	-0.537196	9.33938	0.000592112	0.0042977
ENSRNOG00000027355	LOC688637	Uncharacterized protein [Source:UniProtKB/TrEMBL;Acc:F1MA04]	0.645962	4.71876	0.000595063	0.00431657
ENSRNOG00000006733	Srgap2	SLIT-ROBO Rho GTPase-activating protein 2 [Source:RefSeq peptide;Acc:NP_001128430]	0.559429	5.29156	0.000598294	0.00433745
ENSRNOG00000017510	Mfge8	Lactadherin [Source:UniProtKB/Swiss-Prot;Acc:P70490]	0.524547	6.77378	0.000601057	0.00435492
ENSRNOG00000008682	Mtch2	mitochondrial carrier homolog 2 [Source:RefSeq peptide;Acc:NP_001099958]	-0.513652	9.18559	0.000601877	0.0043583
ENSRNOG00000030445	Ormdl3	ORM1-like protein 3 [Source:UniProtKB/Swiss-Prot;Acc:Q6QI25]	-0.527695	7.19546	0.000602587	0.00436087
ENSRNOG00000017871	Sidt2	SID1 transmembrane family member 2 [Source:UniProtKB/Swiss-Prot;Acc:D3ZEH5]	-0.548644	7.66974	0.000603786	0.00436699
ENSRNOG00000017752	Mccc2	Methylcrotonoyl-CoA carboxylase beta chain, mitochondrial [Source:UniProtKB/Swiss-Prot;Acc:Q5XIT9]	-0.546111	6.48684	0.000605315	0.00437547
ENSRNOG00000041444			-0.976171	3.18522	0.000607446	0.0043883
ENSRNOG00000000501	Znf76	Zinc finger protein 76 [Source:UniProtKB/Swiss-Prot;Acc:B4F7E9]	-0.55819	5.7637	0.00060922	0.00439482
ENSRNOG00000007367	2004-09-01	septin 4 [Source:RefSeq peptide;Acc:NP_001011893]	0.786677	4.12284	0.00060942	0.00439482
ENSRNOG00000019247	Plekhj1	pleckstrin homology domain-containing family J member 1 [Source:RefSeq peptide;Acc:NP_001101542]	-0.896396	3.38124	0.000609266	0.00439482
ENSRNOG00000010897	Nek6	Serine/threonine-protein kinase Nek6 [Source:UniProtKB/Swiss-Prot;Acc:P59895]	0.919015	3.29304	0.0006117	0.00440868
ENSRNOG00000028451	Cox7b	Cytochrome c oxidase subunit 7B, mitochondrial [Source:UniProtKB/Swiss-Prot;Acc:P80431]	-0.513357	8.96217	0.000613056	0.00441587
ENSRNOG00000012872	RGD1311863	UPF0586 protein C9orf41 homolog [Source:UniProtKB/Swiss-Prot;Acc:Q5BJZ6]	-0.606014	5.01107	0.000613834	0.00441889
ENSRNOG00000013545	Polr2e	DNA-directed RNA polymerases I, II, and III subunit RPABC1 [Source:UniProtKB/Swiss-Prot;Acc:B0BNE2]	-0.530898	7.45129	0.000616585	0.0044361
ENSRNOG00000017438	Gfra1	GDNF family receptor alpha-1 [Source:UniProtKB/Swiss-Prot;Acc:Q62997]	0.998894	3.32211	0.000618825	0.00444961
ENSRNOG00000021027	Dbp	D site-binding protein [Source:UniProtKB/Swiss-Prot;Acc:P16443]	-0.555323	7.48708	0.000619702	0.00445332
ENSRNOG00000009244	Abhd4	abhydrolase domain-containing protein 4 [Source:RefSeq peptide;Acc:NP_001102336]	-0.513987	7.96028	0.00062149	0.00445836
ENSRNOG00000011882	Gab2	GRB2-associated-binding protein 2 [Source:UniProtKB/Swiss-Prot;Acc:Q9EQH1]	0.608586	5.60505	0.000620913	0.00445836
ENSRNOG00000019522	Narfl	Cytosolic Fe-S cluster assembly factor NARFL [Source:UniProtKB/Swiss-Prot;Acc:Q5BK18]	-0.557126	6.24758	0.000621427	0.00445836
ENSRNOG00000031290	LOC100362279	Uncharacterized protein [Source:UniProtKB/TrEMBL;Acc:D3ZEX3]	0.820191	3.66874	0.00062201	0.00445949
ENSRNOG00000015713	Parva	Alpha-parvin [Source:UniProtKB/Swiss-Prot;Acc:Q9HB97]	0.563415	5.93498	0.000622504	0.00446044
ENSRNOG00000018114	Acadvl	Very long-chain specific acyl-CoA dehydrogenase, mitochondrial [Source:UniProtKB/Swiss-Prot;Acc:P45953]	-0.512	10.4471	0.000627648	0.00449468
ENSRNOG00000007426	LOC689176	Uncharacterized protein [Source:UniProtKB/TrEMBL;Acc:D3ZV19]	-1.04463	3.15518	0.000629025	0.00450192
ENSRNOG00000033189	Micb	MHC class I-like located near the LRC, 2 [Source:RefSeq peptide;Acc:NP_001017468]	1.19509	2.51358	0.000629449	0.00450233
ENSRNOG00000013469	LOC100362805	RCG43947Uncharacterized protein [Source:UniProtKB/TrEMBL;Acc:D3ZZC1]	-0.557636	6.24195	0.00063001	0.00450289
ENSRNOG00000014316	Rapgef1	Uncharacterized protein [Source:UniProtKB/TrEMBL;Acc:F1M746]	0.613262	5.68942	0.000630258	0.00450289
ENSRNOG00000020102	Sirt2	NAD-dependent deacetylase sirtuin-2 [Source:UniProtKB/Swiss-Prot;Acc:Q5RJQ4]	-0.527254	7.22968	0.000631694	0.00451053
ENSRNOG00000007947	Fam13a1	family with sequence similarity 13, member A1 [Source:RefSeq peptide;Acc:NP_001094332]	0.666518	8.25683	0.000632522	0.00451382
ENSRNOG00000031154	LOC287167	globin, alpha [Source:RefSeq peptide;Acc:NP_001013875]	0.971289	3.75534	0.000633091	0.00451527
ENSRNOG00000007753	Plaa	Phospholipase A-2-activating protein [Source:UniProtKB/Swiss-Prot;Acc:P54319]	-0.549703	6.19762	0.000636305	0.00453556
ENSRNOG00000008622	RGD1566107	similar to cAMP responsive element binding protein 5 (RGD1566107), mRNA [Source:RefSeq DNA;Acc:NM_001134621]	0.836708	3.92253	0.000637998	0.004545
ENSRNOG00000022609	Mrps10	28S ribosomal protein S10, mitochondrial [Source:UniProtKB/Swiss-Prot;Acc:Q7TQ82]	0.755942	4.20071	0.000639016	0.00454962
ENSRNOG00000017725	Pnlip	Pancreatic triacylglycerol lipase [Source:UniProtKB/Swiss-Prot;Acc:P27657]	-0.687828	4.90246	0.000643686	0.00458022
ENSRNOG00000023816	Aph1a	anterior pharynx defective 1 homolog A [Source:RefSeq peptide;Acc:NP_001014277]	-0.511278	6.9211	0.000646552	0.00459795
ENSRNOG00000010642	Lysmd2	lysM and putative peptidoglycan-binding domain-containing protein 2 [Source:RefSeq peptide;Acc:NP_001100309]	0.909865	3.69599	0.000650019	0.00461994
ENSRNOG00000002559	Cacna1a	Voltage-dependent P/Q-type calcium channel subunit alpha-1A [Source:UniProtKB/Swiss-Prot;Acc:P54282]	-0.796791	3.76512	0.000651101	0.00462229
ENSRNOG00000012938	Psmb3	Proteasome subunit beta type-3 [Source:UniProtKB/Swiss-Prot;Acc:P40112]	-0.546812	6.00458	0.000651012	0.00462229
ENSRNOG00000003455	Zfp13	zinc finger protein 13 [Source:RefSeq peptide;Acc:NP_001099235]	2.05336	0.5953	0.000651611	0.00462325
ENSRNOG00000019228	Pik3r2	Phosphatidylinositol 3-kinase regulatory subunit beta [Source:UniProtKB/Swiss-Prot;Acc:Q63788]	-0.611648	5.51047	0.000652618	0.00462772
ENSRNOG00000024425		Uncharacterized protein [Source:UniProtKB/TrEMBL;Acc:F1LT90]	-0.919062	3.02853	0.000653342	0.00463019
ENSRNOG00000003403	Slc35f5	solute carrier family 35 member F5 [Source:RefSeq peptide;Acc:NP_001099420]	-0.632132	4.69466	0.00065865	0.00466512
ENSRNOG00000020485	Vav3	guanine nucleotide exchange factor VAV3 [Source:RefSeq peptide;Acc:NP_001178643]	-0.980547	3.41055	0.000659696	0.00466984
ENSRNOG00000040189	LOC100361014	Uncharacterized protein [Source:UniProtKB/TrEMBL;Acc:F1LQ61]	0.712014	4.38244	0.000660876	0.00467551
ENSRNOG00000018747	Elmo2	engulfment and cell motility protein 2 [Source:RefSeq peptide;Acc:NP_001128427]	0.532379	5.8578	0.000662154	0.00468186
ENSRNOG00000016945	Pla2g2a	Phospholipase A2, membrane associated [Source:UniProtKB/Swiss-Prot;Acc:P14423]	1.00742	3.34483	0.000664006	0.00469226
ENSRNOG00000019692	Metrn	Meteorin [Source:UniProtKB/Swiss-Prot;Acc:Q5Q0T9]	1.46631	1.63563	0.00066814	0.00471876
ENSRNOG00000002112	Znf644	zinc finger protein 644 [Source:RefSeq peptide;Acc:NP_001132956]	0.573209	5.97461	0.000668673	0.00471982
ENSRNOG00000037068		Uncharacterized protein [Source:UniProtKB/TrEMBL;Acc:F1M7W6]	-0.649883	4.72539	0.000669485	0.00472284
ENSRNOG00000020372	Hdac4	Histone deacetylase 4 [Source:UniProtKB/Swiss-Prot;Acc:Q99P99]	0.667801	4.79113	0.000674567	0.00475597
ENSRNOG00000012473		CASP8 and FADD-like apoptosis regulator isoform 1 [Source:RefSeq peptide;Acc:NP_001029036]	0.512026	6.73184	0.000676225	0.00476493
ENSRNOG00000027341	Odz2	Teneurin-2 [Source:UniProtKB/Swiss-Prot;Acc:Q9R1K2]	1.79637	1.48134	0.000678133	0.00477564
ENSRNOG00000023013	2003-03-01	E3 ubiquitin-protein ligase MARCH3 [Source:UniProtKB/Swiss-Prot;Acc:Q5XIE5]	0.837515	3.71101	0.00068012	0.0047869
ENSRNOG00000014205	Klf2	Krueppel-like factor 2 [Source:UniProtKB/Swiss-Prot;Acc:Q9ET58]	-1.09386	5.8879	0.000681156	0.00479145
ENSRNOG00000002057	Slc10a6	Solute carrier family 10 member 6 [Source:UniProtKB/Swiss-Prot;Acc:Q70EX6]	1.14121	2.39314	0.000682411	0.00479676
ENSRNOG00000002930	Ppl	periplakin [Source:RefSeq peptide;Acc:NP_001100446]	0.676473	5.01141	0.000683295	0.00479676
ENSRNOG00000013240	Ptger4	Prostaglandin E2 receptor EP4 subtype [Source:UniProtKB/Swiss-Prot;Acc:P43114]	1.03808	3.89828	0.00068347	0.00479676
ENSRNOG00000020230	Pias4	E3 SUMO-protein ligase PIAS4 [Source:RefSeq peptide;Acc:NP_001094227]	-0.555618	5.41257	0.000682765	0.00479676
ENSRNOG00000010065		Uncharacterized protein [Source:UniProtKB/TrEMBL;Acc:D3ZSZ6]	0.793168	4.58404	0.000687761	0.00482147
ENSRNOG00000023376	Riok3	serine/threonine-protein kinase RIO3 [Source:RefSeq peptide;Acc:NP_001101893]	-0.514645	6.84075	0.000687774	0.00482147
ENSRNOG00000019476	Agap1	arf-GAP with GTPase, ANK repeat and PH domain-containing protein 1 [Source:RefSeq peptide;Acc:NP_001101700]	0.543127	6.49721	0.000691424	0.00484154
ENSRNOG00000029696		Uncharacterized protein [Source:UniProtKB/TrEMBL;Acc:F1LP73]	1.3865	2.05277	0.000691231	0.00484154
ENSRNOG00000025481	Dctn2	Dynactin subunit 2 [Source:UniProtKB/Swiss-Prot;Acc:Q6AYH5]	-0.529932	7.63122	0.000695975	0.00487064
ENSRNOG00000036828	Pde1b	Calcium/calmodulin-dependent 3',5'-cyclic nucleotide phosphodiesterase 1B [Source:UniProtKB/Swiss-Prot;Acc:Q01066]	0.969373	3.0978	0.000697802	0.00488065
ENSRNOG00000013961	Ghitm	Growth hormone-inducible transmembrane protein [Source:UniProtKB/Swiss-Prot;Acc:Q5XIA8]	-0.515406	9.25132	0.000699943	0.00489085
ENSRNOG00000026044	Prrg1	transmembrane gamma-carboxyglutamic acid protein 1 [Source:RefSeq peptide;Acc:NP_001178817]	0.699807	4.03972	0.000700055	0.00489085
ENSRNOG00000018647	Mrpl20	39S ribosomal protein L20, mitochondrial [Source:RefSeq peptide;Acc:NP_001102898]	-0.534149	5.98106	0.000700868	0.00489375
ENSRNOG00000020607	Bckdha	2-oxoisovalerate dehydrogenase subunit alpha, mitochondrial [Source:UniProtKB/Swiss-Prot;Acc:P11960]	-0.506387	8.82844	0.000706211	0.00492826
ENSRNOG00000008749	Col5a1	Collagen alpha-1(V) chain [Source:UniProtKB/Swiss-Prot;Acc:Q9JI03]	0.52402	7.30814	0.000708754	0.00494321
ENSRNOG00000022162	Pbx3	pre-B-cell leukemia transcription factor 3 [Source:RefSeq peptide;Acc:NP_001101304]	0.796092	4.15301	0.000711117	0.00495408
ENSRNOG00000039400		Uncharacterized protein [Source:UniProtKB/TrEMBL;Acc:D4AEM2]	0.979063	3.05139	0.000710765	0.00495408
ENSRNOG00000036742	Uqcrc2	Cytochrome b-c1 complex subunit 2, mitochondrial [Source:UniProtKB/Swiss-Prot;Acc:P32551]	-0.51227	10.0272	0.000716482	0.00498863
ENSRNOG00000020879	Nags	N-acetylglutamate synthase, mitochondrial [Source:RefSeq peptide;Acc:NP_001100523]	-1.42064	1.72753	0.000717065	0.00498986
ENSRNOG00000010873	RGD1308048	Uncharacterized protein [Source:UniProtKB/TrEMBL;Acc:D4ABS5]	-0.60916	4.86489	0.000720339	0.00500981
ENSRNOG00000020255	Sars	Seryl-tRNA synthetase, cytoplasmic [Source:UniProtKB/Swiss-Prot;Acc:Q6P799]	-0.531136	6.63258	0.000721457	0.00501476
ENSRNOG00000009311	Fstl3	Follistatin-related protein 3 [Source:UniProtKB/Swiss-Prot;Acc:Q99PW7]	1.62712	1.24992	0.000723847	0.00502853
ENSRNOG00000010748	Mtus1	Microtubule-associated tumor suppressor 1 homolog [Source:UniProtKB/Swiss-Prot;Acc:Q6IMY1]	0.582722	7.95827	0.000729319	0.00506369
ENSRNOG00000042833		Uncharacterized protein [Source:UniProtKB/TrEMBL;Acc:F1M338]	-1.52873	1.59652	0.00073209	0.00508006
ENSRNOG00000016975	Pxmp4	Peroxisomal membrane protein 4 [Source:UniProtKB/Swiss-Prot;Acc:P59382]	-0.584867	6.40808	0.000737238	0.0051129
ENSRNOG00000004287	Morg1	WD repeat domain-containing protein 83 [Source:UniProtKB/Swiss-Prot;Acc:Q5BLX8]	-0.65272	4.87976	0.000741139	0.00513706
ENSRNOG00000018708	Ppp1ca	Serine/threonine-protein phosphatase PP1-alpha catalytic subunit [Source:UniProtKB/Swiss-Prot;Acc:P62138]	-0.514986	7.27798	0.000741749	0.00513839
ENSRNOG00000006082	Fam82a1	Regulator of microtubule dynamics protein 2 [Source:UniProtKB/Swiss-Prot;Acc:Q498D5]	-0.710603	4.17153	0.000745809	0.00516361
ENSRNOG00000013331	Sdha	Succinate dehydrogenase [ubiquinone] flavoprotein subunit, mitochondrial [Source:UniProtKB/Swiss-Prot;Acc:Q920L2]	-0.496753	10.601	0.000746802	0.00516758
ENSRNOG00000031129		Histone-arginine methyltransferase CARM1 [Source:UniProtKB/Swiss-Prot;Acc:Q4AE70]	-0.512704	6.76669	0.000747799	0.00517157
ENSRNOG00000007663	LOC366632	40S ribosomal protein S6 [Source:UniProtKB/Swiss-Prot;Acc:P62755]	0.488159	8.97183	0.000748628	0.0051744
ENSRNOG00000031364	Kif1c	Kinesin-like protein KIF1C [Source:UniProtKB/Swiss-Prot;Acc:O35787]	-0.506323	8.39861	0.000759008	0.00524321
ENSRNOG00000024345	Pard3b	partitioning defective 3 homolog B [Source:RefSeq peptide;Acc:NP_001178737]	0.65098	4.87374	0.00076284	0.00526672
ENSRNOG00000021128	Kcnj11	ATP-sensitive inward rectifier potassium channel 11 [Source:UniProtKB/Swiss-Prot;Acc:P70673]	-1.48996	2.66169	0.000771558	0.00531796
ENSRNOG00000026845	Fam81b	Uncharacterized protein [Source:UniProtKB/TrEMBL;Acc:F1M276]	1.379	2.00563	0.000771236	0.00531796
ENSRNOG00000031731	RGD1310861	Uncharacterized protein C12orf24 homolog [Source:UniProtKB/Swiss-Prot;Acc:Q5U1Y9]	-0.59378	5.02678	0.000771246	0.00531796
ENSRNOG00000008922	Trim14	tripartite motif-containing 14 [Source:RefSeq peptide;Acc:NP_001101404]	-0.666235	5.08952	0.000773201	0.0053263
ENSRNOG00000014061	Dusp5	Dual specificity protein phosphatase 5 [Source:UniProtKB/Swiss-Prot;Acc:O54838]	1.49959	4.11404	0.000774686	0.00533355
ENSRNOG00000021702	LOC500392	Uncharacterized protein C8orf45 homolog [Source:UniProtKB/Swiss-Prot;Acc:Q5XI14]	1.56151	1.29179	0.000775561	0.00533659
ENSRNOG00000000906	RGD1307396	Uncharacterized protein [Source:UniProtKB/TrEMBL;Acc:D3ZTT1]	0.801439	4.02426	0.000776014	0.00533667
ENSRNOG00000028448	Elovl1	elongation of very long chain fatty acids protein 1 [Source:RefSeq peptide;Acc:NP_001037740]	-0.559412	5.27762	0.000776439	0.00533667
ENSRNOG00000021157		Uncharacterized protein [Source:UniProtKB/TrEMBL;Acc:D3ZZR3]	0.904438	3.1907	0.000778241	0.00534351
ENSRNOG00000029172	LOC100361944	Uncharacterized protein [Source:UniProtKB/TrEMBL;Acc:D3ZDV7]	-0.735353	3.93199	0.000778304	0.00534351
ENSRNOG00000001554	RGD1563888	Uncharacterized protein [Source:UniProtKB/TrEMBL;Acc:D4ACQ8]	-0.945232	5.94712	0.0007792	0.00534668
ENSRNOG00000005551	Derl1	derlin-1 [Source:RefSeq peptide;Acc:NP_001014224]	-0.528585	6.58038	0.000782814	0.00536849
ENSRNOG00000006556	Slc5a6	Sodium-dependent multivitamin transporter [Source:UniProtKB/Swiss-Prot;Acc:O70247]	-0.521911	6.83557	0.000785893	0.00538061
ENSRNOG00000012590	Rbm41	RNA binding motif protein 41 [Source:RefSeq peptide;Acc:NP_001102890]	0.804	3.59314	0.000785261	0.00538061
ENSRNOG00000022871		Uncharacterized protein [Source:UniProtKB/TrEMBL;Acc:D3ZKP7]	0.858795	3.31324	0.000785568	0.00538061
ENSRNOG00000019152	Trpc4ap	short transient receptor potential channel 4-associated protein [Source:RefSeq peptide;Acc:NP_001094218]	-0.516507	7.6206	0.000789007	0.00539893
ENSRNOG00000003108	Acbd4	Acyl-CoA-binding domain-containing protein 4 [Source:UniProtKB/Swiss-Prot;Acc:Q6DGF9]	-0.555798	5.77311	0.000790085	0.0054033
ENSRNOG00000017917	Pcdh24	Uncharacterized protein [Source:UniProtKB/TrEMBL;Acc:D3ZAN2]	-1.42932	1.598	0.000790869	0.00540566
ENSRNOG00000001171	Coq5	Ubiquinone biosynthesis methyltransferase COQ5, mitochondrial [Source:UniProtKB/Swiss-Prot;Acc:Q4G064]	-0.538796	6.55474	0.000792015	0.00541049
ENSRNOG00000009928	Bckdhb	2-oxoisovalerate dehydrogenase subunit beta, mitochondrial [Source:UniProtKB/Swiss-Prot;Acc:P35738]	-0.510706	7.30009	0.000795118	0.00542868
ENSRNOG00000023628	Tmem106a	Transmembrane protein 106A [Source:UniProtKB/Swiss-Prot;Acc:Q5BK83]	1.20854	2.1614	0.000797661	0.00544302
ENSRNOG00000007291	Terf1	telomeric repeat-binding factor 1 [Source:RefSeq peptide;Acc:NP_001012482]	1.02289	2.99715	0.000802833	0.00547527
ENSRNOG00000018932	Ccdc124	coiled-coil domain-containing protein 124 [Source:RefSeq peptide;Acc:NP_001099541]	-0.559792	5.40447	0.000807233	0.00550224
ENSRNOG00000014187	Igf1r	Insulin-like growth factor 1 receptorInsulin-like growth factor 1 receptor alpha chainInsulin-like growth factor 1 receptor beta chain [Source:UniProtKB/Swiss-Prot;Acc:P24062]	0.649322	4.64842	0.000807795	0.00550302
ENSRNOG00000000187	Csf2rb	cytokine receptor common subunit beta [Source:RefSeq peptide;Acc:NP_598239]	0.831939	3.93213	0.000810107	0.00551571
ENSRNOG00000004956	Phf15	protein Jade-2 [Source:RefSeq peptide;Acc:NP_001100468]	0.605055	4.88669	0.000812596	0.0055235
ENSRNOG00000011156	Clstn3	Calsyntenin-3 [Source:UniProtKB/Swiss-Prot;Acc:Q8R553]	-0.518997	6.51415	0.00081187	0.0055235
ENSRNOG00000011360	Dkk2	dickkopf-related protein 2 [Source:RefSeq peptide;Acc:NP_001099942]	1.02982	2.69905	0.0008123	0.0055235
ENSRNOG00000029652		LRRG00114LRRGT00001 [Source:UniProtKB/TrEMBL;Acc:Q6QI94]	-0.581071	12.8854	0.000813171	0.00552436
ENSRNOG00000004736		Ral GEF with PH domain and SH3 binding motif 2 [Source:RefSeq peptide;Acc:NP_001094150]	0.603502	4.88498	0.000816421	0.00554337
ENSRNOG00000016325	F2	ProthrombinActivation peptide fragment 1Activation peptide fragment 2Thrombin light chainThrombin heavy chain [Source:UniProtKB/Swiss-Prot;Acc:P18292]	-1.60825	1.32217	0.000820642	0.00556897
ENSRNOG00000003827	Wipi1	WD repeat domain phosphoinositide-interacting protein 1 [Source:RefSeq peptide;Acc:NP_001120769]	-0.620813	4.78479	0.000824657	0.00559278
ENSRNOG00000024874	Prtfdc1	phosphoribosyltransferase domain-containing protein 1 [Source:RefSeq peptide;Acc:NP_001099597]	0.765944	3.81753	0.00082506	0.00559278
ENSRNOG00000002135	Sgcb	beta-sarcoglycan [Source:RefSeq peptide;Acc:NP_001177997]	0.564367	5.53239	0.00082905	0.00561673
ENSRNOG00000004716		serologically defined colon cancer antigen 1 [Source:RefSeq peptide;Acc:NP_001164057]	0.566435	5.53852	0.00082963	0.00561757
ENSRNOG00000030585	LOC100361505	NADH dehydrogenase [Source:RefSeq peptide;Acc:NP_001025223]	-0.914881	3.11689	0.000833013	0.00563738
ENSRNOG00000000340	RGD1304704	Putative uncharacterized protein RGD1304704Uncharacterized protein [Source:UniProtKB/TrEMBL;Acc:D3ZBL9]	-0.52393	6.31207	0.000837688	0.0056659
ENSRNOG00000017762	Mucdhl	Cadherin-related family member 5 [Source:UniProtKB/Swiss-Prot;Acc:Q9JIK1]	1.53562	2.24425	0.000840665	0.00567979
ENSRNOG00000021323	Car13	carbonic anhydrase 13 [Source:RefSeq peptide;Acc:NP_001128465]	-0.855668	3.45728	0.000840463	0.00567979
ENSRNOG00000010576	Kcnq4	Potassium voltage-gated channel subfamily KQT member 4 [Source:UniProtKB/Swiss-Prot;Acc:Q9JK96]	1.15674	2.25185	0.000844287	0.00569516
ENSRNOG00000018529	Csnk1g2	Casein kinase I isoform gamma-2 [Source:UniProtKB/Swiss-Prot;Acc:Q62762]	-0.532502	6.24312	0.000844328	0.00569516
ENSRNOG00000032978	Tes	Testin [Source:UniProtKB/Swiss-Prot;Acc:Q2LAP6]	0.851505	3.70585	0.000844249	0.00569516
ENSRNOG00000015206	Alad	Delta-aminolevulinic acid dehydratase [Source:UniProtKB/Swiss-Prot;Acc:P06214]	-0.521013	7.50391	0.000846213	0.00570475
ENSRNOG00000024625	RGD1565712	RGD1565712 protein [Source:UniProtKB/TrEMBL;Acc:B2GV25]	-0.756074	3.91247	0.000848169	0.00571481
ENSRNOG00000011700	Ptprm	receptor-type tyrosine-protein phosphatase mu [Source:RefSeq peptide;Acc:NP_001162103]	0.520224	7.51495	0.000850332	0.00572625
ENSRNOG00000013248	Wwc2	protein WWC2 [Source:RefSeq peptide;Acc:NP_001102581]	0.569917	5.78163	0.000852915	0.00574051
ENSRNOG00000009950		Uncharacterized protein [Source:UniProtKB/TrEMBL;Acc:F1LR51]	0.707691	4.18543	0.000858606	0.00577565
ENSRNOG00000015410	Aspn	asporin [Source:RefSeq peptide;Acc:NP_001014030]	0.848629	3.45996	0.000862406	0.00579804
ENSRNOG00000009276	Schip1	schwannomin interacting protein 1 [Source:RefSeq peptide;Acc:NP_001094136]	0.823981	3.8487	0.000864555	0.00580932
ENSRNOG00000027839	Ptk2b	Protein-tyrosine kinase 2-beta [Source:UniProtKB/Swiss-Prot;Acc:P70600]	0.849591	3.29913	0.000865668	0.00581363
ENSRNOG00000015292	Cul2	cullin-2 [Source:RefSeq peptide;Acc:NP_001101887]	-0.506865	6.4814	0.000867729	0.00582429
ENSRNOG00000020288	Slc25a20	Mitochondrial carnitine/acylcarnitine carrier protein [Source:UniProtKB/Swiss-Prot;Acc:P97521]	-0.506128	9.57079	0.000870689	0.00584097
ENSRNOG00000001201	Cstb	Cystatin-B [Source:UniProtKB/Swiss-Prot;Acc:P01041]	-0.525705	5.41132	0.000871956	0.00584548
ENSRNOG00000012325	Adk	Adenosine kinase [Source:UniProtKB/Swiss-Prot;Acc:Q64640]	0.539532	5.38471	0.000872785	0.00584548
ENSRNOG00000024563	Ganc	glucosidase, alpha neutral C [Source:RefSeq peptide;Acc:NP_001139312]	-0.546189	5.97664	0.000872721	0.00584548
ENSRNOG00000019281	RGD1303130	Lysosomal protein NCU-G1 [Source:UniProtKB/Swiss-Prot;Acc:Q68FV6]	-0.54296	5.53951	0.000879031	0.00588411
ENSRNOG00000005287		similar to RIKEN cDNA 4831426I19 (RGD1304563), mRNA [Source:RefSeq DNA;Acc:NM_001106762]	0.524976	5.69116	0.000882362	0.0059032
ENSRNOG00000012080	Itga1	Integrin alpha-1 [Source:UniProtKB/Swiss-Prot;Acc:P18614]	0.522354	6.12069	0.000884195	0.00590903
ENSRNOG00000024181	Tpsab1	Tryptase [Source:UniProtKB/Swiss-Prot;Acc:P27435]	1.49629	1.24042	0.000884161	0.00590903
ENSRNOG00000029394		dual specificity protein phosphatase 8 [Source:RefSeq peptide;Acc:NP_001101980]	-1.89935	2.51557	0.000885653	0.00591557
ENSRNOG00000011535	Gcsh	Glycine cleavage system H protein, mitochondrial [Source:UniProtKB/Swiss-Prot;Acc:Q5I0P2]	0.59138	6.10982	0.000886955	0.00592105
ENSRNOG00000011831	Nudt18	Nucleoside diphosphate-linked moiety X motif 18 [Source:UniProtKB/Swiss-Prot;Acc:Q641Y7]	-0.659758	5.2167	0.000888224	0.00592631
ENSRNOG00000006632	Rps6ka3	ribosomal protein S6 kinase alpha-3 [Source:RefSeq peptide;Acc:NP_001178933]	0.596866	5.55647	0.000889347	0.00592971
ENSRNOG00000017783	Sfrp1	Secreted frizzled-related protein 1 [Source:UniProtKB/Swiss-Prot;Acc:Q9R168]	1.42036	1.84965	0.000889697	0.00592971
ENSRNOG00000038952	Lonp1	lon peptidase 1, mitochondrial (Lonp1), nuclear gene encoding mitochondrial protein, mRNA [Source:RefSeq DNA;Acc:NM_133404]	-0.579549	5.12403	0.000894909	0.00596122
ENSRNOG00000019957	Lrig2	leucine-rich repeats and immunoglobulin-like domains protein 2 [Source:RefSeq peptide;Acc:NP_001101180]	0.661967	4.7365	0.000897355	0.00597428
ENSRNOG00000031495	Tmem170b	Transmembrane protein 170B [Source:UniProtKB/Swiss-Prot;Acc:Q7TQ79]	0.746467	3.77708	0.000899028	0.00598218
ENSRNOG00000006756	Maged1	Melanoma-associated antigen D1 [Source:UniProtKB/Swiss-Prot;Acc:Q9ES73]	-0.497636	8.50263	0.000904732	0.00601689
ENSRNOG00000038960	RGD1309362	similar to interferon-inducible GTPase (RGD1309362), mRNA [Source:RefSeq DNA;Acc:NM_001024884]	0.66629	4.9591	0.000905343	0.00601769
ENSRNOG00000026302	Lrrn4cl	LRRN4 C-terminal-like protein [Source:RefSeq peptide;Acc:NP_001103049]	1.1587	2.89191	0.000907057	0.00602583
ENSRNOG00000015175	Dhh	desert hedgehog [Source:RefSeq peptide;Acc:NP_445819]	1.40508	1.51005	0.000913953	0.00606837
ENSRNOG00000003616	Grem2	gremlin-2 [Source:RefSeq peptide;Acc:NP_001099444]	1.33978	1.86191	0.000914706	0.00607009
ENSRNOG00000014285	Ssh2	protein phosphatase Slingshot homolog 2 [Source:RefSeq peptide;Acc:NP_001100494]	0.540429	5.41593	0.000917626	0.00608619
ENSRNOG00000009172	Cpvl	Probable serine carboxypeptidase CPVL [Source:UniProtKB/Swiss-Prot;Acc:Q4QR71]	1.59414	1.21596	0.000920039	0.00608908
ENSRNOG00000013737	Bcar3	breast cancer anti-estrogen resistance protein 3 [Source:RefSeq peptide;Acc:NP_001101192]	0.551299	6.59403	0.000918949	0.00608908
ENSRNOG00000025185	Nup188	Uncharacterized protein [Source:UniProtKB/TrEMBL;Acc:F1LRC6]	0.545659	5.6797	0.000919866	0.00608908
ENSRNOG00000030597	Ankrd52	serine/threonine-protein phosphatase 6 regulatory ankyrin repeat subunit C [Source:RefSeq peptide;Acc:NP_001178804]	-0.554113	5.30974	0.000919853	0.00608908
ENSRNOG00000001120		Thyroid hormone receptor associated protein 2 (Predicted)Uncharacterized protein [Source:UniProtKB/TrEMBL;Acc:D3ZJC6]	0.503325	6.5071	0.000921067	0.0060926
ENSRNOG00000004217	Stk10	serine/threonine-protein kinase 10 [Source:RefSeq peptide;Acc:NP_062079]	0.630315	5.05983	0.000922397	0.00609812
ENSRNOG00000010855	Mrp63	ribosomal protein 63, mitochondrial [Source:RefSeq peptide;Acc:NP_001103119]	-0.689052	4.23262	0.000924735	0.0061103
ENSRNOG00000012934	Arhgef7	Rho guanine nucleotide exchange factor 7 [Source:UniProtKB/Swiss-Prot;Acc:O55043]	0.520538	5.85284	0.000926998	0.00612196
ENSRNOG00000004367	Elk3	ETS domain-containing protein Elk-3 [Source:RefSeq peptide;Acc:NP_001102213]	0.606629	5.97313	0.000930336	0.00614072
ENSRNOG00000028930		Disabled homolog 2 [Source:UniProtKB/Swiss-Prot;Acc:O88797]	0.642976	4.86175	0.000932408	0.0061511
ENSRNOG00000019425	Gabarapl2	Gamma-aminobutyric acid receptor-associated protein-like 2 [Source:UniProtKB/Swiss-Prot;Acc:P60522]	-0.504021	6.85717	0.000933448	0.00615466
ENSRNOG00000009749		Uncharacterized protein [Source:UniProtKB/TrEMBL;Acc:D3Z8Y8]	-0.531078	6.0317	0.000934046	0.00615531
ENSRNOG00000005042	Ranbp17	ran-binding protein 17 [Source:RefSeq peptide;Acc:NP_001100464]	1.01127	3.02346	0.000935164	0.00615937
ENSRNOG00000012383	Ndufc2	NADH dehydrogenase [Source:RefSeq peptide;Acc:NP_001009290]	-0.506293	6.89736	0.000936986	0.00616807
ENSRNOG00000000435	Ppt2	Lysosomal thioesterase PPT2 [Source:UniProtKB/Swiss-Prot;Acc:O70489]	-0.509104	5.81996	0.000949327	0.00624597
ENSRNOG00000013808	Ces2g	carboxylesterase 2G [Source:RefSeq peptide;Acc:NP_001099645]	1.18205	2.35256	0.000953442	0.0062669
ENSRNOG00000026979		Uncharacterized protein [Source:UniProtKB/TrEMBL;Acc:D4ABI4]	2.00486	0.558429	0.000953526	0.0062669
ENSRNOG00000018358	Nt5dc2	5'-nucleotidase domain-containing protein 2 [Source:UniProtKB/Swiss-Prot;Acc:Q6Q0N3]	1.02658	2.82235	0.00095853	0.00629643
ENSRNOG00000002969	Itpkb	Inositol-trisphosphate 3-kinase B [Source:UniProtKB/Swiss-Prot;Acc:P42335]	0.507503	7.7462	0.000961798	0.00631452
ENSRNOG00000024410	LOC681468	flavin reductase [Source:RefSeq peptide;Acc:NP_001099706]	-0.507403	6.55893	0.000965438	0.00633505
ENSRNOG00000007687	Sema7a	semaphorin-7A [Source:RefSeq peptide;Acc:NP_001101623]	0.629075	5.15531	0.000967367	0.00634432
ENSRNOG00000010125		Uncharacterized protein [Source:UniProtKB/TrEMBL;Acc:D3ZK78]	0.552542	5.46437	0.00096979	0.00635428
ENSRNOG00000019918	Coasy	bifunctional coenzyme A synthase [Source:RefSeq peptide;Acc:NP_001006955]	-0.563	6.02381	0.000970435	0.00635428
ENSRNOG00000034191	Fmo1	Dimethylaniline monooxygenase [N-oxide-forming] 1 [Source:UniProtKB/Swiss-Prot;Acc:P36365]	0.519452	8.17634	0.000970281	0.00635428
ENSRNOG00000030932	LOC499124	mouse zinc finger protein 14-like [Source:RefSeq peptide;Acc:NP_001094461]	-0.756074	3.92899	0.000974579	0.00637802
ENSRNOG00000012324	LOC100363248	Uncharacterized protein [Source:UniProtKB/TrEMBL;Acc:D4A0A1]	1.11088	2.53835	0.000979548	0.00640714
ENSRNOG00000001767	RGD1562339	Uncharacterized protein [Source:UniProtKB/TrEMBL;Acc:D4AC80]	1.35584	1.68982	0.000981209	0.00641201
ENSRNOG00000008989	Cryl1	Lambda-crystallin homolog [Source:UniProtKB/Swiss-Prot;Acc:Q811X6]	0.64739	4.994	0.000981538	0.00641201
ENSRNOG00000019021		Uncharacterized protein [Source:UniProtKB/TrEMBL;Acc:D3ZIK7]	1.35584	1.69168	0.000981855	0.00641201
ENSRNOG00000019682	Timm13	Mitochondrial import inner membrane translocase subunit Tim13 [Source:UniProtKB/Swiss-Prot;Acc:P62076]	-0.517039	6.15168	0.000985125	0.00642995
ENSRNOG00000006305	Slc38a2	Sodium-coupled neutral amino acid transporter 2 [Source:UniProtKB/Swiss-Prot;Acc:Q9JHE5]	-0.744733	7.56817	0.000987251	0.00643532
ENSRNOG00000015976	Snurf	Small nuclear ribonucleoprotein-associated protein N [Source:UniProtKB/Swiss-Prot;Acc:P63164]	-0.909413	3.03676	0.000987515	0.00643532
ENSRNOG00000033426	Cdc37	Hsp90 co-chaperone Cdc37 [Source:UniProtKB/Swiss-Prot;Acc:Q63692]	-0.502066	7.50879	0.00098737	0.00643532
ENSRNOG00000018461	Pdgfrb	Beta-type platelet-derived growth factor receptor [Source:UniProtKB/Swiss-Prot;Acc:Q05030]	0.55623	6.31514	0.0009927	0.00646226
ENSRNOG00000042043		Arrestin-D [Source:UniProtKB/Swiss-Prot;Acc:P36577]	0.748432	3.95838	0.000992598	0.00646226
ENSRNOG00000017462	Spata5	spermatogenesis-associated protein 5 [Source:RefSeq peptide;Acc:NP_001102019]	0.608991	4.7018	0.000994101	0.00646796
ENSRNOG00000020737	Cdc25a	M-phase inducer phosphatase 1 [Source:UniProtKB/Swiss-Prot;Acc:P48965]	-0.55995	5.41957	0.000996611	0.00648086
ENSRNOG00000005618	Fmc1	UPF0562 protein C7orf55 homolog [Source:UniProtKB/Swiss-Prot;Acc:Q4G012]	-0.531527	5.63688	0.00099787	0.00648563
ENSRNOG00000008137	Pctk3	Cyclin-dependent kinase 18 [Source:UniProtKB/Swiss-Prot;Acc:O35832]	-0.86765	3.43416	0.00100141	0.00650521
ENSRNOG00000006553	Bnc2	zinc finger protein basonuclin-2 [Source:RefSeq peptide;Acc:NP_001100136]	0.801935	3.68192	0.00100434	0.00652079
ENSRNOG00000030107	LOC100362298	Uncharacterized protein [Source:UniProtKB/TrEMBL;Acc:D3ZM33]	1.83828	0.781023	0.00101082	0.0065594
ENSRNOG00000029773	Atm	serine-protein kinase ATM [Source:RefSeq peptide;Acc:NP_001100291]	0.586282	4.97183	0.00101175	0.00656196
ENSRNOG00000008377	Wdtc1	WD and tetratricopeptide repeats protein 1 [Source:RefSeq peptide;Acc:NP_001101378]	-0.502264	6.7201	0.00101654	0.00658613
ENSRNOG00000019926	Ramp1	Receptor activity-modifying protein 1 [Source:UniProtKB/Swiss-Prot;Acc:Q9JJ74]	0.89644	3.48138	0.00101653	0.00658613
ENSRNOG00000004917	Rasal2	ras GTPase-activating protein nGAP [Source:RefSeq peptide;Acc:NP_001100658]	0.573065	5.24553	0.00101774	0.00659042
ENSRNOG00000000528	Fgd2	FYVE, RhoGEF and PH domain-containing protein 2 [Source:RefSeq peptide;Acc:NP_001101087]	-0.918599	3.19209	0.00102611	0.00664111
ENSRNOG00000002904	Arr3	Arrestin-C [Source:UniProtKB/Swiss-Prot;Acc:P36576]	1.44043	1.61614	0.00103198	0.00667563
ENSRNOG00000000579	Marcks	Myristoylated alanine-rich C-kinase substrate [Source:UniProtKB/Swiss-Prot;Acc:P30009]	0.548711	5.32083	0.00103373	0.00668344
ENSRNOG00000000068	Ppp2r5a	serine/threonine-protein phosphatase 2A 56 kDa regulatory subunit alpha isoform [Source:RefSeq peptide;Acc:NP_001101361]	-0.518757	9.15363	0.00103909	0.00671453
ENSRNOG00000005933	Yap1	Yorkie homolog [Source:UniProtKB/Swiss-Prot;Acc:Q2EJA0]	0.538946	5.61182	0.00103988	0.00671614
ENSRNOG00000038238		Uncharacterized protein [Source:UniProtKB/TrEMBL;Acc:F1LWB3]	-0.499142	6.71944	0.00104517	0.00674673
ENSRNOG00000015912	Ptdss2	phosphatidylserine synthase 2 [Source:RefSeq peptide;Acc:NP_001099786]	-0.508757	7.89393	0.00104856	0.00675799
ENSRNOG00000024569	Gimap9	GTPase, IMAP family member [Source:RefSeq peptide;Acc:NP_001008399]	0.692629	4.49501	0.00104818	0.00675799
ENSRNOG00000025873	LOC100361879	ATP synthase subunit epsilon, mitochondrial [Source:UniProtKB/Swiss-Prot;Acc:P29418]	-0.52016	7.8042	0.00104851	0.00675799
ENSRNOG00000025028		Uncharacterized protein [Source:UniProtKB/TrEMBL;Acc:D3ZTN0]	0.574476	5.3025	0.00105011	0.00676446
ENSRNOG00000003667		Dystrophin [Source:UniProtKB/Swiss-Prot;Acc:P11530]	0.762148	3.97266	0.00105324	0.00677977
ENSRNOG00000007323	Ric8b	Synembryn-B [Source:UniProtKB/Swiss-Prot;Acc:Q80ZG0]	0.578166	5.3818	0.00105359	0.00677977
ENSRNOG00000007125	Vps54	Vacuolar protein sorting-associated protein 54 [Source:UniProtKB/Swiss-Prot;Acc:Q9JMK8]	0.512383	6.15122	0.00105676	0.00679663
ENSRNOG00000023403	Gtpbp3	tRNA modification GTPase GTPBP3, mitochondrial [Source:UniProtKB/Swiss-Prot;Acc:Q5PQQ1]	-0.619848	4.52178	0.00106777	0.00686383
ENSRNOG00000010372		RCG22732Uncharacterized protein [Source:UniProtKB/TrEMBL;Acc:D3ZEH2]	-0.510839	6.21169	0.0010684	0.00686431
ENSRNOG00000019036	Ldhd	probable D-lactate dehydrogenase, mitochondrial [Source:RefSeq peptide;Acc:NP_001008893]	-0.510578	6.67792	0.00107278	0.00688695
ENSRNOG00000043381		Uncharacterized protein [Source:UniProtKB/TrEMBL;Acc:D4A8L6]	0.503859	6.61729	0.00107304	0.00688695
ENSRNOG00000010813	Tspan14	tetraspanin-14 [Source:RefSeq peptide;Acc:NP_001162598]	0.543145	5.6205	0.00107797	0.00690781
ENSRNOG00000016102	Ebf3	transcription factor COE3 [Source:RefSeq peptide;Acc:NP_001101976]	0.532223	6.63274	0.00107724	0.00690781
ENSRNOG00000019393	Lima1	LIM domain and actin-binding protein 1 [Source:RefSeq peptide;Acc:NP_001178544]	0.563347	5.64511	0.00107798	0.00690781
ENSRNOG00000022325	Smc2	structural maintenance of chromosomes protein 2 [Source:RefSeq peptide;Acc:NP_001102136]	-0.668763	4.60942	0.00108176	0.00692485
ENSRNOG00000031325	Abi1	Abl interactor 1 [Source:UniProtKB/Swiss-Prot;Acc:Q9QZM5]	0.562634	5.23503	0.00108125	0.00692485
ENSRNOG00000008720	Wbp1	WW domain-binding protein 1 [Source:RefSeq peptide;Acc:NP_001100070]	-0.522511	6.14097	0.00108694	0.00695437
ENSRNOG00000032908		3-ketoacyl-CoA thiolase B, peroxisomal [Source:UniProtKB/Swiss-Prot;Acc:P07871]	-0.499734	6.75905	0.00108936	0.00696625
ENSRNOG00000001825	Pkp2	plakophilin-2 [Source:RefSeq peptide;Acc:NP_001093969]	-0.640999	4.59773	0.00109183	0.00697843
ENSRNOG00000004925		Protein phosphatase 1 regulatory subunit 12A [Source:UniProtKB/Swiss-Prot;Acc:Q10728]	0.495656	6.26758	0.00109582	0.00699665
ENSRNOG00000025001	Pcolce	Procollagen C-endopeptidase enhancer 1 [Source:UniProtKB/Swiss-Prot;Acc:O08628]	0.531817	5.46898	0.00109541	0.00699665
ENSRNOG00000025067	Mocs3	adenylyltransferase and sulfurtransferase MOCS3 [Source:RefSeq peptide;Acc:NP_001101274]	-0.702497	4.13208	0.00109664	0.00699823
ENSRNOG00000028701	C8g	complement component C8 gamma chain [Source:RefSeq peptide;Acc:NP_001100025]	-0.85207	3.36204	0.00110565	0.00705209
ENSRNOG00000014097	Psmd7	26S proteasome non-ATPase regulatory subunit 7 [Source:RefSeq peptide;Acc:NP_001100896]	-0.517156	6.28096	0.00110773	0.00706172
ENSRNOG00000029597		Ac1261 [Source:UniProtKB/TrEMBL;Acc:Q7TQ78]	1.24842	2.05542	0.00110874	0.00706446
ENSRNOG00000000845	Bat5	Abhydrolase domain-containing protein 16A [Source:UniProtKB/Swiss-Prot;Acc:Q6MG55]	-0.504593	7.3066	0.00111313	0.00708882
ENSRNOG00000026193		Uncharacterized protein [Source:UniProtKB/TrEMBL;Acc:F1M122]	-1.35721	1.75337	0.00111684	0.00710871
ENSRNOG00000018816	Cox5a	Cytochrome c oxidase subunit 5A, mitochondrial [Source:UniProtKB/Swiss-Prot;Acc:P11240]	-0.485163	8.93061	0.00111877	0.00711732
ENSRNOG00000017473	Ttc25	tetratricopeptide repeat protein 25 [Source:RefSeq peptide;Acc:NP_001100519]	-0.931182	3.56911	0.00112723	0.00716748
ENSRNOG00000003150		Uncharacterized protein [Source:UniProtKB/TrEMBL;Acc:D4A0Q0]	-0.5114	6.46721	0.00112924	0.00717654
ENSRNOG00000001448	Hip1	huntingtin-interacting protein 1 [Source:RefSeq peptide;Acc:NP_001093945]	0.500999	5.78382	0.00113098	0.0071839
ENSRNOG00000018454	Apoe	Apolipoprotein E [Source:UniProtKB/Swiss-Prot;Acc:P02650]	0.555278	7.79194	0.00113574	0.00721039
ENSRNOG00000018433	Hps6	Hermansky-Pudlak syndrome 6 protein homolog [Source:UniProtKB/Swiss-Prot;Acc:Q7M733]	-1.12137	2.61329	0.00114137	0.00724239
ENSRNOG00000000996		Uncharacterized protein [Source:UniProtKB/TrEMBL;Acc:D3ZXP7]	-0.502785	6.29796	0.00115208	0.00730658
ENSRNOG00000025608	Lrat	Lecithin retinol acyltransferase [Source:UniProtKB/Swiss-Prot;Acc:Q9JI61]	1.71974	0.978516	0.00115746	0.00733696
ENSRNOG00000004706	Vit	Uncharacterized protein [Source:UniProtKB/TrEMBL;Acc:F1M095]	1.71271	1.40077	0.00116182	0.00736081
ENSRNOG00000010572	Pus7	pseudouridylate synthase 7 homolog [Source:RefSeq peptide;Acc:NP_001164060]	0.796045	3.47201	0.00116518	0.00737831
ENSRNOG00000012108	Thsd1	thrombospondin type-1 domain-containing protein 1 [Source:RefSeq peptide;Acc:NP_001102348]	0.791608	4.04721	0.00116886	0.00739775
ENSRNOG00000018686	Atxn2l	ataxin-2-like protein [Source:RefSeq peptide;Acc:NP_001123569]	-0.495685	6.82925	0.00117657	0.00744276
ENSRNOG00000025372	Glce	RCG57892Uncharacterized protein [Source:UniProtKB/TrEMBL;Acc:D3ZIK0]	-0.548197	5.38855	0.0011825	0.00747642
ENSRNOG00000010146	Ndn	necdin [Source:RefSeq peptide;Acc:NP_001008558]	-0.541009	5.78876	0.00118899	0.00751103
ENSRNOG00000040141		Uncharacterized protein [Source:UniProtKB/TrEMBL;Acc:F1LXQ6]	-0.49399	6.69186	0.0011892	0.00751103
ENSRNOG00000032039	Atp9b	probable phospholipid-transporting ATPase IIB [Source:RefSeq peptide;Acc:NP_001099600]	0.540656	6.07896	0.00119403	0.00753773
ENSRNOG00000029572	Apeh	Acylamino-acid-releasing enzyme [Source:UniProtKB/Swiss-Prot;Acc:P13676]	-0.504713	6.17813	0.00120047	0.00757447
ENSRNOG00000004725	Cela1	Chymotrypsin-like elastase family member 1 [Source:UniProtKB/Swiss-Prot;Acc:P00773]	-0.628145	4.7767	0.00120465	0.00759574
ENSRNOG00000012960	Uap1l1	UDP-N-acetylhexosamine pyrophosphorylase-like protein 1 [Source:RefSeq peptide;Acc:NP_001127988]	0.570413	4.92018	0.00120508	0.00759574
ENSRNOG00000022657	Tmem97	Transmembrane protein 97 [Source:UniProtKB/Swiss-Prot;Acc:Q5U3Y7]	-0.650731	4.60197	0.0012089	0.00761593
ENSRNOG00000011181	Cpa3	Mast cell carboxypeptidase A [Source:UniProtKB/Swiss-Prot;Acc:P21961]	1.05092	2.4953	0.001211	0.0076253
ENSRNOG00000018648	Mppe1	Metallophosphoesterase 1 [Source:UniProtKB/Swiss-Prot;Acc:B1WC86]	0.866388	3.19352	0.0012169	0.00765852
ENSRNOG00000021619	Cela3b	chymotrypsin-like elastase family, member 3B [Source:RefSeq peptide;Acc:NP_001100162]	-0.72158	4.19065	0.00121923	0.00766923
ENSRNOG00000010038	Psmc5	26S protease regulatory subunit 8 [Source:UniProtKB/Swiss-Prot;Acc:P62198]	-0.514597	6.78954	0.00122053	0.00767352
ENSRNOG00000013368	Plcl2	inactive phospholipase C-like protein 2 [Source:RefSeq peptide;Acc:NP_001100350]	0.95152	2.7989	0.00122295	0.00767927
ENSRNOG00000016539		RAB24, member RAS oncogene family [Source:RefSeq peptide;Acc:NP_001015023]	-0.580181	4.62369	0.00122261	0.00767927
ENSRNOG00000020298	Bag3	BAG family molecular chaperone regulator 3 [Source:RefSeq peptide;Acc:NP_001011936]	-0.612809	4.83758	0.00122332	0.00767927
ENSRNOG00000007829	Lactb2	Beta-lactamase-like protein 2 [Source:UniProtKB/Swiss-Prot;Acc:Q561R9]	-0.488666	6.61482	0.00123018	0.0077145
ENSRNOG00000019921	Rhbdl1	Rhomboid-related protein 1 [Source:UniProtKB/Swiss-Prot;Acc:O88779]	-1.44478	1.77127	0.00122979	0.0077145
ENSRNOG00000038776	Oscar	osteoclast-associated immunoglobulin-like receptor [Source:RefSeq peptide;Acc:NP_001171902]	-1.3122	2.0739	0.00123603	0.00774721
ENSRNOG00000006982		Uncharacterized protein [Source:UniProtKB/TrEMBL;Acc:D4A3W0]	1.18445	2.45592	0.00124024	0.00776965
ENSRNOG00000019305	Sh3tc2	Uncharacterized protein [Source:UniProtKB/TrEMBL;Acc:F1M9P6]	0.866355	3.08056	0.00124217	0.00777777
ENSRNOG00000019733	Slc27a6	long-chain fatty acid transport protein 6 [Source:RefSeq peptide;Acc:NP_001099615]	1.6351	1.02823	0.00125264	0.00783609
ENSRNOG00000025156	Timm17b	translocase of inner mitochondrial membrane 17 homolog B [Source:RefSeq peptide;Acc:NP_001101719]	-0.628886	4.32483	0.00125276	0.00783609
ENSRNOG00000003747	Asna1	arsA arsenite transporter, ATP-binding, homolog 1 [Source:RefSeq peptide;Acc:NP_001093975]	-0.529573	5.69011	0.0012543	0.00783848
ENSRNOG00000026953	Gpr88	Probable G-protein coupled receptor 88 [Source:UniProtKB/Swiss-Prot;Acc:Q9ESP4]	-0.813543	3.5628	0.00125441	0.00783848
ENSRNOG00000011690	Fam82a2	Regulator of microtubule dynamics protein 3 [Source:UniProtKB/Swiss-Prot;Acc:Q66H15]	-0.487656	6.56152	0.0012626	0.00788562
ENSRNOG00000008862	Abcg4	ATP-binding cassette sub-family G member 4 [Source:RefSeq peptide;Acc:NP_001100286]	1.56039	1.19456	0.00126344	0.00788652
ENSRNOG00000016681	Mc2r	melanocortin 2 receptor [Source:RefSeq peptide;Acc:NP_001093961]	0.751578	4.3525	0.00126402	0.00788652
ENSRNOG00000012428	Maf	Transcription factor Maf [Source:UniProtKB/Swiss-Prot;Acc:P54844]	0.760808	3.75045	0.00126506	0.00788894
ENSRNOG00000021735	Akr1cl1	aldo-keto reductase family 1, member C-like 1 [Source:RefSeq peptide;Acc:NP_001103370]	0.472164	9.24871	0.00126569	0.00788894
ENSRNOG00000022455	Gltpd1	Glycolipid transfer protein domain-containing protein 1 [Source:UniProtKB/Swiss-Prot;Acc:Q5XIS2]	-0.627892	4.46511	0.00126662	0.00788953
ENSRNOG00000031517		60S ribosomal protein L27 [Source:UniProtKB/TrEMBL;Acc:D4AD41]	1.08732	2.42415	0.00126707	0.00788953
ENSRNOG00000000610	Cisd1	CDGSH iron-sulfur domain-containing protein 1 [Source:UniProtKB/Swiss-Prot;Acc:B0K020]	-0.505563	7.80233	0.00126979	0.0079025
ENSRNOG00000007387	Per1	Period circadian protein homolog 1 [Source:UniProtKB/Swiss-Prot;Acc:Q8CHI5]	-0.964736	7.00009	0.00127077	0.00790457
ENSRNOG00000022298	Cxcl11	C-X-C motif chemokine 11 [Source:RefSeq peptide;Acc:NP_891997]	1.49629	1.24077	0.00129107	0.00802679
ENSRNOG00000003120	Prelp	Prolargin [Source:UniProtKB/Swiss-Prot;Acc:Q9EQP5]	0.608235	6.5785	0.00129214	0.0080294
ENSRNOG00000006530	Hoxa6	homeobox protein Hox-A6 [Source:RefSeq peptide;Acc:NP_001178016]	1.04968	2.53547	0.00129438	0.00803928
ENSRNOG00000019192		Uncharacterized protein [Source:UniProtKB/TrEMBL;Acc:D3ZI73]	0.544325	5.53838	0.0012963	0.00804711
ENSRNOG00000019298	Dctn4	Dynactin subunit 4 [Source:UniProtKB/Swiss-Prot;Acc:Q9QUR2]	-0.516709	6.39463	0.00130299	0.00808457
ENSRNOG00000014548	Nedd9	enhancer of filamentation 1 [Source:RefSeq peptide;Acc:NP_001011922]	0.640921	5.88265	0.00130483	0.00809123
ENSRNOG00000043500		Uncharacterized protein [Source:UniProtKB/TrEMBL;Acc:D3Z8D6]	0.946013	3.01711	0.00130538	0.00809123
ENSRNOG00000015225	Gramd3	GRAM domain-containing protein 3 [Source:UniProtKB/Swiss-Prot;Acc:Q5FVG8]	0.958077	3.06648	0.00131144	0.00812472
ENSRNOG00000007235	Atp5g1	ATP synthase lipid-binding protein, mitochondrial [Source:UniProtKB/Swiss-Prot;Acc:Q06645]	1.03384	2.99372	0.00131698	0.00815494
ENSRNOG00000031777	RGD1566296	Uncharacterized protein [Source:UniProtKB/TrEMBL;Acc:F1LXJ7]	1.12496	2.39152	0.00132765	0.0082169
ENSRNOG00000007643	Ccm2	cerebral cavernous malformation 2 [Source:RefSeq peptide;Acc:NP_001119747]	-0.551665	5.08063	0.00134348	0.00831069
ENSRNOG00000018768	LOC100365672	40S ribosomal protein S8 [Source:UniProtKB/Swiss-Prot;Acc:P62243]	0.499904	7.87542	0.00134828	0.00833618
ENSRNOG00000011696	Lifr	Leukemia inhibitory factor receptor [Source:UniProtKB/Swiss-Prot;Acc:O70535]	0.491517	6.39811	0.00136179	0.00841545
ENSRNOG00000019468	Rce1	CAAX prenyl protease 2 [Source:UniProtKB/Swiss-Prot;Acc:B0BMW8]	-0.893268	3.90953	0.00136469	0.00842916
ENSRNOG00000016534		Uncharacterized protein [Source:UniProtKB/TrEMBL;Acc:D3ZKX0]	0.57272	5.12933	0.00136606	0.00843339
ENSRNOG00000002041		Biregional cell adhesion molecule-related/down-regulated by oncogenes (Cdon) binding protein (Predicted), isoform CRA_aUncharacterized protein [Source:UniProtKB/TrEMBL;Acc:D3ZP61]	0.581418	5.02622	0.0013676	0.00843868
[truncated: 10,315 more rows]
