# Supplementary material for: Genetic Control of Differential Acetylation in Diabetic Rats
Source: PLoS One. 2014 Apr 17;9(4):e94555. doi: 10.1371/journal.pone.0094555 (PMC3990556; doi:10.1371/journal.pone.0094555)
Supplement: Table S3 — RNA-sequencing differentially expressed genes in liver of GK and BN rats. (XLS) [file pone.0094555.s005.xls]

## Sheet: analysis-liver
Supporting Table S3. RNA-sequencing differentially expressed genes in liver,
comparing GK and BN rats. Difference is expressed as log 2 fold change; negative values indicate
lower in GK than BN, positive values indicate higher in GK than BN. The logCPM is read counts per
million in log scale, a normalized measure of gene expression.
Ensembl Gene ID	RGD symbol	Description	GK/BN_logFC	logCPM	p-value	Adjusted p-value
ENSRNOG00000029973		UDP-glucuronosyltransferase 2B2 [Source:UniProtKB/Swiss-Prot;Acc:P08541]	-8.2803	8.98207	2.57892e-275	2.88143e-271
ENSRNOG00000019680	Mst1	hepatocyte growth factor-like protein [Source:RefSeq peptide;Acc:NP_077328]	-5.26463	6.97321	4.21081e-166	2.35237e-162
ENSRNOG00000031628		Ac2-067 [Source:UniProtKB/TrEMBL;Acc:Q7TPK5]	12.4615	5.53209	3.33129e-151	1.24068e-147
ENSRNOG00000016456	Il33	Interleukin-33 [Source:UniProtKB/Swiss-Prot;Acc:Q66H70]	-5.23522	6.46897	1.36405e-146	3.81013e-143
ENSRNOG00000017286		Epoxide hydrolase 2 [Source:UniProtKB/Swiss-Prot;Acc:P80299]	-4.37094	6.70528	2.14529e-108	4.79387e-105
ENSRNOG00000020035	Cyp17a1	Steroid 17-alpha-hydroxylase/17,20 lyase [Source:UniProtKB/Swiss-Prot;Acc:P11715]	-5.31059	7.99156	4.67577e-91	8.70707e-88
ENSRNOG00000009730	Cyp7b1	25-hydroxycholesterol 7-alpha-hydroxylase [Source:UniProtKB/Swiss-Prot;Acc:Q63688]	-4.07154	6.62085	1.51232e-86	2.41389e-83
ENSRNOG00000029333	Echdc2	enoyl-CoA hydratase domain-containing protein 2, mitochondrial [Source:RefSeq peptide;Acc:NP_001100145]	4.47056	5.09603	3.36116e-85	4.69429e-82
ENSRNOG00000029844	Akr1c2	Aldo-keto reductase family 1 member C21 [Source:UniProtKB/Swiss-Prot;Acc:Q6AYQ2]	-4.04106	7.08106	2.82571e-75	3.50797e-72
ENSRNOG00000015354		Aldehyde oxidase [Source:UniProtKB/Swiss-Prot;Acc:Q9Z0U5]	2.88883	8.93528	8.49682e-70	9.49349e-67
ENSRNOG00000021924	Cyp2c22	Cytochrome P450 2C70 [Source:UniProtKB/Swiss-Prot;Acc:P19225]	2.73037	9.50821	4.44466e-68	4.51457e-65
ENSRNOG00000016807	Oat	Ornithine aminotransferase, mitochondrial [Source:UniProtKB/Swiss-Prot;Acc:P04182]	-3.38891	8.95512	1.49081e-65	1.38807e-62
ENSRNOG00000012557	Lgals5	Galectin-5 [Source:UniProtKB/Swiss-Prot;Acc:P47967]	5.41578	3.7026	2.16766e-60	1.86302e-57
ENSRNOG00000033517	LOC100360791		2.80737	5.71503	2.56968e-58	2.05079e-55
ENSRNOG00000028896	A2m	Alpha-2-macroglobulin [Source:UniProtKB/Swiss-Prot;Acc:P06238]	4.23643	5.20313	9.37466e-56	6.98287e-53
ENSRNOG00000000978		Cytochrome P450 3A2 [Source:UniProtKB/Swiss-Prot;Acc:P05183]	3.09499	10.8398	2.1747e-55	1.51862e-52
ENSRNOG00000038960	RGD1309362	similar to interferon-inducible GTPase (RGD1309362), mRNA [Source:RefSeq DNA;Acc:NM_001024884]	2.57357	5.99464	7.94217e-55	5.21987e-52
ENSRNOG00000007247		Uncharacterized protein [Source:UniProtKB/TrEMBL;Acc:D3ZS19]	-4.44771	4.00923	9.61244e-55	5.96665e-52
ENSRNOG00000018649	Slc35c2	solute carrier family 35 member C2 [Source:RefSeq peptide;Acc:NP_001101273]	-2.48802	6.14922	1.32901e-54	7.81529e-52
ENSRNOG00000000814	Fabp7	Fatty acid-binding protein, brain [Source:UniProtKB/Swiss-Prot;Acc:P55051]	-2.66092	7.57662	1.98537e-51	1.10913e-48
ENSRNOG00000015317	Ces1f	Liver carboxylesterase 4 [Source:UniProtKB/Swiss-Prot;Acc:Q64573]	2.30475	8.49808	2.77116e-51	1.47439e-48
ENSRNOG00000014453	Anxa5	Annexin A5 [Source:UniProtKB/Swiss-Prot;Acc:P14668]	-2.59971	5.79328	4.64441e-49	2.35873e-46
ENSRNOG00000016831	Serpinh1	Serpin H1 [Source:UniProtKB/Swiss-Prot;Acc:P29457]	-2.53158	5.22946	7.41449e-48	3.60183e-45
ENSRNOG00000017878		Uncharacterized protein [Source:UniProtKB/TrEMBL;Acc:D3ZCV5]	7.8522	3.37442	1.07563e-47	5.00752e-45
ENSRNOG00000001963	Mx2	Interferon-induced GTP-binding protein Mx3 [Source:UniProtKB/Swiss-Prot;Acc:P18590]	3.13902	5.38301	1.23807e-47	5.53319e-45
ENSRNOG00000011723	Slc44a3	Choline transporter-like protein 3 [Source:UniProtKB/Swiss-Prot;Acc:Q6AY92]	-3.84191	3.51985	2.96815e-46	1.27551e-43
ENSRNOG00000026087		Uncharacterized protein [Source:UniProtKB/TrEMBL;Acc:F1M2K0]	7.98803	3.48273	4.77667e-45	1.97666e-42
ENSRNOG00000014870	Slc13a5	Solute carrier family 13 member 5 [Source:UniProtKB/Swiss-Prot;Acc:Q8CJ44]	-3.29421	4.05686	1.64012e-41	6.54467e-39
ENSRNOG00000033619	Apof	Apolipoprotein F [Source:UniProtKB/Swiss-Prot;Acc:Q5M889]	2.16182	8.27681	2.13613e-41	8.22997e-39
ENSRNOG00000027332	Gemin6	gem-associated protein 6 [Source:RefSeq peptide;Acc:NP_001009466]	-3.07086	3.78698	6.50264e-40	2.39977e-37
ENSRNOG00000031032	Hmgn3	High mobility group nucleosome-binding domain-containing protein 3 [Source:UniProtKB/Swiss-Prot;Acc:Q66H40]	3.21211	4.28945	6.65828e-40	2.39977e-37
ENSRNOG00000033923		aldehyde oxidase 3-like 1 [Source:RefSeq peptide;Acc:NP_001008522]	2.76445	4.51534	9.08398e-39	3.17173e-36
ENSRNOG00000013794	Rbp1	Retinol-binding protein 1 [Source:UniProtKB/Swiss-Prot;Acc:P02696]	-2.09045	6.38194	2.23179e-38	7.5563e-36
ENSRNOG00000029711		Glutathione S-transferase alpha-5 [Source:UniProtKB/Swiss-Prot;Acc:P46418]	-4.61949	4.59668	3.05538e-38	1.00405e-35
ENSRNOG00000011635	Ces2e	carboxylesterase 5 [Source:RefSeq peptide;Acc:NP_001093947]	-8.15236	3.41104	8.31067e-38	2.653e-35
ENSRNOG00000001369	Oas1a	2'-5'-oligoadenylate synthase 1 [Source:UniProtKB/Swiss-Prot;Acc:Q05961]	3.76834	3.41917	1.1845e-37	3.67624e-35
ENSRNOG00000011250	Inmt	indolethylamine N-methyltransferase [Source:RefSeq peptide;Acc:NP_001102492]	-2.03955	7.10116	4.58296e-37	1.38393e-34
ENSRNOG00000029740	Tmem20	transmembrane protein 20 [Source:RefSeq peptide;Acc:NP_001178564]	2.87205	4.4677	1.52386e-36	4.48055e-34
ENSRNOG00000025444	RGD1565682	Uncharacterized protein [Source:UniProtKB/TrEMBL;Acc:D3ZUQ1]	-4.73495	3.9594	3.87944e-36	1.11141e-33
ENSRNOG00000016353	RGD1308116	Uncharacterized protein [Source:UniProtKB/TrEMBL;Acc:D4A9H8]	2.50135	4.53943	3.94906e-35	1.10307e-32
ENSRNOG00000008798	Pipox	peroxisomal sarcosine oxidase [Source:RefSeq peptide;Acc:NP_001012009]	-2.30709	5.83747	6.09841e-35	1.66189e-32
ENSRNOG00000021663	RGD1561849	similar to RIKEN cDNA 3110035E14 (RGD1561849), mRNA [Source:RefSeq DNA;Acc:NM_001109260]	3.08156	4.61792	8.07789e-35	2.14891e-32
ENSRNOG00000005930	Nnmt	nicotinamide N-methyltransferase [Source:RefSeq peptide;Acc:NP_001100289]	-2.05248	6.072	8.7795e-35	2.28124e-32
ENSRNOG00000019098	Car5a	Carbonic anhydrase 5A, mitochondrial [Source:UniProtKB/Swiss-Prot;Acc:P43165]	-2.45952	5.07504	3.40184e-34	8.63836e-32
ENSRNOG00000016349	Gnmt	Glycine N-methyltransferase [Source:UniProtKB/Swiss-Prot;Acc:P13255]	-1.96198	8.55264	2.24041e-33	5.5627e-31
ENSRNOG00000033236		LRRGT00029 [Source:UniProtKB/TrEMBL;Acc:Q6TXH0]	-1.7375	8.3519	1.33317e-32	3.23815e-30
ENSRNOG00000032656		Uncharacterized protein [Source:UniProtKB/TrEMBL;Acc:F1LWF0]	9.20293	2.30615	8.37582e-32	1.99113e-29
ENSRNOG00000019470	Hao2	Hydroxyacid oxidase 2 [Source:UniProtKB/Swiss-Prot;Acc:Q07523]	-1.67339	9.16239	9.00937e-32	2.09712e-29
ENSRNOG00000020330	Wdr47	WD repeat domain 47 [Source:RefSeq peptide;Acc:NP_001094172]	3.06563	3.49045	1.49275e-31	3.40378e-29
ENSRNOG00000042298		Uncharacterized protein [Source:UniProtKB/TrEMBL;Acc:D3ZUI8]	-1.81496	9.06756	1.90044e-31	4.24672e-29
ENSRNOG00000002597		Uncharacterized protein [Source:UniProtKB/TrEMBL;Acc:F1LYR5]	-1.91303	6.84175	8.12492e-31	1.77999e-28
ENSRNOG00000042714	RGD1559459	Uncharacterized protein [Source:UniProtKB/TrEMBL;Acc:F1LTB8]	-2.54056	3.90439	1.76852e-30	3.79994e-28
ENSRNOG00000033745	LOC100360824	Uncharacterized protein [Source:UniProtKB/TrEMBL;Acc:E9PU69]	-1.59169	8.47194	2.83906e-30	5.98505e-28
ENSRNOG00000022719	Abcb1b	Multidrug resistance protein 1 [Source:UniProtKB/Swiss-Prot;Acc:P43245]	3.05851	4.43328	3.91838e-30	8.10741e-28
ENSRNOG00000042316		Uncharacterized protein [Source:UniProtKB/TrEMBL;Acc:F1LPR6]	-2.26579	7.43388	6.55469e-30	1.33156e-27
ENSRNOG00000017821	Agxt2	Alanine--glyoxylate aminotransferase 2, mitochondrial [Source:UniProtKB/Swiss-Prot;Acc:Q64565]	-1.77467	6.85309	7.53178e-30	1.50272e-27
ENSRNOG00000012772	Nqo1	NAD(P)H dehydrogenase [quinone] 1 [Source:UniProtKB/Swiss-Prot;Acc:P05982]	2.01774	4.84528	9.97837e-30	1.95594e-27
ENSRNOG00000007758	LOC100362350	17-beta-hydroxysteroid dehydrogenase type 6 [Source:UniProtKB/Swiss-Prot;Acc:O54753]	-1.96088	5.76573	1.60231e-29	3.05942e-27
ENSRNOG00000020480	Fads1	Fatty acid desaturase 1 [Source:UniProtKB/Swiss-Prot;Acc:Q920R3]	1.8367	9.34042	1.61556e-29	3.05942e-27
ENSRNOG00000012681	Lgals9	Galectin-9 [Source:UniProtKB/Swiss-Prot;Acc:P97840]	1.84854	6.5104	1.83844e-29	3.42349e-27
ENSRNOG00000020006		Uncharacterized protein [Source:UniProtKB/TrEMBL;Acc:D3ZMM2]	-2.98148	3.49234	2.70054e-29	4.86663e-27
ENSRNOG00000042884		Uncharacterized protein [Source:UniProtKB/TrEMBL;Acc:D3ZCU5]	2.69562	3.84586	2.66909e-29	4.86663e-27
ENSRNOG00000003674	Pir	Pirin [Source:UniProtKB/Swiss-Prot;Acc:Q5M827]	2.05747	4.61949	2.1424e-28	3.79953e-26
ENSRNOG00000000961	Glt1d1	Uncharacterized protein [Source:UniProtKB/TrEMBL;Acc:D3ZRH0]	9.22093	2.32142	8.65648e-28	1.51123e-25
ENSRNOG00000009263	Ifi27	interferon, alpha-inducible protein 27 [Source:RefSeq peptide;Acc:NP_981955]	1.56133	8.34699	1.89487e-27	3.25713e-25
ENSRNOG00000037966		Uncharacterized protein [Source:UniProtKB/TrEMBL;Acc:D4A4F3]	3.63962	3.13981	2.28237e-27	3.86378e-25
ENSRNOG00000015078	Ifitm3	Interferon-induced transmembrane protein 3 [Source:UniProtKB/Swiss-Prot;Acc:P26376]	-1.80101	6.5229	3.00178e-27	5.0058e-25
ENSRNOG00000022144	LOC100361993		3.13771	3.31541	4.04307e-27	6.64312e-25
ENSRNOG00000011308	Uhrf2	E3 ubiquitin-protein ligase UHRF2 [Source:RefSeq peptide;Acc:NP_001101055]	1.63282	5.74314	4.2811e-26	6.93228e-24
ENSRNOG00000014018	St8sia1	alpha-N-acetylneuraminide alpha-2,8-sialyltransferase [Source:RefSeq peptide;Acc:NP_036945]	3.53904	3.04803	5.77172e-26	9.21248e-24
ENSRNOG00000018076	Fmo5	Dimethylaniline monooxygenase [N-oxide-forming] 5 [Source:UniProtKB/Swiss-Prot;Acc:Q8K4C0]	-1.72068	8.07305	9.5857e-26	1.50847e-23
ENSRNOG00000019689	Vwf	von Willebrand factor [Source:UniProtKB/Swiss-Prot;Acc:Q62935]	-2.32195	4.71843	1.21611e-25	1.88716e-23
ENSRNOG00000019050	Ifit1	interferon-induced protein with tetratricopeptide repeats 1-like protein [Source:RefSeq peptide;Acc:NP_064481]	8.83328	1.94038	1.86043e-25	2.84748e-23
ENSRNOG00000037471		Uncharacterized protein [Source:UniProtKB/TrEMBL;Acc:D4A481]	5.81114	2.21524	8.15444e-25	1.23121e-22
ENSRNOG00000001388	Sds	L-serine dehydratase/L-threonine deaminase [Source:UniProtKB/Swiss-Prot;Acc:P09367]	-2.62408	6.21615	8.68854e-25	1.29436e-22
ENSRNOG00000031833	Sult1c2	Sulfotransferase 1C2 [Source:UniProtKB/Swiss-Prot;Acc:Q9WUW8]	-1.62698	6.92192	1.11559e-24	1.64006e-22
ENSRNOG00000007779	Kank4	KN motif and ankyrin repeat domain-containing protein 4 [Source:RefSeq peptide;Acc:NP_001101417]	-3.15101	3.2372	1.31817e-24	1.91271e-22
ENSRNOG00000003330	Acsf2	Acyl-CoA synthetase family member 2, mitochondrial [Source:UniProtKB/Swiss-Prot;Acc:Q499N5]	1.64369	5.78655	1.47579e-24	2.11398e-22
ENSRNOG00000025151	Ildr2	Uncharacterized protein [Source:UniProtKB/TrEMBL;Acc:D3ZGJ1]	-2.07658	4.03377	1.57118e-24	2.22213e-22
ENSRNOG00000009514	Mme	Neprilysin [Source:UniProtKB/Swiss-Prot;Acc:P07861]	3.80071	2.9224	4.00906e-24	5.53003e-22
ENSRNOG00000020776	Dhcr7	7-dehydrocholesterol reductase [Source:UniProtKB/Swiss-Prot;Acc:Q9Z2Z8]	1.66446	6.09459	3.96115e-24	5.53003e-22
ENSRNOG00000020698	Rnd2	rho-related GTP-binding protein RhoN [Source:RefSeq peptide;Acc:NP_001010953]	-1.7209	5.60143	1.02302e-23	1.39392e-21
ENSRNOG00000019221	Gstm4	glutathione S-transferase Mu 4 [Source:RefSeq peptide;Acc:NP_001019475]	1.56599	6.35851	2.64729e-23	3.56364e-21
ENSRNOG00000025676		Uncharacterized protein [Source:UniProtKB/TrEMBL;Acc:F1M8H1]	-3.01001	3.27291	2.98895e-23	3.97566e-21
ENSRNOG00000015562	Cdh17	Cadherin-17 [Source:UniProtKB/Swiss-Prot;Acc:P55281]	3.64488	7.48744	3.99867e-23	5.25614e-21
ENSRNOG00000043098	Mt2A	Metallothionein-2 [Source:UniProtKB/Swiss-Prot;Acc:P04355]	-1.86352	8.08661	4.29696e-23	5.58254e-21
ENSRNOG00000014718	Acsl3	Long-chain-fatty-acid--CoA ligase 3 [Source:UniProtKB/Swiss-Prot;Acc:Q63151]	2.04889	4.15328	4.43828e-23	5.69987e-21
ENSRNOG00000025019	Dio1	type I iodothyronine deiodinase [Source:RefSeq peptide;Acc:NP_067685]	1.55348	7.19614	5.25331e-23	6.66991e-21
ENSRNOG00000018505	Cidea	cell death-inducing DFFA-like effector a [Source:RefSeq peptide;Acc:NP_001163938]	-1.72029	4.99704	2.66582e-22	3.34665e-20
ENSRNOG00000000217	LOC100365881	Glutathione S-transferase [Source:UniProtKB/TrEMBL;Acc:D3ZBD6]	4.50069	2.17266	2.80563e-22	3.48303e-20
ENSRNOG00000019058	Gstm3	glutathione S-transferase Mu 3 [Source:RefSeq peptide;Acc:NP_065415]	-3.42423	2.91467	3.30863e-22	4.06234e-20
ENSRNOG00000039301			4.64827	2.29571	3.66093e-22	4.44604e-20
ENSRNOG00000022710	Prrg4	transmembrane gamma-carboxyglutamic acid protein 4 [Source:RefSeq peptide;Acc:NP_001102673]	2.52159	3.48468	5.14775e-22	6.1845e-20
ENSRNOG00000006131	Mettl2	methyltransferase like 2 [Source:RefSeq peptide;Acc:NP_001102309]	-2.91477	2.78602	5.64693e-22	6.71204e-20
ENSRNOG00000023313	Arhgef19	rho guanine nucleotide exchange factor 19 [Source:RefSeq peptide;Acc:NP_001102162]	1.59351	5.82397	6.31267e-22	7.42437e-20
ENSRNOG00000039494		Uncharacterized protein [Source:UniProtKB/TrEMBL;Acc:D4A608]	-1.6556	6.75051	6.55959e-22	7.63441e-20
ENSRNOG00000027513		Regulator of telomere elongation helicase 1 [Source:UniProtKB/Swiss-Prot;Acc:Q5RJZ1]	1.7388	4.71449	8.7337e-22	1.006e-19
ENSRNOG00000043131	LOC100360095	Uncharacterized protein [Source:UniProtKB/TrEMBL;Acc:D3ZIF6]	-1.50703	9.71668	9.95663e-22	1.13516e-19
ENSRNOG00000010959	Klhl25	Ectoderm-neural cortex protein 2 [Source:UniProtKB/Swiss-Prot;Acc:Q4KLM4]	-1.41926	5.82285	1.10334e-21	1.24521e-19
ENSRNOG00000008012	Abcb1a	ATP-binding cassette, sub-family B (MDR/TAP), member 1A [Source:RefSeq peptide;Acc:NP_596892]	-1.56232	5.06199	1.19711e-21	1.33753e-19
ENSRNOG00000004009	Xpnpep2	xaa-Pro aminopeptidase 2 [Source:RefSeq peptide;Acc:NP_476496]	-1.71525	6.11697	1.52979e-21	1.69231e-19
ENSRNOG00000016265		Long-chain-fatty-acid--CoA ligase 5 [Source:UniProtKB/Swiss-Prot;Acc:O88813]	-1.36294	7.48067	3.18024e-21	3.48361e-19
ENSRNOG00000008011		Uncharacterized protein [Source:UniProtKB/TrEMBL;Acc:F1LUW2]	-8.66462	1.60852	3.68586e-21	3.99827e-19
ENSRNOG00000000073		Transmembrane emp24 domain-containing protein 5 [Source:UniProtKB/Swiss-Prot;Acc:Q6AXN3]	-1.37264	7.80385	4.58055e-21	4.921e-19
ENSRNOG00000008596	Ttll9	Probable tubulin polyglutamylase TTLL9 [Source:UniProtKB/Swiss-Prot;Acc:Q641W7]	-6.25078	1.44124	6.64218e-21	7.06791e-19
ENSRNOG00000007234		Lanosterol 14-alpha demethylase [Source:UniProtKB/Swiss-Prot;Acc:Q64654]	1.43656	7.62265	9.49786e-21	1.00113e-18
ENSRNOG00000002122	Lrrc8c	Leucine-rich repeat-containing protein 8C [Source:UniProtKB/Swiss-Prot;Acc:Q498T9]	2.36662	4.2654	1.38938e-20	1.4508e-18
ENSRNOG00000016356	Got1	Aspartate aminotransferase, cytoplasmic [Source:UniProtKB/Swiss-Prot;Acc:P13221]	-1.69455	7.65696	1.5136e-20	1.56587e-18
ENSRNOG00000017899	Akr7a3	Aflatoxin B1 aldehyde reductase member 3 [Source:UniProtKB/Swiss-Prot;Acc:P38918]	1.58587	6.9796	1.61482e-20	1.65527e-18
ENSRNOG00000001469	Eln	Elastin [Source:UniProtKB/Swiss-Prot;Acc:Q99372]	-2.75195	3.63104	2.02284e-20	2.05465e-18
ENSRNOG00000037753	Slc10a2	Ileal sodium/bile acid cotransporter [Source:UniProtKB/Swiss-Prot;Acc:Q62633]	-8.55202	1.50547	2.05343e-20	2.06693e-18
ENSRNOG00000008855	Gjb2	Gap junction beta-2 protein [Source:UniProtKB/Swiss-Prot;Acc:P21994]	1.49944	6.23468	2.2346e-20	2.22921e-18
ENSRNOG00000033609	Irx1	iroquois homeobox 1 [Source:RefSeq peptide;Acc:NP_001100801]	-1.92797	3.91544	2.96986e-20	2.93648e-18
ENSRNOG00000031612	Gls2	Glutaminase liver isoform, mitochondrial [Source:UniProtKB/Swiss-Prot;Acc:P28492]	-1.51704	7.95954	3.52772e-20	3.45747e-18
ENSRNOG00000034066		Uncharacterized protein [Source:UniProtKB/TrEMBL;Acc:D4A4S3]	-1.27609	7.54376	4.96174e-20	4.82065e-18
ENSRNOG00000016038	Mgmt	Methylated-DNA--protein-cysteine methyltransferase [Source:UniProtKB/Swiss-Prot;Acc:P24528]	1.62401	4.97423	5.117e-20	4.92864e-18
ENSRNOG00000008050	Stac3	SH3 and cysteine-rich domain-containing protein 3 [Source:RefSeq peptide;Acc:NP_001124030]	-2.32838	5.65758	1.69733e-19	1.62088e-17
ENSRNOG00000019542	MGC108823	similar to interferon-inducible GTPase (MGC108823), mRNA [Source:RefSeq DNA;Acc:NM_001012353]	-1.9084	4.00855	1.72365e-19	1.63206e-17
ENSRNOG00000042228	LOC297568	Alpha-1-inhibitor 3 [Source:UniProtKB/Swiss-Prot;Acc:P14046]	-1.25846	12.185	2.28225e-19	2.14282e-17
ENSRNOG00000036641	LOC689065	RCG48054Uncharacterized protein [Source:UniProtKB/TrEMBL;Acc:D3ZTJ8]	3.56434	2.38278	2.33384e-19	2.173e-17
ENSRNOG00000018204	Slc28a2	Sodium/nucleoside cotransporter 2 [Source:UniProtKB/Swiss-Prot;Acc:Q62773]	1.61711	5.10138	4.11471e-19	3.79947e-17
ENSRNOG00000009945	Pls1	plastin-1 [Source:RefSeq peptide;Acc:NP_001101648]	1.56215	4.73848	4.86902e-19	4.45915e-17
ENSRNOG00000003463	Srebf1	Sterol regulatory element-binding protein 1Processed sterol regulatory element-binding protein 1 [Source:UniProtKB/Swiss-Prot;Acc:P56720]	1.71828	7.59087	4.94041e-19	4.48774e-17
ENSRNOG00000000903		Argininosuccinate lyase [Source:UniProtKB/Swiss-Prot;Acc:P20673]	-1.41684	9.42464	8.77566e-19	7.90729e-17
ENSRNOG00000005479	Slc1a2	Excitatory amino acid transporter 2 [Source:UniProtKB/Swiss-Prot;Acc:P31596]	-2.20023	5.61525	1.07141e-18	9.50072e-17
ENSRNOG00000007483	Ccnf	Cyclin-F [Source:UniProtKB/Swiss-Prot;Acc:Q8K4F8]	-2.55569	3.70816	1.07107e-18	9.50072e-17
ENSRNOG00000014555	Aox4	aldehyde oxidase 4 [Source:RefSeq peptide;Acc:NP_001008523]	1.46206	7.88878	1.23005e-18	1.08216e-16
ENSRNOG00000008842	Cyp4a8	Cytochrome P450 4A12 [Source:UniProtKB/Swiss-Prot;Acc:P24464]	3.95909	2.12088	1.42251e-18	1.24169e-16
ENSRNOG00000008989	Cryl1	Lambda-crystallin homolog [Source:UniProtKB/Swiss-Prot;Acc:Q811X6]	1.78049	4.80338	1.54225e-18	1.33578e-16
ENSRNOG00000026605	Ifi27l2b	interferon, alpha-inducible protein 27 like 2B [Source:RefSeq peptide;Acc:NP_996728]	1.52088	6.58675	1.57683e-18	1.35523e-16
ENSRNOG00000042022	H1f0	Histone H1.0 [Source:UniProtKB/Swiss-Prot;Acc:P43278]	1.30738	6.06317	4.95225e-18	4.22378e-16
ENSRNOG00000001342		Uncharacterized protein [Source:UniProtKB/TrEMBL;Acc:F1LWI8]	-1.27502	6.33259	1.05029e-17	8.89008e-16
ENSRNOG00000000886	Caln1	Calcium-binding protein 8 [Source:UniProtKB/Swiss-Prot;Acc:Q06BI3]	-3.05668	2.26863	1.30191e-17	1.0937e-15
ENSRNOG00000007949	Rgn	Regucalcin [Source:UniProtKB/Swiss-Prot;Acc:Q03336]	-1.21304	9.28128	1.35312e-17	1.12824e-15
ENSRNOG00000015032		Uncharacterized protein [Source:UniProtKB/TrEMBL;Acc:D3ZTY2]	-4.81455	1.40475	1.39284e-17	1.15275e-15
ENSRNOG00000014320	Inhba	Inhibin beta A chain [Source:UniProtKB/Swiss-Prot;Acc:P18331]	2.78267	3.33274	1.43391e-17	1.17802e-15
ENSRNOG00000020900	Prodh2	Probable proline dehydrogenase 2 [Source:UniProtKB/Swiss-Prot;Acc:Q2V057]	-1.26553	6.92	1.66189e-17	1.35535e-15
ENSRNOG00000014832	Mapkapk3	MAP kinase-activated protein kinase 3 [Source:UniProtKB/Swiss-Prot;Acc:Q66H84]	-2.59287	3.63854	1.89805e-17	1.53673e-15
ENSRNOG00000003515	Ephx1	Epoxide hydrolase 1 [Source:UniProtKB/Swiss-Prot;Acc:P07687]	1.52357	9.71298	2.45036e-17	1.96963e-15
ENSRNOG00000038361		20-alpha-hydroxysteroid dehydrogenase-like [Source:RefSeq peptide;Acc:NP_001157868]	3.17021	2.46458	2.51393e-17	2.00629e-15
ENSRNOG00000001338	Hpd	4-hydroxyphenylpyruvate dioxygenase [Source:UniProtKB/Swiss-Prot;Acc:P32755]	-1.28819	10.0983	2.54249e-17	2.01469e-15
ENSRNOG00000028708	Ntsr1	Neurotensin receptor type 1 [Source:UniProtKB/Swiss-Prot;Acc:P20789]	3.67052	2.03393	3.3111e-17	2.60528e-15
ENSRNOG00000002947	Dpt	dermatopontin [Source:RefSeq peptide;Acc:NP_001099435]	1.21321	7.56869	4.02991e-17	3.14869e-15
ENSRNOG00000042111	RGD1559960	sulfotransferase family, cytosolic, 1C, member 2a (Sult1c2a), mRNA [Source:RefSeq DNA;Acc:NM_001013177]	-1.33377	5.95854	4.26369e-17	3.30821e-15
ENSRNOG00000000588	Slc16a10	Monocarboxylate transporter 10 [Source:UniProtKB/Swiss-Prot;Acc:Q91Y77]	-1.39384	5.74989	4.6971e-17	3.61936e-15
ENSRNOG00000027341	Odz2	Teneurin-2 [Source:UniProtKB/Swiss-Prot;Acc:Q9R1K2]	-2.00713	5.19813	6.56182e-17	5.02159e-15
ENSRNOG00000027489	Mn1	probable tumor suppressor protein MN1 [Source:RefSeq peptide;Acc:NP_001178857]	3.60675	2.13257	8.93075e-17	6.78797e-15
ENSRNOG00000027229	Slc35d2	UDP-N-acetylglucosamine/UDP-glucose/GDP-mannose transporter [Source:RefSeq peptide;Acc:NP_001099568]	1.62574	4.70885	1.11702e-16	8.43272e-15
ENSRNOG00000014604	Sigmar1	Sigma non-opioid intracellular receptor 1 [Source:UniProtKB/Swiss-Prot;Acc:Q9R0C9]	1.37446	7.0286	1.22615e-16	9.19445e-15
ENSRNOG00000033402	LOC501110	Glutathione S-transferase A6 [Source:UniProtKB/Swiss-Prot;Acc:Q6AXY0]	-1.41249	4.80946	1.44293e-16	1.07479e-14
ENSRNOG00000014178	Acad9	acyl-CoA dehydrogenase family member 9, mitochondrial [Source:RefSeq peptide;Acc:NP_861433]	1.35972	5.21688	1.88775e-16	1.39681e-14
ENSRNOG00000019587	Ptprn	Receptor-type tyrosine-protein phosphatase-like N [Source:UniProtKB/Swiss-Prot;Acc:Q63259]	-3.24087	3.1539	1.93196e-16	1.42012e-14
ENSRNOG00000018748		solute carrier family 16, member 11 [Source:RefSeq peptide;Acc:NP_001099267]	1.44104	5.17218	2.22688e-16	1.62621e-14
ENSRNOG00000021027	Dbp	D site-binding protein [Source:UniProtKB/Swiss-Prot;Acc:P16443]	-1.68949	6.90721	2.62834e-16	1.90691e-14
ENSRNOG00000015035	Myo7b	myosin-VIIb [Source:RefSeq peptide;Acc:NP_001178870]	-2.68567	3.66688	2.66465e-16	1.92079e-14
ENSRNOG00000008837	Ass1	Argininosuccinate synthase [Source:UniProtKB/Swiss-Prot;Acc:P09034]	-1.25103	10.8796	2.73431e-16	1.95836e-14
ENSRNOG00000017601	Srd5a1	3-oxo-5-alpha-steroid 4-dehydrogenase 1 [Source:UniProtKB/Swiss-Prot;Acc:P24008]	-1.28802	5.53822	4.07095e-16	2.89712e-14
ENSRNOG00000003653	Fh1	Fumarate hydratase, mitochondrial [Source:UniProtKB/Swiss-Prot;Acc:P14408]	-1.16756	7.86952	6.15629e-16	4.35343e-14
ENSRNOG00000002636	Abat	4-aminobutyrate aminotransferase, mitochondrial4-aminobutyrate aminotransferase, brain isoform4-aminobutyrate aminotransferase, liver isoform [Source:UniProtKB/Swiss-Prot;Acc:P50554]	-1.21702	7.42098	1.17562e-15	8.26112e-14
ENSRNOG00000007081	Xdh	Xanthine dehydrogenase/oxidaseXanthine dehydrogenaseXanthine oxidase [Source:UniProtKB/Swiss-Prot;Acc:P22985]	-1.23366	7.17562	1.21947e-15	8.51574e-14
ENSRNOG00000007900	Tspan33	tetraspanin-33 [Source:RefSeq peptide;Acc:NP_001102697]	-1.54178	3.97246	1.32166e-15	9.17199e-14
ENSRNOG00000014338	Slc25a25	Calcium-binding mitochondrial carrier protein SCaMC-2 [Source:UniProtKB/Swiss-Prot;Acc:Q8K3P6]	-2.56355	7.22177	1.35313e-15	9.33242e-14
ENSRNOG00000030005	Cyp2c77-ps	Uncharacterized protein [Source:UniProtKB/TrEMBL;Acc:D4A253]	-1.33795	5.64276	1.50199e-15	1.02956e-13
ENSRNOG00000019412	Rhbg	Ammonium transporter Rh type B [Source:UniProtKB/Swiss-Prot;Acc:Q68FT6]	-1.95265	3.30045	1.5272e-15	1.04045e-13
ENSRNOG00000022588		aldo-keto reductase family 1, member C12 [Source:RefSeq peptide;Acc:NP_001163813]	1.30209	7.32164	1.55859e-15	1.0554e-13
ENSRNOG00000011518	Dusp26	Dual specificity protein phosphatase 26 [Source:UniProtKB/Swiss-Prot;Acc:Q5FVI9]	8.08275	1.20158	2.10329e-15	1.41567e-13
ENSRNOG00000016841	Gpt2	alanine aminotransferase 2 [Source:RefSeq peptide;Acc:NP_001012057]	-1.23527	7.65494	2.20624e-15	1.47607e-13
ENSRNOG00000020775	Cyp2b2	Cytochrome P450 2B2 [Source:UniProtKB/Swiss-Prot;Acc:P04167]	-2.97229	2.37395	4.32783e-15	2.87827e-13
ENSRNOG00000023969	Herc6	Uncharacterized protein [Source:UniProtKB/TrEMBL;Acc:D3ZT29]	2.19089	3.42923	6.49911e-15	4.29672e-13
ENSRNOG00000015149		pro-neuregulin-4, membrane-bound isoform [Source:RefSeq peptide;Acc:NP_001178038]	-1.98137	3.62289	6.82544e-15	4.48592e-13
ENSRNOG00000022698	RGD1565800	Uncharacterized protein [Source:UniProtKB/TrEMBL;Acc:D3ZBX7]	-2.24431	2.76791	9.73197e-15	6.35879e-13
ENSRNOG00000020467	Nrep	Neuronal protein 3.1 [Source:UniProtKB/Swiss-Prot;Acc:Q80Z34]	-1.58549	4.20369	1.08292e-14	7.03456e-13
ENSRNOG00000012464		Alcohol dehydrogenase 1 [Source:UniProtKB/Swiss-Prot;Acc:P06757]	-1.38955	10.4496	1.21519e-14	7.84813e-13
ENSRNOG00000012404	Thrsp	Thyroid hormone-inducible hepatic protein [Source:UniProtKB/Swiss-Prot;Acc:P04143]	-1.42013	6.91891	1.42723e-14	9.1646e-13
ENSRNOG00000000969	Cyp3a18	Cytochrome P450 3A18 [Source:UniProtKB/Swiss-Prot;Acc:Q64581]	-1.10031	9.06269	1.85027e-14	1.18132e-12
ENSRNOG00000042215	LOC100363617	Uncharacterized protein [Source:UniProtKB/TrEMBL;Acc:D3ZDE3]	-4.77719	1.36995	2.60047e-14	1.65085e-12
ENSRNOG00000016348	Tat	Tyrosine aminotransferase [Source:UniProtKB/Swiss-Prot;Acc:P04694]	-1.68585	10.1582	2.98494e-14	1.88422e-12
ENSRNOG00000006663	Usp2	Ubiquitin carboxyl-terminal hydrolase 2 [Source:UniProtKB/Swiss-Prot;Acc:Q5U349]	-1.75393	4.9719	3.23904e-14	2.03314e-12
ENSRNOG00000012843	Aspg	60 kDa lysophospholipaseL-asparaginasePlatelet-activating factor acetylhydrolase [Source:UniProtKB/Swiss-Prot;Acc:O88202]	-1.37582	6.44496	3.77516e-14	2.35641e-12
ENSRNOG00000009486	LOC100365231	Uncharacterized protein [Source:UniProtKB/TrEMBL;Acc:D3ZGI7]	-1.23799	10.3696	4.12604e-14	2.56112e-12
ENSRNOG00000012458	Cyp2e1	Cytochrome P450 2E1 [Source:UniProtKB/Swiss-Prot;Acc:P05182]	-1.22887	12.4193	4.45723e-14	2.75142e-12
ENSRNOG00000019454	Hsd3b	3 beta-hydroxysteroid dehydrogenase/Delta 5-->4-isomerase type 13-beta-hydroxy-Delta(5)-steroid dehydrogenaseSteroid Delta-isomerase [Source:UniProtKB/Swiss-Prot;Acc:P22071]	5.72038	1.25256	4.64655e-14	2.85252e-12
ENSRNOG00000017428	Map1b	Microtubule-associated protein 1BMAP1 light chain LC1 [Source:UniProtKB/Swiss-Prot;Acc:P15205]	3.95368	3.37051	5.10066e-14	3.11419e-12
ENSRNOG00000006795	RGD1308874	Adipocyte plasma membrane-associated protein [Source:UniProtKB/Swiss-Prot;Acc:Q7TP48]	-1.17204	6.55926	6.73004e-14	4.08667e-12
ENSRNOG00000008519	RGD1309079	similar to Ab2-095 (RGD1309079), mRNA [Source:RefSeq DNA;Acc:NM_001134472]	1.27711	5.127	8.21521e-14	4.96154e-12
ENSRNOG00000031916		Uncharacterized protein [Source:UniProtKB/TrEMBL;Acc:E9PTS7]	-2.20883	3.52696	1.06407e-13	6.39185e-12
ENSRNOG00000006526	Sema3c	semaphorin-3C [Source:RefSeq peptide;Acc:NP_001100048]	-2.52015	2.28224	1.25474e-13	7.49691e-12
ENSRNOG00000017309	RGD1359529	UPF0471 protein C1orf63 homolog [Source:UniProtKB/Swiss-Prot;Acc:Q5U2S0]	-1.60176	6.45956	1.48071e-13	8.79997e-12
ENSRNOG00000017669		Chromodomain helicase DNA binding protein 1-like (Predicted)Uncharacterized protein [Source:UniProtKB/TrEMBL;Acc:D3ZRY1]	-1.38977	5.56815	1.6783e-13	9.92152e-12
ENSRNOG00000002345	LOC100361238	Uncharacterized protein [Source:UniProtKB/TrEMBL;Acc:D3ZJN7]	-2.15231	4.75508	2.26198e-13	1.33016e-11
ENSRNOG00000018145	Crat	Carnitine O-acetyltransferase [Source:UniProtKB/Swiss-Prot;Acc:Q704S8]	1.05554	6.81221	2.49757e-13	1.46102e-11
ENSRNOG00000025764	LOC100362769	Metallothionein-1 [Source:UniProtKB/Swiss-Prot;Acc:P02803]	-1.37476	7.84529	2.82688e-13	1.64504e-11
ENSRNOG00000017414	Irf7	interferon regulatory factor 7 [Source:RefSeq peptide;Acc:NP_001028863]	1.79347	4.22969	2.99652e-13	1.73472e-11
ENSRNOG00000042084	Bucs1	butyryl Coenzyme A synthetase 1 [Source:RefSeq peptide;Acc:NP_001101972]	-1.02696	7.66477	3.60702e-13	2.07738e-11
ENSRNOG00000010204	Tmem9	transmembrane protein 9 [Source:RefSeq peptide;Acc:NP_001099423]	1.50866	3.89007	4.00995e-13	2.2976e-11
ENSRNOG00000015072	Ptgr1	Prostaglandin reductase 1 [Source:UniProtKB/Swiss-Prot;Acc:P97584]	-1.23737	5.96501	5.04296e-13	2.87474e-11
ENSRNOG00000013971	Psat1	phosphoserine aminotransferase [Source:RefSeq peptide;Acc:NP_942033]	2.95485	2.50905	5.15201e-13	2.922e-11
ENSRNOG00000014333	Vcam1	Vascular cell adhesion protein 1 [Source:UniProtKB/Swiss-Prot;Acc:P29534]	-1.74057	3.41587	5.57333e-13	3.14499e-11
ENSRNOG00000021084	Mpeg1	macrophage expressed 1 (Mpeg1), mRNA [Source:RefSeq DNA;Acc:NM_022617]	-1.05685	7.31165	5.85842e-13	3.28925e-11
ENSRNOG00000023410	Apol9a	apolipoprotein L 9a [Source:RefSeq peptide;Acc:NP_001020237]	1.29514	5.74104	6.38223e-13	3.56543e-11
ENSRNOG00000031279	LOC100364224	Bile salt sulfotransferase [Source:UniProtKB/Swiss-Prot;Acc:P15709]	-1.1057	7.2993	6.72477e-13	3.7381e-11
ENSRNOG00000003357	Col3a1	Collagen alpha-1(III) chain [Source:UniProtKB/Swiss-Prot;Acc:P13941]	-1.34452	7.23147	6.91119e-13	3.82271e-11
ENSRNOG00000031217		Uncharacterized protein [Source:UniProtKB/TrEMBL;Acc:D4A6S4]	-5.77744	0.966919	7.276e-13	4.00467e-11
ENSRNOG00000042071	Hspa8	Heat shock cognate 71 kDa protein [Source:UniProtKB/Swiss-Prot;Acc:P63018]	-1.3565	4.21754	7.82917e-13	4.288e-11
ENSRNOG00000020641	RGD1560789	Uncharacterized protein [Source:UniProtKB/TrEMBL;Acc:D4A577]	7.59552	0.719132	8.1542e-13	4.44424e-11
ENSRNOG00000021669	Mybl1	myb-related protein A [Source:RefSeq peptide;Acc:NP_001100102]	2.49628	2.27793	9.11377e-13	4.94312e-11
ENSRNOG00000001656	Kcnj15	ATP-sensitive inward rectifier potassium channel 15 [Source:UniProtKB/Swiss-Prot;Acc:Q91ZF1]	1.87244	3.14602	1.1712e-12	6.32167e-11
ENSRNOG00000005425	Cyp4f37	Cytochrome P450 4F5 [Source:UniProtKB/Swiss-Prot;Acc:P51870]	-2.52969	2.17029	1.1973e-12	6.43145e-11
ENSRNOG00000017597		Fructose-1,6-bisphosphatase 1 [Source:UniProtKB/Swiss-Prot;Acc:P19112]	-1.05157	9.29419	1.24041e-12	6.63114e-11
ENSRNOG00000019996	Slc16a1	Monocarboxylate transporter 1 [Source:UniProtKB/Swiss-Prot;Acc:P53987]	1.39162	7.86835	1.58072e-12	8.41017e-11
ENSRNOG00000015949	Aqp9	Aquaporin-9 [Source:UniProtKB/Swiss-Prot;Acc:P56627]	-1.14778	7.84441	1.83452e-12	9.71424e-11
ENSRNOG00000018812	Rpp25	Ribonuclease P protein subunit p25 [Source:UniProtKB/Swiss-Prot;Acc:Q5PPN2]	-2.81347	1.90033	2.03499e-12	1.0725e-10
ENSRNOG00000006411	Cav2	Caveolin-2 [Source:UniProtKB/Swiss-Prot;Acc:Q2IBC5]	-1.13883	5.41502	2.10845e-12	1.10599e-10
ENSRNOG00000010753	Aig1	androgen-induced gene 1 protein [Source:RefSeq peptide;Acc:NP_001127897]	-1.3208	4.62487	2.29972e-12	1.20069e-10
ENSRNOG00000015891	Hps1	Hermansky-Pudlak syndrome 1 homolog [Source:RefSeq peptide;Acc:NP_414541]	-1.64309	3.95374	2.60098e-12	1.35166e-10
ENSRNOG00000007387	Per1	Period circadian protein homolog 1 [Source:UniProtKB/Swiss-Prot;Acc:Q8CHI5]	-2.07497	4.50882	2.63937e-12	1.36526e-10
ENSRNOG00000038047	LOC100362769	Metallothionein-1 [Source:UniProtKB/Swiss-Prot;Acc:P02803]	-1.27859	5.59097	2.95372e-12	1.52082e-10
ENSRNOG00000016166	Pdlim1	PDZ and LIM domain protein 1 [Source:UniProtKB/Swiss-Prot;Acc:P52944]	1.21822	4.91017	2.98689e-12	1.53085e-10
ENSRNOG00000018416	Ttbk1	Uncharacterized protein [Source:UniProtKB/TrEMBL;Acc:D3ZAU7]	2.18422	2.53744	3.17584e-12	1.62026e-10
ENSRNOG00000013548	Sepw1	Selenoprotein W [Source:UniProtKB/Swiss-Prot;Acc:P63301]	1.37143	4.26008	3.70677e-12	1.88253e-10
ENSRNOG00000038894		Uncharacterized protein [Source:UniProtKB/TrEMBL;Acc:D3ZXT7]	2.0555	2.69495	3.82825e-12	1.93543e-10
ENSRNOG00000002053		Uncharacterized protein [Source:UniProtKB/TrEMBL;Acc:F1M3H3]	-2.67191	2.15491	3.94742e-12	1.98669e-10
ENSRNOG00000004280	Tcn2	Transcobalamin-2 [Source:UniProtKB/Swiss-Prot;Acc:Q9R0D6]	-1.00906	6.47222	4.42937e-12	2.20935e-10
ENSRNOG00000016552	Hmgcs1	Hydroxymethylglutaryl-CoA synthase, cytoplasmic [Source:UniProtKB/Swiss-Prot;Acc:P17425]	0.978175	9.00471	4.42023e-12	2.20935e-10
ENSRNOG00000019481	Cyp8b1	7-alpha-hydroxycholest-4-en-3-one 12-alpha-hydroxylase [Source:RefSeq peptide;Acc:NP_112520]	-1.61401	10.5466	4.49763e-12	2.23342e-10
ENSRNOG00000031458	Abcg3	ATP-binding cassette, subfamily G (WHITE), member 3 [Source:RefSeq peptide;Acc:NP_001121783]	-1.18516	6.08573	5.36605e-12	2.65287e-10
ENSRNOG00000026286	Nhlrc1	E3 ubiquitin-protein ligase NHLRC1 [Source:UniProtKB/Swiss-Prot;Acc:Q6IMG5]	2.79619	2.03211	5.48456e-12	2.69952e-10
ENSRNOG00000029478	Cyp4f39	Uncharacterized protein [Source:UniProtKB/TrEMBL;Acc:D4A1H9]	1.61864	3.60888	6.15173e-12	3.01462e-10
ENSRNOG00000020456	Nucb2	Nucleobindin-2 [Source:UniProtKB/Swiss-Prot;Acc:Q9JI85]	1.04236	6.75802	6.40957e-12	3.12725e-10
ENSRNOG00000016173		Uncharacterized protein [Source:UniProtKB/TrEMBL;Acc:D3ZF33]	-1.14535	8.78202	6.74464e-12	3.27643e-10
ENSRNOG00000018413	Per3	Period circadian protein homolog 3 [Source:UniProtKB/Swiss-Prot;Acc:Q8CJE2]	-1.55003	4.36885	7.02008e-12	3.39547e-10
ENSRNOG00000014448	Arntl	Aryl hydrocarbon receptor nuclear translocator-like protein 1 [Source:UniProtKB/Swiss-Prot;Acc:Q9EPW1]	2.0761	3.12063	7.37865e-12	3.55352e-10
ENSRNOG00000030719	Csmd1	CUB and sushi domain-containing protein 1 [Source:RefSeq peptide;Acc:NP_001032404]	3.72361	1.44368	8.91522e-12	4.2751e-10
ENSRNOG00000003228	Mid1ip1	Mid1-interacting protein 1 [Source:UniProtKB/Swiss-Prot;Acc:Q6P7D5]	1.33597	5.10007	1.05756e-11	5.04963e-10
ENSRNOG00000020309	Gfra3	GDNF family receptor alpha-3 [Source:RefSeq peptide;Acc:NP_445850]	-2.08798	2.80187	1.1217e-11	5.33309e-10
ENSRNOG00000005266	Amdhd1	probable imidazolonepropionase [Source:RefSeq peptide;Acc:NP_001178710]	-1.09107	6.17116	1.19944e-11	5.67853e-10
ENSRNOG00000000521	Cdkn1a	cyclin-dependent kinase inhibitor 1 [Source:RefSeq peptide;Acc:NP_542960]	2.26377	3.03565	1.22345e-11	5.76776e-10
ENSRNOG00000011068	Papss2	bifunctional 3'-phosphoadenosine 5'-phosphosulfate synthase 2 [Source:RefSeq peptide;Acc:NP_001099845]	-0.999493	7.48114	1.54317e-11	7.24448e-10
ENSRNOG00000006916		Sarcosine dehydrogenase, mitochondrial [Source:UniProtKB/Swiss-Prot;Acc:Q64380]	-1.02926	7.89665	1.66303e-11	7.77449e-10
ENSRNOG00000019484	Slc6a9	Sodium- and chloride-dependent glycine transporter 1 [Source:UniProtKB/Swiss-Prot;Acc:P28572]	1.29971	6.66029	1.69296e-11	7.88142e-10
ENSRNOG00000003256	Ccng1	Cyclin-G1 [Source:UniProtKB/Swiss-Prot;Acc:P39950]	1.07331	5.44162	1.7754e-11	8.23092e-10
ENSRNOG00000009273	LOC259244	alpha-2u globulin PGCL3 [Source:RefSeq peptide;Acc:NP_671745]	-1.06425	9.28115	1.90205e-11	8.78164e-10
ENSRNOG00000014976	Acsm2	Acyl-coenzyme A synthetase ACSM2, mitochondrial [Source:UniProtKB/Swiss-Prot;Acc:O70490]	1.67572	5.5695	2.07339e-11	9.53335e-10
ENSRNOG00000001189	Sik1	Serine/threonine-protein kinase SIK1 [Source:UniProtKB/Swiss-Prot;Acc:Q9R1U5]	-1.2939	6.05144	2.33174e-11	1.06773e-09
ENSRNOG00000028893		Uncharacterized protein [Source:UniProtKB/TrEMBL;Acc:D4AAL5]	-5.38839	0.578953	2.44125e-11	1.11331e-09
ENSRNOG00000016123	Rnf144b	E3 ubiquitin-protein ligase RNF144B [Source:RefSeq peptide;Acc:NP_001102351]	-0.993072	6.64417	2.65251e-11	1.20474e-09
ENSRNOG00000019741	Isyna1	Inositol-3-phosphate synthase 1 [Source:UniProtKB/Swiss-Prot;Acc:Q6AYK3]	1.51813	3.59378	2.76689e-11	1.2516e-09
ENSRNOG00000014357	Gja4	Gap junction alpha-4 protein [Source:UniProtKB/Swiss-Prot;Acc:Q03190]	-2.55527	2.82909	2.78056e-11	1.25271e-09
ENSRNOG00000020704	Dak	Bifunctional ATP-dependent dihydroxyacetone kinase/FAD-AMP lyase (cyclizing)ATP-dependent dihydroxyacetone kinaseFAD-AMP lyase (cyclizing) [Source:UniProtKB/Swiss-Prot;Acc:Q4KLZ6]	1.01422	6.69146	3.47061e-11	1.55731e-09
ENSRNOG00000013408	Npas2	neuronal PAS domain protein 2 [Source:RefSeq peptide;Acc:NP_001101684]	2.02523	2.74949	3.53782e-11	1.58112e-09
ENSRNOG00000033434	Casp12	Caspase-12 [Source:UniProtKB/Swiss-Prot;Acc:Q920D5]	-2.8392	2.1666	3.58358e-11	1.59519e-09
ENSRNOG00000018741	Zfp318		-0.941387	9.6627	4.79469e-11	2.12584e-09
ENSRNOG00000018487	Slc3a2	4F2 cell-surface antigen heavy chain [Source:UniProtKB/Swiss-Prot;Acc:Q794F9]	0.962837	7.0936	5.32728e-11	2.35264e-09
ENSRNOG00000025181	Pigu	Phosphatidylinositol glycan anchor biosynthesis class U protein [Source:UniProtKB/Swiss-Prot;Acc:Q8CHJ1]	1.17186	5.30876	5.43571e-11	2.39107e-09
ENSRNOG00000037206	Ccdc77	coiled-coil domain-containing protein 77 [Source:RefSeq peptide;Acc:NP_001178681]	1.83696	2.751	6.45494e-11	2.82828e-09
ENSRNOG00000011216	Tbl1xr1	F-box-like/WD repeat-containing protein TBL1XR1 [Source:RefSeq peptide;Acc:NP_001102411]	0.904978	7.45528	7.04385e-11	3.07426e-09
ENSRNOG00000017105		Uncharacterized protein [Source:UniProtKB/TrEMBL;Acc:F1M412]	-0.983459	7.95565	7.1332e-11	3.10114e-09
ENSRNOG00000039656	Abca17	ATP-binding cassette, subfamily A (ABC1), member 17 [Source:RefSeq peptide;Acc:NP_001026807]	-3.17611	1.38344	7.70537e-11	3.3369e-09
ENSRNOG00000020590	Adam15	Disintegrin and metalloproteinase domain-containing protein 15 [Source:UniProtKB/Swiss-Prot;Acc:Q9QYV0]	-1.22136	4.55826	9.05105e-11	3.90453e-09
ENSRNOG00000002994	Popdc2	popeye domain-containing protein 2 [Source:RefSeq peptide;Acc:NP_954544]	-2.78041	2.2775	9.21963e-11	3.96196e-09
ENSRNOG00000022822	Fam169b	Uncharacterized protein [Source:UniProtKB/TrEMBL;Acc:F1LYW9]	2.60454	2.1082	1.20374e-10	5.15304e-09
ENSRNOG00000015980	Dclre1c	Protein artemis [Source:UniProtKB/Swiss-Prot;Acc:Q5XIX3]	-1.16276	5.66571	1.34499e-10	5.73572e-09
ENSRNOG00000006787	Dhcr24	Delta(24)-sterol reductase [Source:UniProtKB/Swiss-Prot;Acc:Q5BQE6]	1.07829	8.15845	1.35784e-10	5.76849e-09
ENSRNOG00000001187	Oasl	59 kDa 2'-5'-oligoadenylate synthase-like protein [Source:RefSeq peptide;Acc:NP_001009681]	2.46969	2.01712	1.51754e-10	6.38577e-09
ENSRNOG00000007601	Inhbe	Inhibin beta E chain [Source:UniProtKB/Swiss-Prot;Acc:O88959]	-1.53336	6.91829	1.51761e-10	6.38577e-09
ENSRNOG00000017406	Atrnl1	Uncharacterized protein [Source:UniProtKB/TrEMBL;Acc:F1M2P5]	1.45466	3.67512	1.52029e-10	6.38577e-09
ENSRNOG00000014698	Chrnb1	Acetylcholine receptor subunit beta [Source:UniProtKB/Swiss-Prot;Acc:P25109]	2.16685	2.3168	1.78334e-10	7.46265e-09
ENSRNOG00000005632	Pdzrn3	E3 ubiquitin-protein ligase PDZRN3 [Source:UniProtKB/Swiss-Prot;Acc:P68907]	-1.51543	3.24368	1.87734e-10	7.82668e-09
ENSRNOG00000029160	LOC298109	alpha-2u globulin PGCL2 [Source:RefSeq peptide;Acc:NP_988843]	1.17242	10.3489	1.92865e-10	8.0107e-09
ENSRNOG00000030718	Smagp	Small cell adhesion glycoprotein [Source:UniProtKB/Swiss-Prot;Acc:Q7TPF1]	-1.0143	5.3893	2.01403e-10	8.33436e-09
ENSRNOG00000016044	RGD1308694	Putative uncharacterized protein RGD1308694_predictedUncharacterized protein [Source:UniProtKB/TrEMBL;Acc:D4AE70]	1.3981	4.65753	2.09161e-10	8.62345e-09
ENSRNOG00000003606	RGD1561381	Uncharacterized protein [Source:UniProtKB/TrEMBL;Acc:D3ZZQ8]	4.44853	0.904039	2.16369e-10	8.88785e-09
ENSRNOG00000012874	Rgma	repulsive guidance molecule A [Source:RefSeq peptide;Acc:NP_001100994]	2.89219	2.08647	2.31091e-10	9.45782e-09
ENSRNOG00000006227	Ifih1	interferon-induced helicase C domain-containing protein 1 [Source:RefSeq peptide;Acc:NP_001102669]	1.09265	4.79271	2.54935e-10	1.03956e-08
ENSRNOG00000028649	Tox3	TOX high mobility group box family member 3 [Source:RefSeq peptide;Acc:NP_001099641]	4.99935	0.575802	2.68489e-10	1.09085e-08
ENSRNOG00000042810		Uncharacterized protein [Source:UniProtKB/TrEMBL;Acc:F1M527]	-2.87163	1.94073	2.76911e-10	1.12099e-08
ENSRNOG00000018086	Slc22a8	Solute carrier family 22 member 8 [Source:UniProtKB/Swiss-Prot;Acc:Q9R1U7]	-0.881706	7.84785	2.82906e-10	1.14112e-08
ENSRNOG00000033262	Reep6	Receptor expression-enhancing protein 6 [Source:UniProtKB/Swiss-Prot;Acc:Q5XI60]	-0.948394	8.05258	3.04548e-10	1.224e-08
ENSRNOG00000017980	Itgal	integrin alpha L [Source:RefSeq peptide;Acc:NP_001029170]	-1.43368	4.13192	3.39455e-10	1.3594e-08
ENSRNOG00000011784	Mocs1	molybdenum cofactor biosynthesis protein 1 [Source:RefSeq peptide;Acc:NP_001100351]	-0.90126	6.4858	3.62341e-10	1.44587e-08
ENSRNOG00000032895	Cyp4f4	Cytochrome P450 4F4 [Source:UniProtKB/Swiss-Prot;Acc:P51869]	-0.864463	7.7594	3.98052e-10	1.58272e-08
ENSRNOG00000007032	LOC100364402	Amphoterin-induced protein 2 [Source:UniProtKB/Swiss-Prot;Acc:Q7TNJ4]	-2.07897	2.65878	4.31471e-10	1.70951e-08
ENSRNOG00000025079	Fam126b	family with sequence similarity 126, member B (Fam126b), mRNA [Source:RefSeq DNA;Acc:NM_001025710]	-0.957808	6.24905	4.58907e-10	1.81179e-08
ENSRNOG00000009597	Cyp4a10	Cytochrome P450 4A10 [Source:UniProtKB/Swiss-Prot;Acc:P08516]	-1.00373	9.27876	4.73248e-10	1.86183e-08
ENSRNOG00000007947	Fam13a1	family with sequence similarity 13, member A1 [Source:RefSeq peptide;Acc:NP_001094332]	1.38457	3.95135	4.80454e-10	1.88355e-08
ENSRNOG00000033763		Uncharacterized protein C6orf201 homolog [Source:UniProtKB/Swiss-Prot;Acc:Q6AXY2]	-0.952268	7.79361	4.82964e-10	1.88677e-08
ENSRNOG00000003709	Kmo	Kynurenine 3-monooxygenase [Source:UniProtKB/Swiss-Prot;Acc:O88867]	-0.856537	7.57946	4.86543e-10	1.89413e-08
ENSRNOG00000018257	Hpx	Hemopexin [Source:UniProtKB/Swiss-Prot;Acc:P20059]	-0.931862	12.3641	4.98754e-10	1.93492e-08
ENSRNOG00000023162	Car14	carbonic anhydrase 14 [Source:RefSeq peptide;Acc:NP_001103125]	-1.08458	5.22153	6.08416e-10	2.35219e-08
ENSRNOG00000024073	Syce1	Synaptonemal complex central element protein 1 [Source:UniProtKB/Swiss-Prot;Acc:Q5XHZ2]	-3.12619	1.49866	6.13368e-10	2.36316e-08
ENSRNOG00000027252	Pla1a	Phospholipase A1 member A [Source:UniProtKB/Swiss-Prot;Acc:P97535]	-1.47643	4.24992	6.30417e-10	2.4205e-08
ENSRNOG00000018419	Zfp275	zinc finger protein 275 [Source:RefSeq peptide;Acc:NP_001099813]	-2.18919	2.31173	6.46911e-10	2.47532e-08
ENSRNOG00000039010		Uncharacterized protein [Source:UniProtKB/TrEMBL;Acc:F1M284]	1.26333	5.31567	6.54122e-10	2.49437e-08
ENSRNOG00000039668	Col8a1	collagen alpha-1(VIII) chain [Source:RefSeq peptide;Acc:NP_001100570]	-2.25279	1.86536	6.61329e-10	2.51327e-08
ENSRNOG00000036693	Slc25a10	mitochondrial dicarboxylate carrier [Source:RefSeq peptide;Acc:NP_596909]	-0.889982	8.06687	6.77273e-10	2.56514e-08
ENSRNOG00000013152	Arhgap10	rho GTPase-activating protein 10 [Source:RefSeq peptide;Acc:NP_001102971]	1.71043	2.75499	6.95932e-10	2.62691e-08
ENSRNOG00000012783		Uncharacterized protein [Source:UniProtKB/TrEMBL;Acc:D3ZDS5]	-1.27567	7.04841	7.63728e-10	2.87311e-08
ENSRNOG00000042862	LOC310902	Uncharacterized protein [Source:UniProtKB/TrEMBL;Acc:F1LUI4]	-3.14333	2.33219	8.9334e-10	3.34942e-08
ENSRNOG00000011199	Parp6	poly [Source:RefSeq peptide;Acc:NP_001100298]	1.69006	2.83455	9.41407e-10	3.51784e-08
ENSRNOG00000017097	Lhpp	Phospholysine phosphohistidine inorganic pyrophosphate phosphatase [Source:UniProtKB/Swiss-Prot;Acc:Q5I0D5]	-1.03221	5.88909	1.1266e-09	4.19584e-08
ENSRNOG00000013704	Cps1	Carbamoyl-phosphate synthase [ammonia], mitochondrial [Source:UniProtKB/Swiss-Prot;Acc:P07756]	-0.90565	11.6225	1.21141e-09	4.49669e-08
ENSRNOG00000014956	Slc11a1	Natural resistance-associated macrophage protein 1 [Source:UniProtKB/Swiss-Prot;Acc:P70553]	1.29571	4.37666	1.26573e-09	4.68279e-08
ENSRNOG00000004027	Aldh9a1	4-trimethylaminobutyraldehyde dehydrogenase [Source:UniProtKB/Swiss-Prot;Acc:Q9JLJ3]	-0.857076	9.67849	1.40709e-09	5.18859e-08
ENSRNOG00000010337	Slc13a2	Solute carrier family 13 member 2 [Source:UniProtKB/Swiss-Prot;Acc:P70545]	2.42634	2.0463	1.57453e-09	5.78691e-08
ENSRNOG00000001979	Rcan1	Calcipressin-1 [Source:UniProtKB/Swiss-Prot;Acc:Q6IN33]	-1.07245	6.80664	1.79589e-09	6.57886e-08
ENSRNOG00000011200	Bhmt	Betaine--homocysteine S-methyltransferase 1 [Source:UniProtKB/Swiss-Prot;Acc:O09171]	-1.60636	10.3949	1.8569e-09	6.78012e-08
ENSRNOG00000004327	Ddc	Aromatic-L-amino-acid decarboxylase [Source:UniProtKB/Swiss-Prot;Acc:P14173]	-1.11683	4.89143	1.96455e-09	7.14982e-08
ENSRNOG00000011019	Faah	Fatty-acid amide hydrolase 1 [Source:UniProtKB/Swiss-Prot;Acc:P97612]	-0.87162	7.62249	2.07374e-09	7.52271e-08
ENSRNOG00000017291	Sord	Sorbitol dehydrogenase [Source:UniProtKB/Swiss-Prot;Acc:P27867]	-0.835401	9.60193	2.10408e-09	7.60804e-08
ENSRNOG00000013925	Nox4<sup>em1Mcwi</sup>	NADPH oxidase 4 [Source:UniProtKB/Swiss-Prot;Acc:Q924V1]	1.02748	5.49046	2.31407e-09	8.34034e-08
ENSRNOG00000030712	RT1-A2	RT1 class Ia, locus A2 [Source:RefSeq peptide;Acc:NP_001008829]	0.858931	8.36341	2.38907e-09	8.58298e-08
ENSRNOG00000005272	Tspan12	Tetraspanin-12 [Source:UniProtKB/Swiss-Prot;Acc:Q569A2]	-0.860462	7.56344	2.42505e-09	8.68431e-08
ENSRNOG00000037928		Uncharacterized protein [Source:UniProtKB/TrEMBL;Acc:F1LTS8]	2.11757	1.95784	2.45778e-09	8.7734e-08
ENSRNOG00000015727	Loxl4	lysyl oxidase homolog 4 [Source:RefSeq peptide;Acc:NP_001101062]	-1.00098	5.22493	2.47457e-09	8.80522e-08
ENSRNOG00000043377	Fdps	Farnesyl pyrophosphate synthase [Source:UniProtKB/Swiss-Prot;Acc:P05369]	0.94992	6.82529	2.50104e-09	8.87114e-08
ENSRNOG00000014365	Gne	Bifunctional UDP-N-acetylglucosamine 2-epimerase/N-acetylmannosamine kinaseUDP-N-acetylglucosamine 2-epimeraseN-acetylmannosamine kinase [Source:UniProtKB/Swiss-Prot;Acc:O35826]	0.949744	6.93539	2.71553e-09	9.60148e-08
ENSRNOG00000014153	Lhfp	Lipoma HMGIC fusion partner [Source:UniProtKB/Swiss-Prot;Acc:Q5BJS2]	-1.40333	3.26154	3.02392e-09	1.06581e-07
ENSRNOG00000028602		LRRGT00060 [Source:UniProtKB/TrEMBL;Acc:Q6TXE0]	-1.34159	5.14247	3.47954e-09	1.22254e-07
ENSRNOG00000029549	Eci3	enoyl-Coenzyme A delta isomerase 3 [Source:RefSeq peptide;Acc:NP_001009275]	-0.891511	8.19158	3.58924e-09	1.25713e-07
ENSRNOG00000026128	Cpne8	copine-8 [Source:RefSeq peptide;Acc:NP_001102220]	-1.0255	5.36759	3.66932e-09	1.28117e-07
ENSRNOG00000008966		solute carrier organic anion transporter family member 5A1 [Source:RefSeq peptide;Acc:NP_001101368]	2.36305	1.92237	3.83426e-09	1.33459e-07
ENSRNOG00000003068	RGD1564036	similar to RIKEN cDNA 3010026O09 (RGD1564036), mRNA [Source:RefSeq DNA;Acc:NM_001109030]	1.50581	3.23743	4.23597e-09	1.46528e-07
ENSRNOG00000043055		Uncharacterized protein [Source:UniProtKB/TrEMBL;Acc:F1LM25]	3.36241	1.08737	4.22353e-09	1.46528e-07
ENSRNOG00000033526	Hspa1a	Heat shock 70 kDa protein 1A/1B [Source:UniProtKB/Swiss-Prot;Acc:Q07439]	-2.3394	2.39545	4.66156e-09	1.60752e-07
ENSRNOG00000014426	Lox	Protein-lysine 6-oxidase [Source:UniProtKB/Swiss-Prot;Acc:P16636]	-2.84033	5.26521	4.73926e-09	1.62928e-07
ENSRNOG00000001379	Cyp3a9	Cytochrome P450 3A9 [Source:UniProtKB/Swiss-Prot;Acc:P51538]	-0.839164	7.26925	4.99077e-09	1.71049e-07
ENSRNOG00000016021	Lims2	LIM and senescent cell antigen-like-containing domain protein 2 [Source:RefSeq peptide;Acc:NP_001012163]	0.974618	5.58312	5.13502e-09	1.75454e-07
ENSRNOG00000008933	Plbd1	Phospholipase B-like 1 [Source:UniProtKB/Swiss-Prot;Acc:Q5U2V4]	-0.895947	5.78635	6.07887e-09	2.07071e-07
ENSRNOG00000029890		Ig gamma-2C chain C region [Source:UniProtKB/Swiss-Prot;Acc:P20762]	-2.76096	1.67105	6.881e-09	2.33682e-07
ENSRNOG00000019211	Olfml3	Olfactomedin-like protein 3 [Source:UniProtKB/Swiss-Prot;Acc:B0BNI5]	-1.56646	2.75682	7.00207e-09	2.37073e-07
ENSRNOG00000015768	Cml5	Probable N-acetyltransferase CML5 [Source:UniProtKB/Swiss-Prot;Acc:Q9QXS7]	-1.26258	4.26185	7.23404e-09	2.44101e-07
ENSRNOG00000025418	Armc9	lisH domain-containing protein ARMC9 [Source:RefSeq peptide;Acc:NP_001103133]	-1.44474	3.52866	7.25333e-09	2.44101e-07
ENSRNOG00000019478	Irf9	interferon regulatory factor 9 [Source:RefSeq peptide;Acc:NP_001012041]	1.13672	4.14945	7.32578e-09	2.45063e-07
ENSRNOG00000031167		Ab2-390 [Source:UniProtKB/TrEMBL;Acc:Q7TP44]	1.0639	4.62932	7.31479e-09	2.45063e-07
ENSRNOG00000014030		synemin [Source:RefSeq peptide;Acc:NP_001128330]	-0.957544	5.22997	7.72178e-09	2.57539e-07
ENSRNOG00000009572	Hgfac	hepatocyte growth factor activator [Source:RefSeq peptide;Acc:NP_445772]	-0.821472	7.69915	8.23261e-09	2.73759e-07
ENSRNOG00000011195	Prkra	Interferon-inducible double stranded RNA-dependent protein kinase activator A [Source:UniProtKB/Swiss-Prot;Acc:Q4V8C7]	-1.10613	4.03666	8.72284e-09	2.892e-07
ENSRNOG00000008996	Dpysl5	Dihydropyrimidinase-related protein 5 [Source:UniProtKB/Swiss-Prot;Acc:Q9JHU0]	2.12758	2.10577	8.78367e-09	2.90355e-07
ENSRNOG00000003947	Ntn1	Netrin-1 [Source:UniProtKB/Swiss-Prot;Acc:Q924Z9]	-1.53353	3.30891	8.87392e-09	2.92473e-07
ENSRNOG00000002358	Scpep1	Retinoid-inducible serine carboxypeptidase [Source:UniProtKB/Swiss-Prot;Acc:Q920A6]	-0.939903	6.02009	9.22118e-09	3.03024e-07
ENSRNOG00000012428	Maf	Transcription factor Maf [Source:UniProtKB/Swiss-Prot;Acc:P54844]	-1.10662	4.6845	9.41481e-09	3.0848e-07
ENSRNOG00000018937	Gstm7	Glutathione S-transferase Yb-3 [Source:UniProtKB/Swiss-Prot;Acc:P08009]	-0.874104	6.20637	9.49995e-09	3.1036e-07
ENSRNOG00000019422	Egr1	Early growth response protein 1 [Source:UniProtKB/Swiss-Prot;Acc:P08154]	1.85701	5.68323	9.655e-09	3.14505e-07
ENSRNOG00000025411	F2r	Proteinase-activated receptor 1 [Source:UniProtKB/Swiss-Prot;Acc:P26824]	-1.51183	2.8556	9.76885e-09	3.17289e-07
ENSRNOG00000008373	Colec11	Uncharacterized protein [Source:UniProtKB/TrEMBL;Acc:F1LSS7]	-1.00386	5.33052	1.03908e-08	3.36512e-07
ENSRNOG00000009928	Bckdhb	2-oxoisovalerate dehydrogenase subunit beta, mitochondrial [Source:UniProtKB/Swiss-Prot;Acc:P35738]	-0.891932	6.23581	1.0838e-08	3.49979e-07
ENSRNOG00000018044	Phyh	Phytanoyl-CoA dioxygenase, peroxisomal [Source:UniProtKB/Swiss-Prot;Acc:P57093]	-0.823006	11.4842	1.17518e-08	3.78396e-07
ENSRNOG00000028169	Ppm1l	protein phosphatase 1L [Source:RefSeq peptide;Acc:NP_001101151]	-0.970423	5.6284	1.26265e-08	4.05391e-07
ENSRNOG00000013296	Mgst2	microsomal glutathione S-transferase 2 [Source:RefSeq peptide;Acc:NP_001099900]	-0.965075	5.43919	1.38799e-08	4.44357e-07
ENSRNOG00000015602	Cdh2	Cadherin-2 [Source:UniProtKB/Swiss-Prot;Acc:Q9Z1Y3]	-0.79427	9.13928	1.46416e-08	4.674e-07
ENSRNOG00000015113	Mocos	molybdenum cofactor sulfurase [Source:RefSeq peptide;Acc:NP_001101895]	1.58182	2.68267	1.53901e-08	4.89895e-07
ENSRNOG00000009488	Cyp7a1	Cholesterol 7-alpha-monooxygenase [Source:UniProtKB/Swiss-Prot;Acc:P18125]	2.57325	7.3936	1.74775e-08	5.54761e-07
ENSRNOG00000000219	Ano10	Uncharacterized protein [Source:UniProtKB/TrEMBL;Acc:D3ZBU6]	-0.955594	5.42118	1.87027e-08	5.9197e-07
ENSRNOG00000020083	Scly	Selenocysteine lyase [Source:UniProtKB/Swiss-Prot;Acc:Q68FT9]	0.864298	6.27866	1.91997e-08	6.05985e-07
ENSRNOG00000016689	LOC683179	Uncharacterized protein [Source:UniProtKB/TrEMBL;Acc:D3Z840]	0.876322	5.4678	2.06063e-08	6.48547e-07
ENSRNOG00000013982	Hsd17b2	Estradiol 17-beta-dehydrogenase 2 [Source:UniProtKB/Swiss-Prot;Acc:Q62730]	-1.49066	9.15459	2.11594e-08	6.64084e-07
ENSRNOG00000019623		Uncharacterized protein [Source:UniProtKB/TrEMBL;Acc:D3ZQW0]	1.12399	3.93704	2.19896e-08	6.88206e-07
ENSRNOG00000019368	Scnn1a	Amiloride-sensitive sodium channel subunit alpha [Source:UniProtKB/Swiss-Prot;Acc:P37089]	1.94494	2.12718	2.2337e-08	6.97127e-07
ENSRNOG00000018059	Ihh	indian hedgehog homolog [Source:RefSeq peptide;Acc:NP_445836]	1.43449	3.41572	2.25835e-08	7.02857e-07
ENSRNOG00000020272		Uncharacterized protein [Source:UniProtKB/TrEMBL;Acc:F1MAB2]	-1.07478	4.90441	2.28337e-08	7.08668e-07
ENSRNOG00000013419	Agphd1	aminoglycoside phosphotransferase domain-containing protein 1 [Source:RefSeq peptide;Acc:NP_001100293]	-0.995483	6.32627	2.3395e-08	7.24078e-07
ENSRNOG00000011053	Cyp2u1	Cytochrome P450 2U1 [Source:UniProtKB/Swiss-Prot;Acc:Q4V8D1]	1.35906	3.51727	2.36703e-08	7.30575e-07
ENSRNOG00000016648		L-gulonolactone oxidase [Source:UniProtKB/Swiss-Prot;Acc:P10867]	-0.924457	9.62579	2.39542e-08	7.373e-07
ENSRNOG00000042328	Akr1c12l1	aldo-keto reductase family 1, member C12-like 1 [Source:RefSeq peptide;Acc:NP_001129216]	1.74768	2.36862	2.54042e-08	7.79784e-07
ENSRNOG00000018005	Duoxa1	dual oxidase maturation factor 1 [Source:RefSeq peptide;Acc:NP_001101237]	-2.48123	1.63028	2.56556e-08	7.85344e-07
ENSRNOG00000028870	Acot1	Acyl-coenzyme A thioesterase 1 [Source:UniProtKB/Swiss-Prot;Acc:O88267]	3.21866	0.969684	2.83892e-08	8.66645e-07
ENSRNOG00000018027	Taf5l	TAF5-like RNA polymerase II, p300/CBP-associated factor (PCAF)-associated factor (Taf5l), mRNA [Source:RefSeq DNA;Acc:NM_001107442]	-1.06643	3.89548	2.91444e-08	8.87276e-07
ENSRNOG00000029881	Cd209b	CD209b antigen [Source:RefSeq peptide;Acc:NP_001163868]	-1.7635	2.33739	2.94949e-08	8.95508e-07
ENSRNOG00000021125	Prdx5	Peroxiredoxin-5, mitochondrial [Source:UniProtKB/Swiss-Prot;Acc:Q9R063]	-0.809934	7.58222	2.98385e-08	9.03485e-07
ENSRNOG00000005248	Slc1a4	neutral amino acid transporter A [Source:RefSeq peptide;Acc:NP_942058]	-1.69708	3.2497	3.11355e-08	9.40209e-07
ENSRNOG00000009855	Serpina5	plasma serine protease inhibitor [Source:RefSeq peptide;Acc:NP_075246]	2.84886	1.09967	3.18278e-08	9.55947e-07
ENSRNOG00000012439	Bid	BH3-interacting domain death agonistBH3-interacting domain death agonist p15BH3-interacting domain death agonist p13BH3-interacting domain death agonist p11 [Source:UniProtKB/Swiss-Prot;Acc:Q9JLT6]	-0.867857	5.20838	3.17801e-08	9.55947e-07
ENSRNOG00000008615	Mal2	MAL2 proteolipid protein [Source:RefSeq peptide;Acc:NP_942081]	0.816225	6.62766	3.29527e-08	9.8708e-07
ENSRNOG00000010079	Car3	Carbonic anhydrase 3 [Source:UniProtKB/Swiss-Prot;Acc:P14141]	-0.873252	10.9142	3.33188e-08	9.95377e-07
ENSRNOG00000007219	Hsp90aa1	Heat shock protein HSP 90-alpha [Source:UniProtKB/Swiss-Prot;Acc:P82995]	-0.77931	8.19218	3.72356e-08	1.10942e-06
ENSRNOG00000010596	Gcat	2-amino-3-ketobutyrate coenzyme A ligase, mitochondrial [Source:RefSeq peptide;Acc:NP_001019448]	-0.91614	5.62086	3.94553e-08	1.17243e-06
ENSRNOG00000008586		probable 10-formyltetrahydrofolate dehydrogenase ALDH1L2 [Source:RefSeq peptide;Acc:NP_001178707]	-0.861789	7.28905	4.08654e-08	1.21111e-06
ENSRNOG00000019721	Ypel3	yippee-like 3 [Source:RefSeq peptide;Acc:NP_001129170]	0.982278	4.42993	4.42124e-08	1.30684e-06
ENSRNOG00000004062	C4bpa	C4b-binding protein alpha chain [Source:UniProtKB/Swiss-Prot;Acc:Q63514]	-0.834981	9.75994	4.48499e-08	1.32218e-06
ENSRNOG00000030146		Uncharacterized protein [Source:UniProtKB/TrEMBL;Acc:F1LV03]	2.7197	1.46447	4.51633e-08	1.32792e-06
ENSRNOG00000007710	Usp20	ubiquitin specific peptidase 20 [Source:RefSeq peptide;Acc:NP_001101297]	1.02165	4.24449	5.2644e-08	1.54381e-06
ENSRNOG00000011039	Gch1	GTP cyclohydrolase 1 [Source:UniProtKB/Swiss-Prot;Acc:P22288]	0.837993	5.38247	5.30256e-08	1.55093e-06
ENSRNOG00000037180		Uncharacterized protein [Source:UniProtKB/TrEMBL;Acc:F1M3S5]	-0.874432	7.43264	5.73651e-08	1.67347e-06
ENSRNOG00000020315	Taf13	transcription initiation factor TFIID subunit 13 [Source:RefSeq peptide;Acc:NP_001101186]	0.938395	4.57189	5.81603e-08	1.69225e-06
ENSRNOG00000029698	Pim3	serine/threonine-protein kinase pim-3 [Source:RefSeq peptide;Acc:NP_072124]	-1.17437	4.93705	5.91004e-08	1.71514e-06
ENSRNOG00000006326	RGD1311605	similar to apoptosis related protein APR-3; p18 protein (RGD1311605), mRNA [Source:RefSeq DNA;Acc:NM_001127526]	-0.911792	4.71388	6.06977e-08	1.75693e-06
ENSRNOG00000020578	Ceacam1	Carcinoembryonic antigen-related cell adhesion molecule 1 [Source:UniProtKB/Swiss-Prot;Acc:P16573]	0.803283	6.58068	6.09833e-08	1.76064e-06
ENSRNOG00000002072	RGD1307569	Uncharacterized protein [Source:UniProtKB/TrEMBL;Acc:D3ZP62]	2.87222	1.09515	6.59929e-08	1.90036e-06
ENSRNOG00000003108	Acbd4	Acyl-CoA-binding domain-containing protein 4 [Source:UniProtKB/Swiss-Prot;Acc:Q6DGF9]	-0.86364	5.59561	6.71664e-08	1.92918e-06
ENSRNOG00000017788	Katnal2	Uncharacterized protein [Source:UniProtKB/TrEMBL;Acc:F1M2L9]	-2.04742	1.56172	7.33741e-08	2.10207e-06
ENSRNOG00000013072		Uncharacterized protein [Source:UniProtKB/TrEMBL;Acc:D3ZES7]	-1.41715	4.03103	7.65101e-08	2.18631e-06
ENSRNOG00000003620	Fmo3	Dimethylaniline monooxygenase [N-oxide-forming] 3 [Source:UniProtKB/Swiss-Prot;Acc:Q9EQ76]	-0.967217	8.61669	8.14486e-08	2.32149e-06
ENSRNOG00000013786	Tsc22d3	TSC22 domain family protein 3 [Source:UniProtKB/Swiss-Prot;Acc:Q9EQZ1]	-1.68778	6.0353	8.23994e-08	2.34262e-06
ENSRNOG00000011630	Ak3l1	Adenylate kinase isoenzyme 4, mitochondrial [Source:UniProtKB/Swiss-Prot;Acc:Q9WUS0]	0.835197	6.63552	8.31382e-08	2.35762e-06
ENSRNOG00000008626	Manea	Glycoprotein endo-alpha-1,2-mannosidase [Source:UniProtKB/Swiss-Prot;Acc:Q5GF25]	0.955504	4.48719	8.51861e-08	2.40349e-06
ENSRNOG00000029441	Klhl2	Uncharacterized protein [Source:UniProtKB/TrEMBL;Acc:F1LZF0]	-0.893469	4.68721	8.51449e-08	2.40349e-06
ENSRNOG00000036866	Acer3	Uncharacterized protein [Source:UniProtKB/TrEMBL;Acc:F1M6P3]	1.71098	2.25522	9.43166e-08	2.65441e-06
ENSRNOG00000017981	Mcm10	minichromosome maintenance complex component 10 (Mcm10), mRNA [Source:RefSeq DNA;Acc:NM_001107366]	-1.40054	5.14333	9.75689e-08	2.73904e-06
ENSRNOG00000026866	Syn3	Synapsin-3 [Source:UniProtKB/Swiss-Prot;Acc:O70441]	-1.1046	4.92979	1.03002e-07	2.8843e-06
ENSRNOG00000000024		heme-binding protein 1 [Source:RefSeq peptide;Acc:NP_001102121]	-0.819052	5.97045	1.03478e-07	2.89039e-06
ENSRNOG00000037446	Pxmp2	Peroxisomal membrane protein 2 [Source:UniProtKB/Swiss-Prot;Acc:Q07066]	-0.767027	7.57825	1.04054e-07	2.89924e-06
ENSRNOG00000015845	Fam129b	niban-like protein 1 [Source:RefSeq peptide;Acc:NP_001103355]	-1.18484	3.54764	1.06257e-07	2.95326e-06
ENSRNOG00000030547	Dpp6	Dipeptidyl aminopeptidase-like protein 6 [Source:UniProtKB/Swiss-Prot;Acc:P46101]	-1.44295	2.7733	1.14648e-07	3.17857e-06
ENSRNOG00000011637		Ab2-001Ab2-011 [Source:UniProtKB/TrEMBL;Acc:Q7TMC0]	0.76526	8.98249	1.1548e-07	3.1937e-06
ENSRNOG00000015593	Sigirr	Single Ig IL-1-related receptor [Source:UniProtKB/Swiss-Prot;Acc:Q4V892]	0.891317	4.8689	1.21376e-07	3.34848e-06
ENSRNOG00000001091	Hip1r	huntingtin interacting protein 1 related isoform 1 [Source:RefSeq peptide;Acc:NP_001128235]	1.26506	3.42123	1.27663e-07	3.51162e-06
ENSRNOG00000001216	Trpm2	transient receptor potential cation channel subfamily M member 2 [Source:RefSeq peptide;Acc:NP_001011559]	1.04909	5.06246	1.27918e-07	3.51162e-06
ENSRNOG00000008645	Igfbp3	Insulin-like growth factor-binding protein 3 [Source:UniProtKB/Swiss-Prot;Acc:P15473]	-1.09422	6.50892	1.28456e-07	3.51775e-06
ENSRNOG00000020977	LOC100360828	cAMP-regulated phosphoprotein 19 [Source:UniProtKB/Swiss-Prot;Acc:Q712U5]	1.64414	2.63793	1.31415e-07	3.58998e-06
ENSRNOG00000020440	Fads2	Fatty acid desaturase 2 [Source:UniProtKB/Swiss-Prot;Acc:Q9Z122]	0.915971	9.15082	1.32311e-07	3.60563e-06
ENSRNOG00000000805	Gja1	Gap junction alpha-1 protein [Source:UniProtKB/Swiss-Prot;Acc:P08050]	-1.06515	4.8596	1.398e-07	3.80046e-06
ENSRNOG00000005306	Lmbr1	limb region 1 homolog [Source:RefSeq peptide;Acc:NP_001178787]	1.25008	3.36416	1.46345e-07	3.95912e-06
ENSRNOG00000028481	RGD1311078	LOC360664 (RGD1311078), mRNA [Source:RefSeq DNA;Acc:NM_001108307]	-1.94225	2.84549	1.46342e-07	3.95912e-06
ENSRNOG00000032698		Uncharacterized protein [Source:UniProtKB/TrEMBL;Acc:F1LX05]	1.06146	3.82209	1.53822e-07	4.15135e-06
ENSRNOG00000030676		Stg protein [Source:RefSeq peptide;Acc:NP_001159739]	-1.72072	2.24443	1.55573e-07	4.18846e-06
ENSRNOG00000020291	Fam35a	family with sequence similarity 35, member A (Fam35a), mRNA [Source:RefSeq DNA;Acc:NM_001025028]	0.883741	5.36534	1.58491e-07	4.25677e-06
ENSRNOG00000031138	Irgm	Immunity-related GTPase family M protein [Source:UniProtKB/Swiss-Prot;Acc:Q6AYC2]	1.09119	3.63228	1.60692e-07	4.30553e-06
ENSRNOG00000002523		Epsin-2 [Source:UniProtKB/Swiss-Prot;Acc:Q9Z1Z3]	1.07334	3.87183	1.6709e-07	4.46626e-06
ENSRNOG00000012876	Slc6a13	Sodium- and chloride-dependent GABA transporter 2 [Source:UniProtKB/Swiss-Prot;Acc:P31646]	0.773875	7.85495	1.73791e-07	4.63428e-06
ENSRNOG00000018247	Dhx58	RNA helicase LGP2 [Source:RefSeq peptide;Acc:NP_001092258]	1.10541	3.91887	1.77537e-07	4.72292e-06
ENSRNOG00000042620	Marveld1	MARVEL domain-containing protein 1 [Source:RefSeq peptide;Acc:NP_001101060]	-0.836419	5.16221	1.82407e-07	4.84093e-06
ENSRNOG00000008810	Nelf	Nasal embryonic luteinizing hormone-releasing hormone factor [Source:UniProtKB/Swiss-Prot;Acc:Q9EPI6]	1.56267	2.53339	1.97987e-07	5.24197e-06
ENSRNOG00000007508	Lrtm2	leucine-rich repeat and transmembrane domain-containing protein 2 [Source:RefSeq peptide;Acc:NP_001102900]	-0.751514	7.48411	2.01015e-07	5.30956e-06
ENSRNOG00000000827	Ier3	immediate early response 3 [Source:RefSeq peptide;Acc:NP_997670]	-1.28593	4.79983	2.08739e-07	5.50056e-06
ENSRNOG00000034013	Acaca	Acetyl-CoA carboxylase 1Biotin carboxylase [Source:UniProtKB/Swiss-Prot;Acc:P11497]	0.860401	5.52166	2.32253e-07	6.1058e-06
ENSRNOG00000002664	Emp2	epithelial membrane protein 2 [Source:RefSeq peptide;Acc:NP_001007722]	-1.87629	1.90818	2.37399e-07	6.22644e-06
ENSRNOG00000031748	KIFC2	kinesin-like protein KIFC2 [Source:RefSeq peptide;Acc:NP_942047]	-1.64514	2.93643	2.46101e-07	6.43954e-06
ENSRNOG00000020695	Tead2	transcriptional enhancer factor TEF-4 [Source:RefSeq peptide;Acc:NP_001100982]	-1.89255	1.93395	2.50906e-07	6.54993e-06
ENSRNOG00000024153		Uncharacterized protein [Source:UniProtKB/TrEMBL;Acc:D3ZBF7]	-1.92284	1.72353	2.53669e-07	6.60662e-06
ENSRNOG00000009889	Pgm1	Phosphoglucomutase-1 [Source:UniProtKB/Swiss-Prot;Acc:P38652]	-0.732824	7.45482	2.60437e-07	6.76712e-06
ENSRNOG00000003350	Mospd2	motile sperm domain-containing protein 2 [Source:RefSeq peptide;Acc:NP_001128060]	0.945948	5.23896	2.66619e-07	6.91167e-06
ENSRNOG00000015859	Chdh	choline dehydrogenase, mitochondrial precursor [Source:RefSeq peptide;Acc:NP_942026]	-0.734543	8.47059	2.73001e-07	7.06075e-06
ENSRNOG00000002320	Commd8	COMM domain-containing protein 8 [Source:RefSeq peptide;Acc:NP_001099474]	1.04712	3.78984	2.80939e-07	7.24926e-06
ENSRNOG00000033680	Cyp2b1	Cytochrome P450 2B1 [Source:UniProtKB/Swiss-Prot;Acc:P00176]	-1.10473	5.4689	2.92717e-07	7.53578e-06
ENSRNOG00000031232	Nrp2	Neuropilin-2 [Source:UniProtKB/Swiss-Prot;Acc:O35276]	-1.30042	4.71368	2.93568e-07	7.54032e-06
ENSRNOG00000014314	Slc39a4	Zinc transporter ZIP4 [Source:UniProtKB/Swiss-Prot;Acc:A0JPN2]	0.979472	5.64533	3.07596e-07	7.8825e-06
ENSRNOG00000018657		secernin-3 [Source:RefSeq peptide;Acc:NP_001013180]	1.02618	4.11	3.11078e-07	7.9535e-06
ENSRNOG00000008196		Uncharacterized protein [Source:UniProtKB/TrEMBL;Acc:D4A3V3]	0.847258	4.87408	3.18278e-07	8.10051e-06
ENSRNOG00000029386	RT1-N2	RT1 class Ib, locus N1 [Source:RefSeq peptide;Acc:NP_036778]	2.37146	1.18769	3.18274e-07	8.10051e-06
ENSRNOG00000016692	Hsdl2	Hydroxysteroid dehydrogenase-like protein 2 [Source:UniProtKB/Swiss-Prot;Acc:Q4V8F9]	0.79146	6.75875	3.26641e-07	8.29445e-06
ENSRNOG00000025001	Pcolce	Procollagen C-endopeptidase enhancer 1 [Source:UniProtKB/Swiss-Prot;Acc:O08628]	-1.57057	2.82163	3.41372e-07	8.64885e-06
ENSRNOG00000003977	Dusp1	Dual specificity protein phosphatase 1 [Source:UniProtKB/Swiss-Prot;Acc:Q64623]	-1.37553	6.36389	3.43895e-07	8.69308e-06
ENSRNOG00000032908		3-ketoacyl-CoA thiolase B, peroxisomal [Source:UniProtKB/Swiss-Prot;Acc:P07871]	-0.836726	6.33257	3.46493e-07	8.73897e-06
ENSRNOG00000012791	Jub	Protein ajuba [Source:UniProtKB/Swiss-Prot;Acc:Q5U2Z2]	-1.06018	3.98861	3.60116e-07	9.06211e-06
ENSRNOG00000001859	Sdf2l1	stromal cell-derived factor 2-like protein 1 [Source:RefSeq peptide;Acc:NP_001102903]	-0.984997	4.36848	3.70216e-07	9.29534e-06
ENSRNOG00000023007	Col6a6	Uncharacterized protein [Source:UniProtKB/TrEMBL;Acc:D3ZL10]	-2.52234	1.8032	3.74929e-07	9.39257e-06
ENSRNOG00000015195	Hdhd3	haloacid dehalogenase-like hydrolase domain-containing protein 3 [Source:RefSeq peptide;Acc:NP_001102981]	0.745407	6.01019	3.77412e-07	9.43362e-06
ENSRNOG00000030021	Ccl6	C-C motif chemokine 6 [Source:UniProtKB/Swiss-Prot;Acc:Q68FP3]	0.802425	6.75864	3.9862e-07	9.94149e-06
ENSRNOG00000006228	Pdia4	Protein disulfide-isomerase A4 [Source:UniProtKB/Swiss-Prot;Acc:P38659]	-0.691989	8.3179	4.06002e-07	1.00806e-05
ENSRNOG00000015385	Pink1	serine/threonine-protein kinase PINK1, mitochondrial [Source:RefSeq peptide;Acc:NP_001100164]	-0.724792	7.91173	4.05821e-07	1.00806e-05
ENSRNOG00000006612	Map2k3	mitogen activated protein kinase kinase 3 [Source:RefSeq peptide;Acc:NP_001094144]	-0.856363	5.60212	4.2241e-07	1.04647e-05
ENSRNOG00000007445		Uncharacterized protein [Source:UniProtKB/TrEMBL;Acc:D3ZF37]	0.793996	5.34514	4.30103e-07	1.06317e-05
ENSRNOG00000013004	Akr1d1	3-oxo-5-beta-steroid 4-dehydrogenase [Source:UniProtKB/Swiss-Prot;Acc:P31210]	0.698469	9.55124	4.33026e-07	1.06803e-05
ENSRNOG00000004302	Pah	Phenylalanine-4-hydroxylase [Source:UniProtKB/Swiss-Prot;Acc:P04176]	-0.742351	10.2603	4.40186e-07	1.0833e-05
ENSRNOG00000038950		Uncharacterized protein [Source:UniProtKB/TrEMBL;Acc:F1LZZ5]	-0.974601	4.63951	4.57723e-07	1.12399e-05
ENSRNOG00000019981	Sdf4	45 kDa calcium-binding protein [Source:UniProtKB/Swiss-Prot;Acc:Q91ZS3]	-0.723297	7.91549	4.67117e-07	1.14454e-05
ENSRNOG00000008829	Sorbs3	vinexin [Source:RefSeq peptide;Acc:NP_001005762]	-0.83924	4.93651	4.74838e-07	1.15859e-05
ENSRNOG00000043404		Uncharacterized protein [Source:UniProtKB/TrEMBL;Acc:D3ZDW1]	-0.782269	8.21368	4.74925e-07	1.15859e-05
ENSRNOG00000020254	Per2	Period circadian protein homolog 2 [Source:UniProtKB/Swiss-Prot;Acc:Q9Z301]	-1.08366	4.22586	5.10138e-07	1.24178e-05
ENSRNOG00000003666		immunoglobulin joining chain [Source:MGI Symbol;Acc:MGI:96493]	-1.4154	5.24802	5.19454e-07	1.26171e-05
ENSRNOG00000004405	Pigr	Polymeric immunoglobulin receptorSecretory component [Source:UniProtKB/Swiss-Prot;Acc:P15083]	0.68774	12.3991	5.39942e-07	1.30863e-05
ENSRNOG00000021441	Reln	Reelin [Source:UniProtKB/Swiss-Prot;Acc:P58751]	-1.11898	5.80069	5.52401e-07	1.33593e-05
ENSRNOG00000031162	Ccl24	C-C motif chemokine 24 [Source:RefSeq peptide;Acc:NP_001013063]	-1.15221	3.37976	5.61557e-07	1.35514e-05
ENSRNOG00000017056	LOC684681		0.93893	4.63522	5.68906e-07	1.3692e-05
ENSRNOG00000019822	Gadd45b	growth arrest and DNA damage-inducible protein GADD45 beta [Source:RefSeq peptide;Acc:NP_001008322]	-1.76556	3.3128	5.69836e-07	1.3692e-05
ENSRNOG00000003869	Sod3	Extracellular superoxide dismutase [Cu-Zn] [Source:UniProtKB/Swiss-Prot;Acc:Q08420]	-0.862502	5.33311	5.74903e-07	1.37841e-05
ENSRNOG00000039865	Vnn3	vanin 3 [Source:RefSeq peptide;Acc:NP_001102606]	-0.784761	5.89129	5.92385e-07	1.41728e-05
ENSRNOG00000020624	Acadsb	Short/branched chain specific acyl-CoA dehydrogenase, mitochondrial [Source:UniProtKB/Swiss-Prot;Acc:P70584]	0.717449	6.90198	5.94377e-07	1.41901e-05
ENSRNOG00000004303	Timp3	Metalloproteinase inhibitor 3 [Source:UniProtKB/Swiss-Prot;Acc:P48032]	-1.03827	4.41879	6.22598e-07	1.48322e-05
ENSRNOG00000026177		Uncharacterized protein [Source:UniProtKB/TrEMBL;Acc:D3ZTX4]	1.14801	4.13353	6.25464e-07	1.48687e-05
ENSRNOG00000021528	RGD1561582	tumor suppressor candidate 2 [Source:RefSeq peptide;Acc:NP_001102767]	0.864599	4.5622	6.30506e-07	1.49568e-05
ENSRNOG00000038638			-1.36178	2.70755	6.61209e-07	1.56519e-05
ENSRNOG00000018225	Tp53inp2	Tumor protein p53-inducible nuclear protein 2 [Source:UniProtKB/Swiss-Prot;Acc:Q8CHM3]	0.881745	5.65954	7.22344e-07	1.70518e-05
ENSRNOG00000022522		Productively rearranged V-lambda-2 [Source:UniProtKB/TrEMBL;Acc:A0N4E8]	-2.30247	1.47559	7.23399e-07	1.70518e-05
ENSRNOG00000042576	Tcp11l1	t-complex 11 like 1 (Tcp11l1), mRNA [Source:RefSeq DNA;Acc:NM_001109202]	1.33375	3.10746	7.3289e-07	1.72391e-05
ENSRNOG00000001516	Rapgef4	Rap guanine nucleotide exchange factor 4 [Source:UniProtKB/Swiss-Prot;Acc:Q9Z1C7]	0.842646	6.38459	7.41178e-07	1.73974e-05
ENSRNOG00000016244	Mical2	protein MICAL-2 [Source:RefSeq peptide;Acc:NP_001132980]	1.01858	5.01188	7.55059e-07	1.76861e-05
ENSRNOG00000032720	Rpl10l	Uncharacterized protein [Source:UniProtKB/TrEMBL;Acc:D4A1P2]	2.08882	2.46673	7.60421e-07	1.77744e-05
ENSRNOG00000038989		Uncharacterized protein [Source:UniProtKB/TrEMBL;Acc:D3ZSD6]	1.59983	2.67295	7.62225e-07	1.77794e-05
ENSRNOG00000008680	Loxl1	lysyl oxidase homolog 1 [Source:RefSeq peptide;Acc:NP_001012125]	1.96428	1.76052	8.13789e-07	1.89426e-05
ENSRNOG00000005906	Cd36	Platelet glycoprotein 4 [Source:UniProtKB/Swiss-Prot;Acc:Q07969]	-1.32573	3.52255	8.25077e-07	1.91257e-05
ENSRNOG00000036798	Dusp3	dual specificity phosphatase 3 [Source:RefSeq peptide;Acc:NP_001166847]	0.822617	4.90504	8.23874e-07	1.91257e-05
ENSRNOG00000030154	Cyp4a2	Cytochrome P450 4A2 [Source:UniProtKB/Swiss-Prot;Acc:P20816]	-0.788814	10.7575	8.33879e-07	1.92897e-05
ENSRNOG00000043380		Uncharacterized protein [Source:UniProtKB/TrEMBL;Acc:F1LV99]	1.03994	3.96186	8.75178e-07	2.02032e-05
ENSRNOG00000012368	Dnajc17	dnaJ homolog subfamily C member 17 [Source:RefSeq peptide;Acc:NP_001178669]	-1.10084	3.32238	9.05641e-07	2.08634e-05
ENSRNOG00000016791	Chka	Choline kinase alpha [Source:UniProtKB/Swiss-Prot;Acc:Q01134]	1.27824	5.0107	9.1775e-07	2.10988e-05
ENSRNOG00000011885	Rhpn2	rhophilin-2 [Source:RefSeq peptide;Acc:NP_001100975]	1.11461	3.88775	9.54531e-07	2.18993e-05
ENSRNOG00000005190	Nipal2	NIPA-like protein 2 [Source:RefSeq peptide;Acc:NP_001124031]	1.78652	1.89107	9.72036e-07	2.22378e-05
ENSRNOG00000023226	S100a10	Protein S100-A10 [Source:UniProtKB/Swiss-Prot;Acc:P05943]	-1.36303	2.56004	9.73264e-07	2.22378e-05
ENSRNOG00000028350	Arse	arylsulfatase E [Source:RefSeq peptide;Acc:NP_001041350]	-1.24006	3.07139	9.76814e-07	2.22733e-05
ENSRNOG00000032959	Adh7	Alcohol dehydrogenase class 4 mu/sigma chain [Source:UniProtKB/Swiss-Prot;Acc:P41682]	-1.03214	4.40397	1.01248e-06	2.30396e-05
ENSRNOG00000009712	Gale	UDP-glucose 4-epimerase [Source:UniProtKB/Swiss-Prot;Acc:P18645]	1.38666	2.60231	1.02507e-06	2.32788e-05
ENSRNOG00000019351	Chid1	Chitinase domain-containing protein 1 [Source:UniProtKB/Swiss-Prot;Acc:A0JPQ9]	-0.992916	3.8363	1.0328e-06	2.34066e-05
ENSRNOG00000021201	Txnip	Thioredoxin-interacting protein [Source:UniProtKB/Swiss-Prot;Acc:Q5M7W1]	-0.734356	6.82361	1.04324e-06	2.35954e-05
ENSRNOG00000027784	Tsku	Tsukushin [Source:UniProtKB/Swiss-Prot;Acc:Q6QMY6]	2.44932	7.56953	1.04755e-06	2.3645e-05
ENSRNOG00000002511	Flt4	Vascular endothelial growth factor receptor 3 [Source:UniProtKB/Swiss-Prot;Acc:Q91ZT1]	-0.771901	5.3407	1.05142e-06	2.36845e-05
ENSRNOG00000024879	Polrmt	DNA-directed RNA polymerase, mitochondrial [Source:RefSeq peptide;Acc:NP_001100236]	0.798176	4.86778	1.05844e-06	2.37948e-05
ENSRNOG00000021984	Rgs7	Regulator of G-protein signaling 7 [Source:UniProtKB/Swiss-Prot;Acc:P49803]	2.65853	0.716829	1.07366e-06	2.40885e-05
ENSRNOG00000017195	Ctr9	Ctr9, Paf1/RNA polymerase II complex component, homolog [Source:RefSeq peptide;Acc:NP_001094131]	0.768554	6.49982	1.08846e-06	2.4357e-05
ENSRNOG00000027179	Zdhhc23	Probable palmitoyltransferase ZDHHC23 [Source:UniProtKB/Swiss-Prot;Acc:Q76IC6]	-0.830216	5.71732	1.08999e-06	2.4357e-05
ENSRNOG00000010164	Mrps2	28S ribosomal protein S2, mitochondrial [Source:RefSeq peptide;Acc:NP_001102046]	0.807047	4.88669	1.11888e-06	2.49525e-05
ENSRNOG00000011129	RGD1308093	Uncharacterized protein [Source:UniProtKB/TrEMBL;Acc:F1LX30]	0.978555	4.13603	1.13247e-06	2.52053e-05
ENSRNOG00000003248	Mpzl1	Myelin protein zero-like protein 1 [Source:UniProtKB/Swiss-Prot;Acc:Q6AYT8]	-1.70076	2.14316	1.17326e-06	2.60612e-05
ENSRNOG00000013917	Igsf10	Immunoglobulin superfamily member 10 [Source:UniProtKB/Swiss-Prot;Acc:Q6WRH9]	-1.6243	2.66318	1.18234e-06	2.62108e-05
ENSRNOG00000007378	Acox2	Peroxisomal acyl-coenzyme A oxidase 2 [Source:UniProtKB/Swiss-Prot;Acc:P97562]	-0.800322	9.21235	1.24203e-06	2.74253e-05
ENSRNOG00000009550	Sqle	Squalene monooxygenase [Source:UniProtKB/Swiss-Prot;Acc:P52020]	0.808775	5.29038	1.23968e-06	2.74253e-05
ENSRNOG00000000777	RT1-S3	RT1 class Ib, locus S3 [Source:RefSeq peptide;Acc:NP_001008886]	0.694345	7.57665	1.31507e-06	2.89809e-05
ENSRNOG00000004502	Hal	Histidine ammonia-lyase [Source:UniProtKB/Swiss-Prot;Acc:P21213]	-0.883992	8.18469	1.36433e-06	2.99482e-05
ENSRNOG00000040108	RGD1565355	Cd36 antigen-like [Source:RefSeq peptide;Acc:NP_001102688]	-1.32021	3.28121	1.36388e-06	2.99482e-05
ENSRNOG00000032202	Creb3l3	Cyclic AMP-responsive element-binding protein 3-like protein 3Processed cyclic AMP-responsive element-binding protein 3-like protein 3 [Source:UniProtKB/Swiss-Prot;Acc:Q5FVM5]	-0.6942	9.42235	1.42361e-06	3.11883e-05
ENSRNOG00000039790			2.0697	1.41254	1.45401e-06	3.1792e-05
ENSRNOG00000012863	LOC100363748	Elongation factor 1-alpha [Source:UniProtKB/TrEMBL;Acc:D3ZC88]	0.722557	5.94986	1.4882e-06	3.24758e-05
ENSRNOG00000006206	Tmem106b	Transmembrane protein 106B [Source:UniProtKB/Swiss-Prot;Acc:Q6AYA5]	-0.68928	7.23735	1.53666e-06	3.34681e-05
ENSRNOG00000031359		Uncharacterized protein [Source:UniProtKB/TrEMBL;Acc:F1LTN3]	-1.8257	2.02878	1.5467e-06	3.36212e-05
ENSRNOG00000012730	Lrrk1	leucine-rich repeat serine/threonine-protein kinase 1 [Source:RefSeq peptide;Acc:NP_001178553]	-0.918166	3.97741	1.57014e-06	3.40138e-05
ENSRNOG00000019129	Fcgbp	Fc fragment of IgG binding protein [Source:RefSeq peptide;Acc:NP_001158129]	2.25989	1.22876	1.57085e-06	3.40138e-05
ENSRNOG00000016690	Idi1	Isopentenyl-diphosphate Delta-isomerase 1 [Source:UniProtKB/Swiss-Prot;Acc:O35760]	0.993192	4.13932	1.59749e-06	3.45236e-05
ENSRNOG00000011413	Scp2	Non-specific lipid-transfer protein [Source:UniProtKB/Swiss-Prot;Acc:P11915]	-0.69077	10.3655	1.61147e-06	3.47586e-05
ENSRNOG00000002919	Gfap	Glial fibrillary acidic protein [Source:UniProtKB/Swiss-Prot;Acc:P47819]	-2.11492	1.19935	1.67062e-06	3.59649e-05
ENSRNOG00000003634	Zfp354a	Zinc finger protein 354A [Source:UniProtKB/Swiss-Prot;Acc:Q02975]	-2.19754	4.93499	1.69192e-06	3.63535e-05
ENSRNOG00000008150	RGD1310552	Putative uncharacterized protein RGD1310552_predictedUncharacterized protein [Source:UniProtKB/TrEMBL;Acc:D3Z8P7]	0.761963	5.31928	1.73219e-06	3.70761e-05
ENSRNOG00000025504	Ankrd46	Ankyrin repeat domain-containing protein 46 [Source:UniProtKB/Swiss-Prot;Acc:Q76K24]	-0.75733	5.38861	1.73075e-06	3.70761e-05
ENSRNOG00000001842	Mrps35	28S ribosomal protein S35, mitochondrial [Source:RefSeq peptide;Acc:NP_001100098]	-0.842016	4.76064	1.74608e-06	3.71598e-05
ENSRNOG00000020744	Adar	Double-stranded RNA-specific adenosine deaminase [Source:UniProtKB/Swiss-Prot;Acc:P55266]	0.789044	4.9843	1.73964e-06	3.71598e-05
ENSRNOG00000042175		Putative uncharacterized protein [Source:UniProtKB/TrEMBL;Acc:B6VQA7]	-0.939831	4.73377	1.74507e-06	3.71598e-05
ENSRNOG00000005639	Ar	Androgen receptor [Source:UniProtKB/Swiss-Prot;Acc:P15207]	-1.04171	3.43503	1.82715e-06	3.88112e-05
ENSRNOG00000004837	Limd1	LIM domain-containing protein 1 [Source:RefSeq peptide;Acc:NP_001106208]	0.897456	4.23408	1.84928e-06	3.92068e-05
ENSRNOG00000009019	Slc6a6	Sodium- and chloride-dependent taurine transporter [Source:UniProtKB/Swiss-Prot;Acc:P31643]	1.25238	4.36013	1.89998e-06	4.02054e-05
ENSRNOG00000018987	Crebzf	CREB/ATF bZIP transcription factor [Source:RefSeq peptide;Acc:NP_001099749]	0.794689	4.67807	1.91341e-06	4.04132e-05
ENSRNOG00000015551	Fuca2	Plasma alpha-L-fucosidase [Source:UniProtKB/Swiss-Prot;Acc:Q6AYS4]	1.14739	3.23407	2.02248e-06	4.26362e-05
ENSRNOG00000018991		Gelsolin [Source:UniProtKB/Swiss-Prot;Acc:Q68FP1]	-1.39854	3.73941	2.05254e-06	4.31883e-05
ENSRNOG00000007764	Frmd4b	Uncharacterized protein [Source:UniProtKB/TrEMBL;Acc:F1LZB7]	0.851388	4.77101	2.09792e-06	4.40604e-05
ENSRNOG00000021474	Siglec5	sialic acid-binding Ig-like lectin 5 [Source:RefSeq peptide;Acc:NP_001099719]	-1.8255	2.06365	2.15057e-06	4.49227e-05
ENSRNOG00000022609	Mrps10	28S ribosomal protein S10, mitochondrial [Source:UniProtKB/Swiss-Prot;Acc:Q7TQ82]	1.12282	3.36885	2.15105e-06	4.49227e-05
ENSRNOG00000040215		Uncharacterized protein [Source:UniProtKB/TrEMBL;Acc:F1LZI5]	-2.48864	0.784328	2.14628e-06	4.49227e-05
ENSRNOG00000000576	LOC100360936	RCG22080, isoform CRA_bUncharacterized protein [Source:UniProtKB/TrEMBL;Acc:D3ZDN9]	1.08558	3.24939	2.16875e-06	4.52079e-05
ENSRNOG00000028096		Uncharacterized protein [Source:UniProtKB/TrEMBL;Acc:D3ZNP2]	-1.08725	3.44954	2.17412e-06	4.52354e-05
ENSRNOG00000032293	Polg	DNA polymerase subunit gamma-1 [Source:UniProtKB/Swiss-Prot;Acc:Q9QYV8]	0.710558	7.73217	2.27904e-06	4.73303e-05
ENSRNOG00000011718	C1rl	Complement C1r subcomponent-like protein [Source:UniProtKB/Swiss-Prot;Acc:Q6IE64]	-0.851139	6.7139	2.43359e-06	5.04463e-05
ENSRNOG00000023856	Agxt	Serine--pyruvate aminotransferase, mitochondrial [Source:UniProtKB/Swiss-Prot;Acc:P09139]	-0.818129	7.55019	2.47847e-06	5.12813e-05
ENSRNOG00000009942	Cib2	Calcium and integrin-binding family member 2 [Source:UniProtKB/Swiss-Prot;Acc:Q568Z7]	1.47533	3.0481	2.4892e-06	5.13133e-05
ENSRNOG00000042961	LOC100188936	Uncharacterized protein [Source:UniProtKB/TrEMBL;Acc:D3ZB17]	2.37146	1.19911	2.48602e-06	5.13133e-05
ENSRNOG00000031292	LOC100365438	Uncharacterized protein [Source:UniProtKB/TrEMBL;Acc:F1LUI5]	-2.58332	0.875667	2.52698e-06	5.19962e-05
ENSRNOG00000002341	Trim25	E3 ubiquitin/ISG15 ligase TRIM25 [Source:RefSeq peptide;Acc:NP_001009536]	0.722074	5.6889	2.54328e-06	5.22354e-05
ENSRNOG00000031104		Uncharacterized protein [Source:UniProtKB/TrEMBL;Acc:D3Z7Y9]	-2.16534	1.25587	2.67389e-06	5.48172e-05
ENSRNOG00000003307	Gcdh	glutaryl-CoA dehydrogenase, mitochondrial [Source:RefSeq peptide;Acc:NP_001102366]	-0.699765	8.80332	2.75477e-06	5.63107e-05
ENSRNOG00000011032	Lhfpl2	lipoma HMGIC fusion partner-like 2 protein [Source:RefSeq peptide;Acc:NP_001099872]	-1.07618	3.33788	2.75682e-06	5.63107e-05
ENSRNOG00000020949	Hsd17b14	17-beta-hydroxysteroid dehydrogenase 14 [Source:RefSeq peptide;Acc:NP_001178040]	0.809145	4.80939	2.77058e-06	5.64884e-05
ENSRNOG00000008031	Cacna2d4	voltage-dependent calcium channel subunit alpha-2/delta-4 [Source:RefSeq peptide;Acc:NP_001178680]	-0.663361	7.6868	2.92526e-06	5.95336e-05
ENSRNOG00000033307			1.31882	2.69413	2.9949e-06	6.084e-05
ENSRNOG00000033139	LOC100365280	UDP-glucuronosyltransferase 2B37 [Source:UniProtKB/Swiss-Prot;Acc:P19488]	0.67326	9.68396	3.02163e-06	6.12716e-05
ENSRNOG00000024789	LOC499219	LRRG00121 [Source:UniProtKB/TrEMBL;Acc:Q6QI87]	2.43276	0.924682	3.08696e-06	6.2483e-05
ENSRNOG00000000186	Tst	Thiosulfate sulfurtransferase [Source:UniProtKB/Swiss-Prot;Acc:P24329]	-0.663572	7.93204	3.10888e-06	6.28129e-05
ENSRNOG00000015461	Serpine2	Glia-derived nexin [Source:UniProtKB/Swiss-Prot;Acc:P07092]	-0.929208	4.31216	3.17727e-06	6.40787e-05
ENSRNOG00000029007		UDP-glucuronosyltransferase 2B10 [Source:RefSeq peptide;Acc:NP_001178605]	-0.728964	5.46616	3.25773e-06	6.55831e-05
ENSRNOG00000033389	Susd2	sushi domain-containing protein 2 [Source:RefSeq peptide;Acc:NP_001099851]	-1.36705	2.37363	3.31111e-06	6.65378e-05
ENSRNOG00000037198	Usp18	ubl carboxyl-terminal hydrolase 18 [Source:RefSeq peptide;Acc:NP_001014080]	2.01696	1.54189	3.33191e-06	6.68356e-05
ENSRNOG00000008400		Uncharacterized protein [Source:UniProtKB/TrEMBL;Acc:F1M589]	0.903065	4.17185	3.44309e-06	6.89419e-05
ENSRNOG00000024066	Fundc2	FUN14 domain-containing protein 2 [Source:RefSeq peptide;Acc:NP_001129229]	1.18066	2.96288	3.48395e-06	6.96354e-05
ENSRNOG00000020836		Uncharacterized protein [Source:UniProtKB/TrEMBL;Acc:D3ZKY3]	-0.771224	5.48967	3.52892e-06	7.04084e-05
ENSRNOG00000000177	Ppap2c	Lipid phosphate phosphohydrolase 2 [Source:UniProtKB/Swiss-Prot;Acc:Q8K593]	0.771403	5.07498	3.56258e-06	7.09532e-05
ENSRNOG00000020497	Plekha1	pleckstrin homology domain-containing family A member 1 [Source:RefSeq peptide;Acc:NP_001073363]	0.849177	4.35649	3.65147e-06	7.25942e-05
ENSRNOG00000032420		Uncharacterized protein [Source:UniProtKB/TrEMBL;Acc:D3ZGW6]	2.16567	1.15332	3.67391e-06	7.29104e-05
ENSRNOG00000026226	Hook1	protein Hook homolog 1 [Source:RefSeq peptide;Acc:NP_001101416]	0.721017	6.03636	3.68987e-06	7.30974e-05
ENSRNOG00000007213	Yars	Tyrosyl-tRNA synthetase, cytoplasmic [Source:UniProtKB/Swiss-Prot;Acc:Q4KM49]	0.712206	5.35016	3.78233e-06	7.47964e-05
ENSRNOG00000013763	Erlin2	Erlin-2 [Source:UniProtKB/Swiss-Prot;Acc:B5DEH2]	0.747303	5.49979	3.83369e-06	7.56782e-05
ENSRNOG00000012662		Uncharacterized protein [Source:UniProtKB/TrEMBL;Acc:D3ZG49]	0.923324	5.52547	3.85324e-06	7.593e-05
ENSRNOG00000017496	Cnp	2',3'-cyclic-nucleotide 3'-phosphodiesterase [Source:UniProtKB/Swiss-Prot;Acc:P13233]	0.985017	4.29514	3.89437e-06	7.66053e-05
ENSRNOG00000000694	Dao	D-amino-acid oxidase [Source:UniProtKB/Swiss-Prot;Acc:O35078]	0.654462	7.32005	3.91638e-06	7.69027e-05
ENSRNOG00000010058	Spry2	protein sprouty homolog 2 [Source:RefSeq peptide;Acc:NP_001012046]	-1.65941	1.69729	3.95667e-06	7.74218e-05
ENSRNOG00000010917	Bmp5	bone morphogenetic protein 5 [Source:RefSeq peptide;Acc:NP_001101638]	-1.02586	4.01466	3.95402e-06	7.74218e-05
ENSRNOG00000001959	Mx1	Interferon-induced GTP-binding protein Mx1 [Source:UniProtKB/Swiss-Prot;Acc:P18588]	1.6024	2.53714	4.03424e-06	7.88017e-05
ENSRNOG00000023985	Mtmr15	coiled-coil domain-containing protein MTMR15 [Source:RefSeq peptide;Acc:NP_001178562]	1.47685	2.4908	4.16106e-06	8.1137e-05
ENSRNOG00000040201	Atp6ap1l	predicted gene, EG435376 [Source:RefSeq peptide;Acc:NP_001178772]	2.10871	1.53916	4.24906e-06	8.27086e-05
ENSRNOG00000011365	Emb	Embigin [Source:UniProtKB/Swiss-Prot;Acc:O88775]	-1.63403	1.78398	4.28916e-06	8.31992e-05
ENSRNOG00000015774	Mreg	melanoregulin [Source:RefSeq peptide;Acc:NP_001178931]	0.723107	7.14896	4.28372e-06	8.31992e-05
ENSRNOG00000019564	Sptbn2	Spectrin beta chain, brain 2 [Source:UniProtKB/Swiss-Prot;Acc:Q9QWN8]	0.650104	7.20487	4.39346e-06	8.50747e-05
ENSRNOG00000023334		Uncharacterized protein [Source:UniProtKB/TrEMBL;Acc:F1LZ05]	0.765336	5.18286	4.48314e-06	8.66612e-05
ENSRNOG00000005542	Apob	Apolipoprotein B-100Apolipoprotein B-48 [Source:UniProtKB/Swiss-Prot;Acc:Q7TMA5]	-0.656023	13.2173	4.54556e-06	8.77159e-05
ENSRNOG00000010291	Slc46a1	Proton-coupled folate transporter [Source:UniProtKB/Swiss-Prot;Acc:Q5EBA8]	-0.708001	5.61953	4.59703e-06	8.84469e-05
ENSRNOG00000010392	Nrg1	Pro-neuregulin-1, membrane-bound isoformNeuregulin-1 [Source:UniProtKB/Swiss-Prot;Acc:P43322]	1.52583	2.45823	4.59927e-06	8.84469e-05
ENSRNOG00000012960	Uap1l1	UDP-N-acetylhexosamine pyrophosphorylase-like protein 1 [Source:RefSeq peptide;Acc:NP_001127988]	-0.983878	3.86514	4.6683e-06	8.96201e-05
ENSRNOG00000034139		putative lysozyme C-2 [Source:RefSeq peptide;Acc:NP_001121966]	0.821071	4.88396	4.75767e-06	9.11791e-05
ENSRNOG00000016085	Mpzl2	myelin protein zero-like protein 2 [Source:RefSeq peptide;Acc:NP_001100288]	-1.5773	2.3047	4.86112e-06	9.30022e-05
ENSRNOG00000031598	Atp8b4	Uncharacterized protein [Source:UniProtKB/TrEMBL;Acc:F1LS08]	-2.16038	1.14479	4.92112e-06	9.39892e-05
ENSRNOG00000017693	Slc2a5	Solute carrier family 2, facilitated glucose transporter member 5 [Source:UniProtKB/Swiss-Prot;Acc:P43427]	-1.28755	3.3856	4.95956e-06	9.45618e-05
ENSRNOG00000001518	Itga6	Integrin alpha 6 subchain [Source:UniProtKB/TrEMBL;Acc:Q924W3]	0.767718	4.76756	5.09341e-06	9.69483e-05
ENSRNOG00000002667	Lamc2	laminin, gamma 2 [Source:RefSeq peptide;Acc:NP_001094110]	-1.80667	1.5064	5.1408e-06	9.76839e-05
ENSRNOG00000020479	Pik3c2a	phosphatidylinositol-4-phosphate 3-kinase C2 domain-containing subunit alpha [Source:RefSeq peptide;Acc:NP_001101970]	0.709249	6.0536	5.20034e-06	9.86475e-05
ENSRNOG00000009068	Phlda3	Pleckstrin homology-like domain family A member 3 [Source:UniProtKB/Swiss-Prot;Acc:Q5PQT7]	0.817252	4.72911	5.29028e-06	0.00010007
ENSRNOG00000012929	Wsb1	WD repeat and SOCS box-containing 1 isoform 1 [Source:RefSeq peptide;Acc:NP_001036026]	-1.21142	4.46456	5.29323e-06	0.00010007
ENSRNOG00000009779	Krt8	Keratin, type II cytoskeletal 8 [Source:UniProtKB/Swiss-Prot;Acc:Q10758]	-0.657839	7.523	5.4612e-06	0.000103071
ENSRNOG00000008758	Tspan18	tetraspanin-18 [Source:RefSeq peptide;Acc:NP_001101220]	1.30117	3.35352	5.60035e-06	0.000105519
ENSRNOG00000018378	Cacnb2	Voltage-dependent L-type calcium channel subunit beta-2 [Source:UniProtKB/Swiss-Prot;Acc:Q8VGC3]	-1.77902	1.98506	5.66986e-06	0.000106649
ENSRNOG00000030228			-1.45122	2.28113	5.7251e-06	0.000107507
ENSRNOG00000003235	Mgat4b	alpha-1,3-mannosyl-glycoprotein 4-beta-N-acetylglucosaminyltransferase B [Source:RefSeq peptide;Acc:NP_001121005]	0.684882	7.20106	5.90933e-06	0.00011078
ENSRNOG00000006460	Amdhd2	Putative N-acetylglucosamine-6-phosphate deacetylase [Source:UniProtKB/Swiss-Prot;Acc:Q5BJY6]	-0.966648	3.85474	5.93929e-06	0.000111155
ENSRNOG00000021691	Ccdc92	coiled-coil domain containing 92 [Source:RefSeq peptide;Acc:NP_001077367]	-2.11642	0.882812	5.97713e-06	0.000111676
ENSRNOG00000013867	Fgf1	Heparin-binding growth factor 1 [Source:UniProtKB/Swiss-Prot;Acc:P61149]	1.64709	1.84148	6.0302e-06	0.00011248
ENSRNOG00000006699	Mlh3	DNA mismatch repair protein Mlh3 [Source:RefSeq peptide;Acc:NP_001101513]	0.777165	4.83695	6.04676e-06	0.000112601
ENSRNOG00000005275	Shmt1	serine hydroxymethyltransferase, cytosolic [Source:RefSeq peptide;Acc:NP_001041307]	-0.624318	7.65795	6.25424e-06	0.000116271
ENSRNOG00000007136	Anxa7	annexin A7 [Source:RefSeq peptide;Acc:NP_569100]	0.96252	3.54587	6.30009e-06	0.000116928
ENSRNOG00000011404	Chkb	Choline/ethanolamine kinase [Source:UniProtKB/Swiss-Prot;Acc:O54783]	0.879356	4.36142	6.44739e-06	0.000119464
ENSRNOG00000010896	LOC499749	Taperin [Source:UniProtKB/Swiss-Prot;Acc:Q5XHX2]	1.10393	3.1034	6.47686e-06	0.000119811
ENSRNOG00000001957	ste2	Estrogen sulfotransferase, isoform 3 [Source:UniProtKB/Swiss-Prot;Acc:P49889]	0.70291	10.0427	6.6693e-06	0.000123167
ENSRNOG00000006653	Slc38a4	Sodium-coupled neutral amino acid transporter 4 [Source:UniProtKB/Swiss-Prot;Acc:Q9EQ25]	-0.6565	10.3479	6.73524e-06	0.00012418
ENSRNOG00000015438	Ces1e	Liver carboxylesterase 3 [Source:UniProtKB/Swiss-Prot;Acc:Q63108]	-0.625998	7.84674	6.96244e-06	0.000128157
ENSRNOG00000016998	Atxn1	Ataxin-1 [Source:UniProtKB/Swiss-Prot;Acc:Q63540]	0.933292	4.79713	7.02185e-06	0.000129038
ENSRNOG00000018436	Apoa5	Apolipoprotein A-V [Source:UniProtKB/Swiss-Prot;Acc:Q9QUH3]	-0.649714	10.4339	7.20251e-06	0.000132141
ENSRNOG00000002474	RGD1562626	Uncharacterized protein [Source:UniProtKB/TrEMBL;Acc:D3ZNN9]	-0.712419	5.36954	7.25451e-06	0.000132876
ENSRNOG00000005780		Uncharacterized protein [Source:UniProtKB/TrEMBL;Acc:D4A0T9]	-0.879138	4.86031	7.46826e-06	0.000136568
ENSRNOG00000007690	Cmpk2	UMP-CMP kinase 2, mitochondrial [Source:RefSeq peptide;Acc:NP_001101487]	1.46978	2.15296	7.52925e-06	0.000137458
ENSRNOG00000010758	Lpar2	lysophosphatidic acid receptor 2 [Source:RefSeq peptide;Acc:NP_001102579]	-1.58376	1.89385	7.63613e-06	0.000139182
ENSRNOG00000018131		Uncharacterized protein [Source:UniProtKB/TrEMBL;Acc:D3ZFJ5]	-0.681291	5.7757	7.71636e-06	0.000140187
ENSRNOG00000018233	Gas6	Growth arrest-specific protein 6 [Source:UniProtKB/Swiss-Prot;Acc:Q63772]	0.729718	6.67158	7.70593e-06	0.000140187
ENSRNOG00000004311	Gpr182	G-protein coupled receptor 182 [Source:UniProtKB/Swiss-Prot;Acc:P31392]	-0.743634	5.28388	7.94354e-06	0.000144066
ENSRNOG00000021138	Lass2	LAG1 homolog, ceramide synthase 2 [Source:RefSeq peptide;Acc:NP_001028872]	-0.666061	8.12619	7.95567e-06	0.000144066
ENSRNOG00000010589	Fam134b	Zinc finger protein 622 [Source:UniProtKB/Swiss-Prot;Acc:Q7TM96]	-0.742117	6.70733	8.38184e-06	0.000151538
ENSRNOG00000031036	Mdfic	MyoD family inhibitor domain containing protein [Source:RefSeq peptide;Acc:NP_001099138]	0.799546	5.37682	8.40153e-06	0.000151648
ENSRNOG00000016088	Cdk10	Cyclin-dependent kinase 10 [Source:UniProtKB/Swiss-Prot;Acc:Q4KM47]	0.790377	4.7762	8.64446e-06	0.000155782
ENSRNOG00000017332	Dapk2	death-associated kinase 2 [Source:RefSeq peptide;Acc:NP_001013127]	0.872915	4.15473	8.97658e-06	0.000161506
ENSRNOG00000006082	Fam82a1	Regulator of microtubule dynamics protein 2 [Source:UniProtKB/Swiss-Prot;Acc:Q498D5]	-0.709181	5.89138	8.99153e-06	0.000161515
ENSRNOG00000009086	Apcs	Serum amyloid P-component [Source:UniProtKB/Swiss-Prot;Acc:P23680]	-0.653896	9.10968	9.1559e-06	0.000164204
ENSRNOG00000043078		Uncharacterized protein [Source:UniProtKB/TrEMBL;Acc:F1M3F0]	1.93006	1.38433	9.30121e-06	0.000166542
ENSRNOG00000009074	LOC100364854	Uncharacterized protein [Source:UniProtKB/TrEMBL;Acc:F1LME6]	-1.7597	1.40458	9.34677e-06	0.00016709
ENSRNOG00000015061	Igfals	Insulin-like growth factor-binding protein complex acid labile subunit [Source:UniProtKB/Swiss-Prot;Acc:P35859]	-0.681837	8.08002	9.38666e-06	0.000167535
ENSRNOG00000000902	Hsph1	Heat shock protein 105 kDa [Source:UniProtKB/Swiss-Prot;Acc:Q66HA8]	-0.653047	6.15396	9.57993e-06	0.00017044
ENSRNOG00000017962	Serpinb6a	serpin B6 [Source:RefSeq peptide;Acc:NP_954516]	-1.073	3.04444	9.57915e-06	0.00017044
ENSRNOG00000003259	C1qtnf1	Complement C1q tumor necrosis factor-related protein 1 [Source:UniProtKB/Swiss-Prot;Acc:Q5XIG2]	-0.941613	3.51036	9.73787e-06	0.000172522
ENSRNOG00000004101	Mosc1	MOCO sulphurase C-terminal domain containing-like [Source:RefSeq peptide;Acc:NP_001094281]	-0.649547	8.49177	9.74325e-06	0.000172522
ENSRNOG00000020192	Ahnak	neuroblast differentiation-associated protein AHNAK [Source:RefSeq peptide;Acc:NP_001178880]	-1.01396	4.78583	9.71513e-06	0.000172522
ENSRNOG00000010224	Rab30	ras-related protein Rab-30 [Source:RefSeq peptide;Acc:NP_001015012]	-0.785352	5.86221	9.81109e-06	0.000173448
ENSRNOG00000014525	Hspd1	60 kDa heat shock protein, mitochondrial [Source:UniProtKB/Swiss-Prot;Acc:P63039]	-0.623954	8.03171	9.84247e-06	0.000173728
ENSRNOG00000028841	LOC100362623	Metallothionein [Source:UniProtKB/TrEMBL;Acc:D3ZHV3]	-1.48166	2.10598	9.97155e-06	0.000175729
ENSRNOG00000025895	Sdpr	Serum deprivation-response protein [Source:UniProtKB/Swiss-Prot;Acc:Q66H98]	-0.808015	4.67042	1.0043e-05	0.000176709
ENSRNOG00000006368	Lrrn3	Leucine-rich repeat neuronal protein 3 [Source:UniProtKB/Swiss-Prot;Acc:Q9ESY6]	-1.53974	1.89512	1.00859e-05	0.000177185
ENSRNOG00000014599	Dhx36	probable ATP-dependent RNA helicase DHX36 [Source:RefSeq peptide;Acc:NP_001101148]	0.688859	5.4464	1.02788e-05	0.00018029
ENSRNOG00000018279	Sfxn1	Sideroflexin-1 [Source:UniProtKB/Swiss-Prot;Acc:Q63965]	-0.642143	7.0316	1.03293e-05	0.000180892
ENSRNOG00000011541	Cygb	Cytoglobin [Source:UniProtKB/Swiss-Prot;Acc:Q921A4]	-1.19914	3.38462	1.07794e-05	0.000188185
ENSRNOG00000042232	RGD1559600	RGD1559600 (RGD1559600), mRNA [Source:RefSeq DNA;Acc:NM_001109153]	0.834258	4.23399	1.07775e-05	0.000188185
ENSRNOG00000038999	RT1-A	RT1 class Ia, locus A1 [Source:RefSeq peptide;Acc:NP_001008827]	0.599098	8.85336	1.08111e-05	0.000188444
ENSRNOG00000014008	Mfsd2	major facilitator superfamily domain containing 2 [Source:RefSeq peptide;Acc:NP_001100153]	-1.37128	6.61702	1.08703e-05	0.00018918
ENSRNOG00000023208	RGD1309821	RCG55123, isoform CRA_aUncharacterized protein [Source:UniProtKB/TrEMBL;Acc:D4AE63]	-0.714052	5.27483	1.09062e-05	0.000189509
ENSRNOG00000003794	Nmral1	NmrA-like family domain-containing protein 1 [Source:UniProtKB/Swiss-Prot;Acc:P86172]	-0.999624	3.32531	1.09632e-05	0.000190204
ENSRNOG00000001329	Gjc3	Uncharacterized protein [Source:UniProtKB/TrEMBL;Acc:F1LPT0]	1.31299	2.45026	1.10689e-05	0.000191741
ENSRNOG00000026963	Hsp90b1	Endoplasmin [Source:UniProtKB/Swiss-Prot;Acc:Q66HD0]	-0.614196	9.36803	1.10925e-05	0.000191852
ENSRNOG00000000529	Pim1	Proto-oncogene serine/threonine-protein kinase pim-1 [Source:UniProtKB/Swiss-Prot;Acc:P26794]	1.13368	2.99306	1.1165e-05	0.000192807
ENSRNOG00000009549	Fbxo3	F-box only protein 3 [Source:UniProtKB/Swiss-Prot;Acc:D4ABP9]	0.623128	7.05613	1.1215e-05	0.000193373
ENSRNOG00000001391		Uncharacterized protein [Source:UniProtKB/TrEMBL;Acc:D3ZHV7]	-0.92542	3.6793	1.14838e-05	0.000197703
ENSRNOG00000006756	Maged1	Melanoma-associated antigen D1 [Source:UniProtKB/Swiss-Prot;Acc:Q9ES73]	-0.654319	6.43158	1.15262e-05	0.000198126
ENSRNOG00000007027	Hgf	Hepatocyte growth factorHepatocyte growth factor alpha chainHepatocyte growth factor beta chain [Source:UniProtKB/Swiss-Prot;Acc:P17945]	-0.996237	4.77405	1.15626e-05	0.000198447
ENSRNOG00000013223		Fumarylacetoacetase [Source:UniProtKB/Swiss-Prot;Acc:P25093]	-0.613826	8.71724	1.16047e-05	0.000198863
ENSRNOG00000017849	Apbb3	Amyloid beta A4 precursor protein-binding family B member 3 [Source:UniProtKB/Swiss-Prot;Acc:O35827]	1.24729	2.58283	1.17763e-05	0.000201496
ENSRNOG00000012840	Sparc	SPARC [Source:UniProtKB/Swiss-Prot;Acc:P16975]	-0.665916	7.0641	1.23083e-05	0.000210276
ENSRNOG00000005589	RGD1565002	Uncharacterized protein [Source:UniProtKB/TrEMBL;Acc:D4A0T8]	-0.719817	5.67856	1.23549e-05	0.000210722
ENSRNOG00000025209		Uncharacterized protein [Source:UniProtKB/TrEMBL;Acc:D4AA77]	-0.673417	5.29261	1.23721e-05	0.000210722
ENSRNOG00000009715	Me1	NADP-dependent malic enzyme [Source:UniProtKB/Swiss-Prot;Acc:P13697]	0.7288	5.07236	1.24283e-05	0.000211357
ENSRNOG00000011794	Tcea3	transcription elongation factor A protein 3 [Source:RefSeq peptide;Acc:NP_001015008]	-0.959325	4.33836	1.25592e-05	0.000213259
ENSRNOG00000012333	Kbtbd11	kelch repeat and BTB domain-containing protein 11 [Source:RefSeq peptide;Acc:NP_001100796]	2.41224	0.720495	1.26888e-05	0.000215132
ENSRNOG00000017939		Uncharacterized protein [Source:UniProtKB/TrEMBL;Acc:D3ZB73]	2.31791	0.822407	1.27172e-05	0.000215286
ENSRNOG00000025354	Rinl	ras and Rab interactor-like protein [Source:RefSeq peptide;Acc:NP_001099711]	-1.06718	2.98648	1.30814e-05	0.000221117
ENSRNOG00000001770	Ehhadh	Peroxisomal bifunctional enzymeEnoyl-CoA hydratase/3,2-trans-enoyl-CoA isomerase3-hydroxyacyl-CoA dehydrogenase [Source:UniProtKB/Swiss-Prot;Acc:P07896]	-0.685615	10.2325	1.33164e-05	0.00022475
ENSRNOG00000043099	Ddx21	Nucleolar RNA helicase 2 [Source:UniProtKB/Swiss-Prot;Acc:Q3B8Q1]	0.681607	5.49757	1.3449e-05	0.000226645
ENSRNOG00000027295	LOC691658	gamma-secretase subunit APH-1B [Source:RefSeq peptide;Acc:NP_001040555]	1.14309	2.84905	1.35634e-05	0.000228229
ENSRNOG00000031643	Dchs1	dachsous 1 [Source:RefSeq peptide;Acc:NP_001101014]	-0.919113	3.48797	1.37044e-05	0.000230254
ENSRNOG00000013657	Stmn3	Stathmin-3 [Source:UniProtKB/Swiss-Prot;Acc:Q9JHU6]	2.11891	0.974313	1.38299e-05	0.000232015
ENSRNOG00000001249	Col6a1	Uncharacterized protein [Source:UniProtKB/TrEMBL;Acc:D3ZUL3]	-0.995798	4.89257	1.4116e-05	0.000236459
ENSRNOG00000015812	Tm4sf1	transmembrane 4 L6 family member 1 [Source:RefSeq peptide;Acc:NP_001099904]	-1.99122	1.00166	1.41791e-05	0.00023716
ENSRNOG00000016955	Fam188a	family with sequence similarity 188, member A [Source:RefSeq peptide;Acc:NP_001099592]	-0.699972	5.94289	1.46527e-05	0.000244716
ENSRNOG00000018237	Gstp1	Glutathione S-transferase P [Source:UniProtKB/Swiss-Prot;Acc:P04906]	-0.775671	4.3192	1.489e-05	0.000248223
ENSRNOG00000038285		Uncharacterized protein [Source:UniProtKB/TrEMBL;Acc:D3ZFP2]	-2.31558	0.641794	1.49072e-05	0.000248223
ENSRNOG00000012819	Gdnf	Glial cell line-derived neurotrophic factor [Source:UniProtKB/Swiss-Prot;Acc:Q07731]	-1.38723	2.4479	1.52866e-05	0.000254162
ENSRNOG00000015807	Pyroxd2	Pyridine nucleotide-disulfide oxidoreductase domain-containing protein 2 [Source:UniProtKB/Swiss-Prot;Acc:Q68FT3]	0.914126	4.05238	1.5516e-05	0.000257593
ENSRNOG00000014447	Gck	Glucokinase [Source:UniProtKB/Swiss-Prot;Acc:P17712]	2.01753	2.53663	1.55957e-05	0.000258533
ENSRNOG00000011526	Pcsk6	Proprotein convertase subtilisin/kexin type 6 [Source:UniProtKB/Swiss-Prot;Acc:Q63415]	0.757785	6.12956	1.6092e-05	0.000266365
ENSRNOG00000008941	Ets1	Protein C-ets-1 [Source:UniProtKB/Swiss-Prot;Acc:P41156]	-0.674559	6.45752	1.63245e-05	0.000269813
ENSRNOG00000003217	Lgals3bp	Galectin-3-binding protein [Source:UniProtKB/Swiss-Prot;Acc:O70513]	0.821978	4.84593	1.65277e-05	0.000272768
ENSRNOG00000003153	Adcy10	Adenylate cyclase type 10 [Source:UniProtKB/Swiss-Prot;Acc:Q9Z286]	0.758443	4.90483	1.66058e-05	0.00027325
ENSRNOG00000008602	Steap4	Metalloreductase STEAP4 [Source:UniProtKB/Swiss-Prot;Acc:Q4V8K1]	-0.734011	6.23626	1.66009e-05	0.00027325
ENSRNOG00000016695		Uncharacterized protein [Source:UniProtKB/TrEMBL;Acc:E9PSM5]	-1.09492	3.32109	1.67682e-05	0.000275517
ENSRNOG00000001556	LOC100360986	Uncharacterized protein [Source:UniProtKB/TrEMBL;Acc:D3ZJF4]	-0.62298	5.89226	1.68132e-05	0.00027585
ENSRNOG00000016794	Phyhd1	Phytanoyl-CoA dioxygenase domain-containing protein 1 [Source:UniProtKB/Swiss-Prot;Acc:Q5BJP9]	-0.629087	7.17988	1.68671e-05	0.000276329
ENSRNOG00000039528	Fam32a	family with sequence similarity 32, member A (Fam32a), mRNA [Source:RefSeq DNA;Acc:NM_001128078]	-0.640048	6.04314	1.69193e-05	0.000276779
ENSRNOG00000033245		Uncharacterized protein [Source:UniProtKB/TrEMBL;Acc:F1M4L8]	0.601396	9.30863	1.77791e-05	0.000290417
ENSRNOG00000002382	Mfap4	microfibril-associated glycoprotein 4 [Source:RefSeq peptide;Acc:NP_001029296]	-1.6576	1.98139	1.79583e-05	0.000292917
ENSRNOG00000018287	RGD1307603	Putative uncharacterized protein RGD1307603_predictedUncharacterized protein [Source:UniProtKB/TrEMBL;Acc:D4A8S2]	0.71105	7.71142	1.81112e-05	0.00029498
ENSRNOG00000011700	Ptprm	receptor-type tyrosine-protein phosphatase mu [Source:RefSeq peptide;Acc:NP_001162103]	0.813405	4.40564	1.83953e-05	0.000299171
ENSRNOG00000000542	Dnah8	Uncharacterized protein [Source:UniProtKB/TrEMBL;Acc:F1MAM6]	-2.39033	0.991541	1.85197e-05	0.000300757
ENSRNOG00000016488	Pltp	phospholipid transfer protein [Source:RefSeq peptide;Acc:NP_001162015]	0.714016	6.02413	1.88587e-05	0.000305818
ENSRNOG00000008236	Decr1	2,4-dienoyl-CoA reductase, mitochondrial [Source:UniProtKB/Swiss-Prot;Acc:Q64591]	-0.61697	8.9583	1.93816e-05	0.000313841
ENSRNOG00000008401	Card10	caspase recruitment domain-containing protein 10 [Source:RefSeq peptide;Acc:NP_001124026]	0.738291	4.51616	1.95051e-05	0.000315384
ENSRNOG00000007591	Slc45a3	solute carrier family 45 member 3 [Source:RefSeq peptide;Acc:NP_001129340]	1.34117	3.16093	1.95692e-05	0.000315963
ENSRNOG00000001607	Adamts1	A disintegrin and metalloproteinase with thrombospondin motifs 1 [Source:UniProtKB/Swiss-Prot;Acc:Q9WUQ1]	-0.944302	4.99093	2.03473e-05	0.000328053
ENSRNOG00000002832	Slc16a2	Monocarboxylate transporter 8 [Source:UniProtKB/Swiss-Prot;Acc:Q8K1P8]	-0.607307	6.63976	2.09186e-05	0.000336778
ENSRNOG00000018294	Hspa5	78 kDa glucose-regulated protein [Source:UniProtKB/Swiss-Prot;Acc:P06761]	-0.585673	9.26936	2.12183e-05	0.000341111
ENSRNOG00000011573	Csad	Cysteine sulfinic acid decarboxylase [Source:UniProtKB/Swiss-Prot;Acc:Q64611]	0.784472	8.56688	2.17011e-05	0.000348371
ENSRNOG00000024545	Ccdc18	Uncharacterized protein [Source:UniProtKB/TrEMBL;Acc:D3ZKA3]	-2.13353	1.10978	2.17957e-05	0.000349387
ENSRNOG00000001030	Tsc22d1	TSC22 domain family protein 1 [Source:UniProtKB/Swiss-Prot;Acc:P62501]	0.850514	6.62555	2.26037e-05	0.00036182
ENSRNOG00000030506	LOC100361706	Ig lambda-2 chain C region [Source:UniProtKB/Swiss-Prot;Acc:P20767]	-1.49128	4.75598	2.27428e-05	0.000363527
ENSRNOG00000028512	Ilvbl	acetolactate synthase-like protein [Source:RefSeq peptide;Acc:NP_001102208]	-0.622407	6.2031	2.28098e-05	0.000364077
ENSRNOG00000042543	LOC688457	Alpha 2u-globulin [Source:UniProtKB/TrEMBL;Acc:Q63220]	2.21218	2.06108	2.32441e-05	0.00037048
ENSRNOG00000016827	Slc38a3	Sodium-coupled neutral amino acid transporter 3 [Source:UniProtKB/Swiss-Prot;Acc:Q9JHZ9]	-0.594144	9.83209	2.36386e-05	0.000375276
ENSRNOG00000018340	Marveld2	MARVEL domain-containing protein 2 [Source:RefSeq peptide;Acc:NP_001102406]	0.851777	4.06879	2.36179e-05	0.000375276
ENSRNOG00000042907		Uncharacterized protein [Source:UniProtKB/TrEMBL;Acc:F1M253]	-0.869154	3.61362	2.36458e-05	0.000375276
ENSRNOG00000009864	Pla2g12a	group XIIA secretory phospholipase A2 [Source:RefSeq peptide;Acc:NP_001102035]	-0.655007	5.80929	2.37136e-05	0.000375818
ENSRNOG00000007533	Rab27a	Ras-related protein Rab-27A [Source:UniProtKB/Swiss-Prot;Acc:P23640]	-1.08928	2.95804	2.45176e-05	0.00038801
ENSRNOG00000020415	Ramp2	Receptor activity-modifying protein 2 [Source:UniProtKB/Swiss-Prot;Acc:Q9JHJ1]	-1.19836	2.68322	2.46922e-05	0.000390221
ENSRNOG00000025648	Dhrs7	dehydrogenase/reductase (SDR family) member 7 [Source:RefSeq peptide;Acc:NP_001013116]	0.675752	9.82556	2.50942e-05	0.000396013
ENSRNOG00000042607	LOC687609	Uncharacterized protein [Source:UniProtKB/TrEMBL;Acc:D3ZRB3]	2.5989	0.416485	2.53212e-05	0.000399032
ENSRNOG00000028891	Cyp2t1	cytochrome P450, family 2, subfamily t, polypeptide 1 [Source:RefSeq peptide;Acc:NP_599196]	-0.687851	5.11498	2.53581e-05	0.000399051
ENSRNOG00000042340		Uncharacterized protein [Source:UniProtKB/TrEMBL;Acc:F1LZ00]	1.67521	1.78821	2.60637e-05	0.000409578
ENSRNOG00000021773	Bop1	Ribosome biogenesis protein BOP1 [Source:UniProtKB/Swiss-Prot;Acc:Q562C2]	0.68189	4.98954	2.62039e-05	0.000411202
ENSRNOG00000017220	Tcirg1	V-type proton ATPase 116 kDa subunit a isoform 3 [Source:RefSeq peptide;Acc:NP_954520]	-0.657722	5.58171	2.63615e-05	0.000413096
ENSRNOG00000000378		RGD1562230 protein [Source:UniProtKB/TrEMBL;Acc:B2RYN9]	-0.601274	6.49146	2.71125e-05	0.000424268
ENSRNOG00000006384	Ddx58	DEAD (Asp-Glu-Ala-Asp) box polypeptide 58 [Source:RefSeq peptide;Acc:NP_001100115]	0.645941	6.19573	2.74268e-05	0.000428587
ENSRNOG00000018405	Apoc4	Apolipoprotein C-IV [Source:UniProtKB/Swiss-Prot;Acc:P55797]	-0.645317	7.77723	2.8006e-05	0.000437026
ENSRNOG00000010662		Uncharacterized protein [Source:UniProtKB/TrEMBL;Acc:D4ABX6]	-0.911123	3.60471	2.8318e-05	0.000441278
ENSRNOG00000013954	Alpl	Alkaline phosphatase, tissue-nonspecific isozyme [Source:UniProtKB/Swiss-Prot;Acc:P08289]	0.83908	4.1394	2.84715e-05	0.000443053
ENSRNOG00000018042	Mrpl48	39S ribosomal protein L48, mitochondrial [Source:RefSeq peptide;Acc:NP_001099752]	-0.908689	4.05004	2.9007e-05	0.000450758
ENSRNOG00000004437	Map2k6	dual specificity mitogen-activated protein kinase kinase 6 [Source:RefSeq peptide;Acc:NP_446155]	-1.13085	2.63642	2.93339e-05	0.000455205
ENSRNOG00000003572	Adamts2	A disintegrin and metalloproteinase with thrombospondin motifs 2 [Source:RefSeq peptide;Acc:NP_001131094]	-1.32724	2.34312	2.94051e-05	0.000455677
ENSRNOG00000005708		Matrix metalloproteinase-16 [Source:UniProtKB/Swiss-Prot;Acc:O35548]	-1.32223	2.19007	2.97054e-05	0.000459693
ENSRNOG00000014336		DNA replication licensing factor MCM5 [Source:RefSeq peptide;Acc:NP_001099640]	-1.85984	1.96063	3.01652e-05	0.000466163
ENSRNOG00000001296	P2rx7	P2X purinoceptor 7 [Source:UniProtKB/Swiss-Prot;Acc:Q64663]	0.611003	6.4597	3.04979e-05	0.000470654
ENSRNOG00000007546	Asns	Asparagine synthetase [glutamine-hydrolyzing] [Source:UniProtKB/Swiss-Prot;Acc:P49088]	1.7327	1.50437	3.12603e-05	0.000481753
ENSRNOG00000010232	Enpp5	Ectonucleotide pyrophosphatase/phosphodiesterase family member 5 [Source:UniProtKB/Swiss-Prot;Acc:P84039]	-0.863255	3.88232	3.1441e-05	0.00048387
ENSRNOG00000007804	C1galt1	Glycoprotein-N-acetylgalactosamine 3-beta-galactosyltransferase 1 [Source:UniProtKB/Swiss-Prot;Acc:Q9JJ05]	0.717191	4.74839	3.21733e-05	0.000494459
ENSRNOG00000020255	Sars	Seryl-tRNA synthetase, cytoplasmic [Source:UniProtKB/Swiss-Prot;Acc:Q6P799]	0.600064	6.57596	3.25103e-05	0.000498952
ENSRNOG00000011913	Cp	Ceruloplasmin [Source:UniProtKB/Swiss-Prot;Acc:P13635]	0.65487	11.2492	3.33851e-05	0.000511314
ENSRNOG00000038331	Akr1c1	aldo-keto reductase family 1, member C1 [Source:RefSeq peptide;Acc:NP_001028869]	-1.35768	3.52797	3.34073e-05	0.000511314
ENSRNOG00000027663		Uncharacterized protein [Source:UniProtKB/TrEMBL;Acc:F1M3J4]	1.72858	1.31835	3.36029e-05	0.000513605
ENSRNOG00000005861	Hsd11b1	Corticosteroid 11-beta-dehydrogenase isozyme 1 [Source:UniProtKB/Swiss-Prot;Acc:P16232]	0.562339	9.71622	3.40128e-05	0.000518451
ENSRNOG00000015080	Wdfy1	WD repeat and FYVE domain containing 1 [Source:RefSeq peptide;Acc:NP_001008332]	0.824772	3.90185	3.3995e-05	0.000518451
ENSRNOG00000011946	Ptn	Pleiotrophin [Source:UniProtKB/Swiss-Prot;Acc:P63090]	1.38753	2.09405	3.41032e-05	0.000519121
ENSRNOG00000022581	Atp10a	probable phospholipid-transporting ATPase VA [Source:RefSeq peptide;Acc:NP_001135407]	1.72858	1.3226	3.43508e-05	0.000522179
ENSRNOG00000030285	Epha3	Ephrin type-A receptor 3 [Source:UniProtKB/Swiss-Prot;Acc:O08680]	1.73599	1.62655	3.49986e-05	0.000531304
ENSRNOG00000031993	Prim1	DNA primase, p49 subunit [Source:RefSeq peptide;Acc:NP_001008768]	-1.14185	3.45289	3.53883e-05	0.000536491
ENSRNOG00000019785	Phtf1	putative homeodomain transcription factor 1 [Source:RefSeq peptide;Acc:NP_001178031]	-0.790747	3.94782	3.557e-05	0.000538515
ENSRNOG00000011140	RGD1309676	UPF0765 protein C10orf58 homolog [Source:UniProtKB/Swiss-Prot;Acc:Q6AXX6]	0.633309	5.98953	3.58275e-05	0.000541679
ENSRNOG00000010149	Cmc1	COX assembly mitochondrial protein homolog isoform 1 [Source:RefSeq peptide;Acc:NP_001186154]	0.746082	4.43076	3.63376e-05	0.000548648
ENSRNOG00000018373	Tln2	Uncharacterized protein [Source:UniProtKB/TrEMBL;Acc:D3ZA84]	-0.839208	3.69565	3.72656e-05	0.000561171
ENSRNOG00000020058	Celsr2	Cadherin EGF LAG seven-pass G-type receptor 2 [Source:UniProtKB/Swiss-Prot;Acc:Q9QYP2]	1.35561	2.82566	3.72674e-05	0.000561171
ENSRNOG00000003769	Tmem163	transmembrane protein 163 [Source:RefSeq peptide;Acc:NP_001104233]	-1.2771	2.62454	3.73253e-05	0.000561286
ENSRNOG00000013011	Dnajb4	dnaJ homolog subfamily B member 4 [Source:RefSeq peptide;Acc:NP_001013094]	-0.897657	3.3654	3.8509e-05	0.000578307
ENSRNOG00000019922	RGD1306192	nucleoside-triphosphatase C1orf57 homolog [Source:RefSeq peptide;Acc:NP_001128045]	-0.732923	4.76054	3.90906e-05	0.000586254
ENSRNOG00000042835	Obp3	alpha-2u globulin PGCL4 (Obp3), transcript variant 1, mRNA [Source:RefSeq DNA;Acc:NM_147215]	0.614312	12.233	3.93844e-05	0.000589868
ENSRNOG00000010213		Uncharacterized protein [Source:UniProtKB/TrEMBL;Acc:F1LTE6]	-0.94394	3.39906	3.97443e-05	0.000594462
ENSRNOG00000005390	Nup210	Nuclear pore membrane glycoprotein 210 [Source:UniProtKB/Swiss-Prot;Acc:P11654]	-0.693328	4.79483	3.98828e-05	0.000595736
ENSRNOG00000008116	Ppap2b	Lipid phosphate phosphohydrolase 3 [Source:UniProtKB/Swiss-Prot;Acc:P97544]	-0.59014	8.84065	4.08922e-05	0.000609997
ENSRNOG00000003070		N-acetylglucosaminyl-phosphatidylinositol de-N-acetylase [Source:UniProtKB/Swiss-Prot;Acc:O35790]	1.56311	1.64319	4.09657e-05	0.000610279
ENSRNOG00000000395	LOC606294	KIF1-binding protein [Source:UniProtKB/Swiss-Prot;Acc:Q4G074]	1.00393	3.09199	4.14558e-05	0.000616186
ENSRNOG00000025882	Nipal1	magnesium transporter NIPA3 [Source:RefSeq peptide;Acc:NP_001099473]	-0.949366	4.8182	4.15276e-05	0.000616186
ENSRNOG00000043323	Il1f8	interleukin-1 family member 8 [Source:RefSeq peptide;Acc:NP_001102040]	-1.83026	1.23959	4.14932e-05	0.000616186
ENSRNOG00000034157	Cyp4f6	Cytochrome P450 4F6 [Source:UniProtKB/Swiss-Prot;Acc:P51871]	0.59124	6.64834	4.25108e-05	0.000629938
ENSRNOG00000014060	Mras	Ras-related protein M-Ras [Source:UniProtKB/Swiss-Prot;Acc:P97538]	-0.867622	3.56888	4.27495e-05	0.000632636
ENSRNOG00000014509	Sacs	Uncharacterized protein [Source:UniProtKB/TrEMBL;Acc:D4A1D3]	1.2103	2.9383	4.29796e-05	0.000634361
ENSRNOG00000017052	RGD1304952	Uncharacterized protein C12orf53 homolog [Source:UniProtKB/Swiss-Prot;Acc:Q5U2P6]	-1.18087	2.49286	4.29505e-05	0.000634361
ENSRNOG00000025365	Ido2	Uncharacterized protein [Source:UniProtKB/TrEMBL;Acc:F1LV46]	-1.06682	3.64866	4.30886e-05	0.00063513
ENSRNOG00000001261	Ftcd	Formimidoyltransferase-cyclodeaminaseGlutamate formimidoyltransferaseFormimidoyltetrahydrofolate cyclodeaminase [Source:UniProtKB/Swiss-Prot;Acc:O88618]	-0.586344	8.58269	4.34182e-05	0.000637738
ENSRNOG00000013547	Slc6a12	Sodium- and chloride-dependent betaine transporter [Source:UniProtKB/Swiss-Prot;Acc:P48056]	-0.714152	5.20055	4.34368e-05	0.000637738
ENSRNOG00000023397	Ly6c	Ly6-C antigen [Source:RefSeq peptide;Acc:NP_064488]	1.89737	1.65562	4.3354e-05	0.000637738
ENSRNOG00000009225	Copz2	coatomer protein complex, subunit zeta 2 [Source:RefSeq peptide;Acc:NP_001101764]	-1.10005	2.65921	4.36932e-05	0.000639821
ENSRNOG00000010406	Cel	Bile salt-activated lipase [Source:UniProtKB/Swiss-Prot;Acc:P07882]	1.44341	5.51956	4.36761e-05	0.000639821
ENSRNOG00000021206	Pla2g16	Group XVI phospholipase A2 [Source:UniProtKB/Swiss-Prot;Acc:P53817]	-0.746881	4.53958	4.37585e-05	0.00063994
ENSRNOG00000042249		Uncharacterized protein [Source:UniProtKB/TrEMBL;Acc:F1LTA7]	-1.08971	2.86998	4.44686e-05	0.000649474
ENSRNOG00000036962		Uncharacterized protein [Source:UniProtKB/TrEMBL;Acc:D4ABZ1]	2.19311	0.723138	4.45468e-05	0.000649767
ENSRNOG00000030729		complement component 4, gene 2 [Source:RefSeq peptide;Acc:NP_001002805]	-0.804426	9.36123	4.48747e-05	0.000653696
ENSRNOG00000014061	Dusp5	Dual specificity protein phosphatase 5 [Source:UniProtKB/Swiss-Prot;Acc:O54838]	0.893217	3.76403	4.52839e-05	0.000658798
ENSRNOG00000028063	Tmem38b	Trimeric intracellular cation channel type B [Source:UniProtKB/Swiss-Prot;Acc:Q68FV1]	-0.591221	6.70698	4.59345e-05	0.000667395
ENSRNOG00000005341	Upp2	uridine phosphorylase 2 [Source:RefSeq peptide;Acc:NP_001099951]	1.06167	6.42309	4.63781e-05	0.000672964
ENSRNOG00000039324		Uncharacterized protein [Source:UniProtKB/TrEMBL;Acc:F1M8A6]	0.587785	7.71758	4.7235e-05	0.000684509
ENSRNOG00000019496	Stat5a	Signal transducer and activator of transcription 5A [Source:UniProtKB/Swiss-Prot;Acc:Q62771]	1.1636	2.61216	4.76113e-05	0.000689068
ENSRNOG00000021130		ATP-binding cassette sub-family C member 8 [Source:UniProtKB/Swiss-Prot;Acc:Q09429]	1.38753	2.09553	4.79681e-05	0.000693334
ENSRNOG00000014646		Uncharacterized protein [Source:UniProtKB/TrEMBL;Acc:F1MAQ3]	-0.615607	5.45168	4.85452e-05	0.00070077
ENSRNOG00000009545	Polr1a	DNA-directed RNA polymerase I subunit RPA1 [Source:UniProtKB/Swiss-Prot;Acc:O54889]	0.779915	4.78625	5.02039e-05	0.000723778
ENSRNOG00000014028		Uncharacterized protein [Source:UniProtKB/TrEMBL;Acc:F1LXJ6]	0.944495	3.21633	5.07357e-05	0.000729562
ENSRNOG00000018898	Mpi	Mannose-6-phosphate isomerase [Source:UniProtKB/Swiss-Prot;Acc:Q68FX1]	1.3748	1.99304	5.07165e-05	0.000729562
ENSRNOG00000018110		Uncharacterized protein [Source:UniProtKB/TrEMBL;Acc:D3ZEZ9]	0.733727	5.17766	5.15146e-05	0.00073981
ENSRNOG00000002499		Uncharacterized protein [Source:UniProtKB/TrEMBL;Acc:F1M1N2]	0.843729	3.79877	5.1791e-05	0.000742826
ENSRNOG00000010805	Fabp4	Fatty acid-binding protein, adipocyte [Source:UniProtKB/Swiss-Prot;Acc:P70623]	-1.88474	2.87059	5.22255e-05	0.000748097
ENSRNOG00000002128	Ppat	Amidophosphoribosyltransferase [Source:UniProtKB/Swiss-Prot;Acc:P35433]	0.662522	5.66451	5.34165e-05	0.000764178
ENSRNOG00000018371	Tubb6	tubulin, beta 6 [Source:RefSeq peptide;Acc:NP_001020846]	-1.57687	1.73323	5.4124e-05	0.000773309
ENSRNOG00000014011	Dll4	delta-like protein 4 [Source:RefSeq peptide;Acc:NP_001101230]	-1.06609	3.05682	5.44831e-05	0.000776454
ENSRNOG00000039969		Uncharacterized protein [Source:UniProtKB/TrEMBL;Acc:D3ZJR7]	0.65028	6.34187	5.44785e-05	0.000776454
ENSRNOG00000018567	Slc20a1	Sodium-dependent phosphate transporter 1 [Source:UniProtKB/Swiss-Prot;Acc:Q9JJP0]	0.667662	5.17302	5.5077e-05	0.000783918
ENSRNOG00000028895	Rtp4	receptor-transporting protein 4 [Source:RefSeq peptide;Acc:NP_001101791]	0.684809	4.99753	5.52918e-05	0.000785973
ENSRNOG00000020202	Asrgl1	L-asparaginase [Source:UniProtKB/Swiss-Prot;Acc:Q8VI04]	-0.598145	5.60261	5.58465e-05	0.00079285
ENSRNOG00000020830	RGD1304580	Nesprin-4 [Source:UniProtKB/Swiss-Prot;Acc:Q5M844]	-1.34063	2.34412	5.60351e-05	0.000794518
ENSRNOG00000010350	Rcan2	Calcipressin-2 [Source:UniProtKB/Swiss-Prot;Acc:Q8CH27]	0.73618	4.24469	5.62251e-05	0.000796201
ENSRNOG00000012721	Ednra	Endothelin-1 receptor [Source:UniProtKB/Swiss-Prot;Acc:P26684]	1.51739	2.19698	5.63405e-05	0.000796826
ENSRNOG00000000451	RT1-Ba	rano class II histocompatibility antigen, B alpha chain [Source:RefSeq peptide;Acc:NP_001008831]	-0.833289	4.57394	5.66841e-05	0.000797468
ENSRNOG00000007584	Ehd4	EH domain-containing protein 4 [Source:RefSeq peptide;Acc:NP_647540]	-0.803298	3.94369	5.67428e-05	0.000797468
ENSRNOG00000009170	Dmxl2	Uncharacterized protein [Source:UniProtKB/TrEMBL;Acc:F1M164]	0.801705	5.90966	5.66532e-05	0.000797468
ENSRNOG00000009963	Ctps	CTP synthase 1 [Source:RefSeq peptide;Acc:NP_001128345]	1.21531	2.45092	5.65159e-05	0.000797468
ENSRNOG00000013100	Fam48a	Protein FAM48A [Source:UniProtKB/Swiss-Prot;Acc:Q66HC7]	0.827958	3.82143	5.66873e-05	0.000797468
ENSRNOG00000007829	Lactb2	Beta-lactamase-like protein 2 [Source:UniProtKB/Swiss-Prot;Acc:Q561R9]	0.609561	6.52764	5.70361e-05	0.000800583
ENSRNOG00000020642	Flad1	flavin adenine dinucleotide synthetase [Source:RefSeq peptide;Acc:NP_001103608]	-0.650763	4.95411	5.76763e-05	0.000808554
ENSRNOG00000016422	Klhl36	Kelch-like protein 36 [Source:UniProtKB/Swiss-Prot;Acc:Q66HD2]	1.34458	2.06011	5.85949e-05	0.000820193
ENSRNOG00000022485	Chuk	inhibitor of nuclear factor kappa-B kinase subunit alpha [Source:RefSeq peptide;Acc:NP_001101058]	0.585944	6.32702	5.87268e-05	0.000820193
ENSRNOG00000022686		Palmitoyltransferase ZDHHC2 [Source:UniProtKB/Swiss-Prot;Acc:Q9JKR5]	1.23268	2.39248	5.87044e-05	0.000820193
ENSRNOG00000013828	Sirt3	sirtuin 3 [Source:RefSeq peptide;Acc:NP_001099783]	-0.658959	5.79495	5.89574e-05	0.000822386
ENSRNOG00000014818	Nol8	nucleolar protein 8 [Source:RefSeq peptide;Acc:NP_001101878]	0.802961	3.85081	5.93817e-05	0.000827271
ENSRNOG00000020719	Hrc	sarcoplasmic reticulum histidine-rich calcium-binding protein [Source:RefSeq peptide;Acc:NP_852034]	-1.52642	1.64657	6.00545e-05	0.000835603
ENSRNOG00000001267	Lss	Lanosterol synthase [Source:UniProtKB/Swiss-Prot;Acc:P48450]	0.704727	5.27383	6.02644e-05	0.00083748
ENSRNOG00000008415	Nab2	Ngfi-A binding protein 2 [Source:RefSeq peptide;Acc:NP_001128346]	0.709056	4.59757	6.10241e-05	0.000846985
ENSRNOG00000028662	LOC100363455	Uncharacterized protein [Source:UniProtKB/TrEMBL;Acc:D4AAX1]	0.962049	3.41484	6.17178e-05	0.000855549
ENSRNOG00000008749	Col5a1	Collagen alpha-1(V) chain [Source:UniProtKB/Swiss-Prot;Acc:Q9JI03]	-0.952584	4.17385	6.23883e-05	0.000863772
ENSRNOG00000010658	Cth	Cystathionine gamma-lyase [Source:UniProtKB/Swiss-Prot;Acc:P18757]	0.595739	10.3002	6.30566e-05	0.000871945
ENSRNOG00000033206	Entpd5	ectonucleoside triphosphate diphosphohydrolase 5 [Source:RefSeq peptide;Acc:NP_955426]	0.561093	7.01816	6.32894e-05	0.000874082
ENSRNOG00000022709	LOC679565		1.3018	2.07538	6.34365e-05	0.000875033
ENSRNOG00000032240	Gbp5	guanylate binding protein 5 [Source:RefSeq peptide;Acc:NP_001102039]	-1.29776	2.65536	6.36941e-05	0.000877503
ENSRNOG00000021259	Prnp	Major prion protein [Source:UniProtKB/Swiss-Prot;Acc:P13852]	1.09849	2.80638	6.37751e-05	0.000877536
ENSRNOG00000030317	LOC100360180	Kinesin-like protein KIF1B [Source:UniProtKB/Swiss-Prot;Acc:O88658]	0.581715	8.73214	6.45394e-05	0.00088696
ENSRNOG00000030222	Fam115c	Uncharacterized protein [Source:UniProtKB/TrEMBL;Acc:D3ZEW3]	1.66129	1.57616	6.46872e-05	0.000887899
ENSRNOG00000000122		Adenylate kinase 2, mitochondrial [Source:UniProtKB/Swiss-Prot;Acc:P29410]	-0.567104	7.92475	6.48904e-05	0.000889596
ENSRNOG00000039142		Uncharacterized protein [Source:UniProtKB/TrEMBL;Acc:F1LWL4]	1.28265	2.25088	6.60736e-05	0.000904706
ENSRNOG00000015084	Necab2	N-terminal EF-hand calcium-binding protein 2 [Source:RefSeq peptide;Acc:NP_596906]	0.872464	9.14954	6.72779e-05	0.000920068
ENSRNOG00000011228	Layn	layilin [Source:RefSeq peptide;Acc:NP_001178926]	1.82409	1.20223	6.7512e-05	0.000922141
ENSRNOG00000033694	Klf16	Krueppel-like factor 16 [Source:RefSeq peptide;Acc:NP_001121076]	-0.952275	3.94825	6.86832e-05	0.000936994
ENSRNOG00000016109	Neurl4	neuralized-like protein 4 [Source:RefSeq peptide;Acc:NP_001100483]	0.658181	5.14014	6.93103e-05	0.000944396
ENSRNOG00000015636		Uncharacterized protein [Source:UniProtKB/TrEMBL;Acc:F1M793]	-1.62435	1.56675	6.97348e-05	0.000949022
ENSRNOG00000036571	Ces2c	carboxylesterase 2C precursor [Source:RefSeq peptide;Acc:NP_598270]	0.868696	4.84352	6.98204e-05	0.000949031
ENSRNOG00000002701	Hgd	homogentisate 1,2-dioxygenase [Source:RefSeq peptide;Acc:NP_001012145]	-0.565844	8.03483	7.13085e-05	0.00096808
ENSRNOG00000017900	rnf141	RING finger protein 141 [Source:UniProtKB/Swiss-Prot;Acc:Q6IV57]	-0.637814	5.18829	7.15684e-05	0.000970429
ENSRNOG00000019365	Ablim3	actin-binding LIM protein 3 [Source:RefSeq peptide;Acc:NP_001178627]	0.982331	4.15583	7.16655e-05	0.000970568
ENSRNOG00000038248		Uncharacterized protein [Source:UniProtKB/TrEMBL;Acc:F1LTN6]	-2.08416	0.856253	7.21602e-05	0.000976085
ENSRNOG00000018339	Cabp2	Uncharacterized protein [Source:UniProtKB/TrEMBL;Acc:D3ZBF1]	-0.638167	5.4182	7.29272e-05	0.000985267
ENSRNOG00000021722			1.51164	1.73216	7.31024e-05	0.000986442
ENSRNOG00000001050	Eif2ak1	Eukaryotic translation initiation factor 2-alpha kinase 1 [Source:UniProtKB/Swiss-Prot;Acc:Q63185]	-0.566272	6.86966	7.32187e-05	0.000986819
ENSRNOG00000016023	Kank1	ankyrin repeat domain 15 [Source:RefSeq peptide;Acc:NP_001032274]	0.601321	5.86805	7.33536e-05	0.000987446
ENSRNOG00000005513	Sfrs5	Serine/arginine-rich splicing factor 5 [Source:UniProtKB/Swiss-Prot;Acc:Q09167]	0.650754	6.11037	7.34477e-05	0.000987522
ENSRNOG00000002593	Esrrg	Estrogen-related receptor gamma [Source:UniProtKB/Swiss-Prot;Acc:P62510]	-0.722808	4.4831	7.36059e-05	0.00098846
ENSRNOG00000014915	Gsr	Glutathione reductase [Source:UniProtKB/Swiss-Prot;Acc:P70619]	0.571661	6.94739	7.60188e-05	0.00101964
ENSRNOG00000015152	Pkp3	plakophilin-3 [Source:RefSeq peptide;Acc:NP_001099785]	0.806175	3.73144	7.64885e-05	0.00102471
ENSRNOG00000007457	Serping1	Plasma protease C1 inhibitor [Source:UniProtKB/Swiss-Prot;Acc:Q6P734]	-0.562593	10.0056	7.85204e-05	0.00104975
ENSRNOG00000024016	Cyp2c37	Cytochrome P450 2C6 [Source:UniProtKB/Swiss-Prot;Acc:P05178]	-0.576874	10.6656	7.85459e-05	0.00104975
ENSRNOG00000024616	Tsc22d4	Uncharacterized protein C7orf61 homolog [Source:UniProtKB/Swiss-Prot;Acc:Q6AY52]	0.849656	3.50358	8.12535e-05	0.00108464
ENSRNOG00000026490	Dnm3	Dynamin-3 [Source:UniProtKB/Swiss-Prot;Acc:Q08877]	-1.65403	1.25556	8.24405e-05	0.00109917
ENSRNOG00000003635	Disp1	protein dispatched homolog 1 [Source:RefSeq peptide;Acc:NP_001099453]	-0.940574	3.74761	8.49362e-05	0.0011311
ENSRNOG00000003763	Prdx4	Peroxiredoxin-4 [Source:UniProtKB/Swiss-Prot;Acc:Q9Z0V5]	-0.598531	6.68542	8.50519e-05	0.00113129
ENSRNOG00000009113	LOC100366048	MARCKS-related protein [Source:UniProtKB/Swiss-Prot;Acc:Q9EPH2]	-0.925481	3.79442	8.52065e-05	0.001132
ENSRNOG00000008870		Uncharacterized protein [Source:UniProtKB/TrEMBL;Acc:D3ZS88]	0.661169	5.0498	8.61465e-05	0.00114091
ENSRNOG00000012956	Tgm2	protein-glutamine gamma-glutamyltransferase 2 [Source:RefSeq peptide;Acc:NP_062259]	0.627608	7.76933	8.60919e-05	0.00114091
ENSRNOG00000016526	Dsg2	Uncharacterized protein [Source:UniProtKB/TrEMBL;Acc:F1LYX9]	0.609732	6.57816	8.61834e-05	0.00114091
ENSRNOG00000001843	Bcl6	B-cell CLL/lymphoma 6 [Source:RefSeq peptide;Acc:NP_001100554]	2.004	5.84302	8.65603e-05	0.00114454
ENSRNOG00000012881	Fgl2	fibrinogen-like 2 [Source:RefSeq peptide;Acc:NP_445907]	0.815092	4.25317	8.81556e-05	0.00116426
ENSRNOG00000010452	Cycs	Cytochrome c, somatic [Source:UniProtKB/Swiss-Prot;Acc:P62898]	0.584381	6.78803	8.84136e-05	0.00116629
ENSRNOG00000014090	Retsat	All-trans-retinol 13,14-reductase [Source:UniProtKB/Swiss-Prot;Acc:Q8VHE9]	-0.574024	10.7057	8.90045e-05	0.0011727
ENSRNOG00000016322	Camk2n1	Calcium/calmodulin-dependent protein kinase II inhibitor 1 [Source:UniProtKB/Swiss-Prot;Acc:Q9JI15]	-0.980062	3.24304	8.92152e-05	0.00117333
ENSRNOG00000019108	Rmi1	Uncharacterized protein [Source:UniProtKB/TrEMBL;Acc:D3ZHX4]	-0.864065	3.56916	8.92626e-05	0.00117333
ENSRNOG00000042771	Apol3	apolipoprotein L, 3 [Source:RefSeq peptide;Acc:NP_001013193]	1.17259	2.95083	8.94273e-05	0.00117411
ENSRNOG00000018715	Clec10a	Macrophage asialoglycoprotein-binding protein 1 [Source:UniProtKB/Swiss-Prot;Acc:P49301]	2.00406	0.866912	8.99283e-05	0.00117931
ENSRNOG00000018835	Notch2	Neurogenic locus notch homolog protein 2Notch 2 extracellular truncationNotch 2 intracellular domain [Source:UniProtKB/Swiss-Prot;Acc:Q9QW30]	0.81728	5.7791	9.25974e-05	0.00121289
ENSRNOG00000020684	Vat1	synaptic vesicle membrane protein VAT-1 homolog [Source:RefSeq peptide;Acc:NP_001028855]	-0.562684	7.6055	9.27456e-05	0.0012134
ENSRNOG00000018735	Cd74	H-2 class II histocompatibility antigen gamma chain [Source:UniProtKB/Swiss-Prot;Acc:P10247]	-0.741573	6.11197	9.329e-05	0.0012191
ENSRNOG00000000034	Nuak2	NUAK family SNF1-like kinase 2 [Source:UniProtKB/Swiss-Prot;Acc:Q66HE5]	0.765082	4.41977	9.38989e-05	0.00122562
ENSRNOG00000020388	Inpp5f	phosphatidylinositide phosphatase SAC2 [Source:RefSeq peptide;Acc:NP_001101024]	0.65456	4.96664	9.44083e-05	0.00123083
ENSRNOG00000015396	Sptan1	Spectrin alpha chain, brain [Source:UniProtKB/Swiss-Prot;Acc:P16086]	0.650213	7.68736	9.70387e-05	0.00126365
ENSRNOG00000010011	Osbpl3	Oxysterol-binding protein [Source:UniProtKB/TrEMBL;Acc:D3ZHZ3]	1.28067	2.65287	9.79644e-05	0.00127276
ENSRNOG00000030225	Clpx	ATP-dependent Clp protease ATP-binding subunit clpX-like, mitochondrial [Source:UniProtKB/Swiss-Prot;Acc:Q5U2U0]	0.645839	7.067	9.79662e-05	0.00127276
ENSRNOG00000037430	Chfr	E3 ubiquitin-protein ligase CHFR [Source:RefSeq peptide;Acc:NP_001009258]	0.62139	5.15332	9.95565e-05	0.00129192
ENSRNOG00000011132		Uncharacterized protein [Source:UniProtKB/TrEMBL;Acc:F1LXC7]	0.542196	7.30665	0.000101739	0.00131871
ENSRNOG00000005442	Tspan9	tetraspanin-9 [Source:RefSeq peptide;Acc:NP_001101360]	-0.74023	3.98052	0.00010188	0.00131896
ENSRNOG00000008194	Znfx1	NFX1-type zinc finger-containing protein 1 [Source:RefSeq peptide;Acc:NP_001041325]	0.608244	5.59937	0.000101994	0.00131896
ENSRNOG00000007062	Rin3	ras and Rab interactor 3 [Source:RefSeq peptide;Acc:NP_001101522]	0.739504	4.72719	0.000102776	0.00132754
ENSRNOG00000031353	Ust5r	integral membrane transport protein UST5r [Source:RefSeq peptide;Acc:NP_599207]	-0.5478	8.09635	0.000105231	0.00135768
ENSRNOG00000010109	Nol9	Nol9 protein [Source:UniProtKB/TrEMBL;Acc:Q4G021]	0.746586	4.20953	0.000105995	0.00136438
ENSRNOG00000025592	Tspan31	Tetraspanin-31 [Source:UniProtKB/Swiss-Prot;Acc:Q5U1V9]	-0.666869	7.14915	0.000105892	0.00136438
ENSRNOG00000018445	Agt	AngiotensinogenAngiotensin-1Angiotensin-2Angiotensin-3 [Source:UniProtKB/Swiss-Prot;Acc:P01015]	-0.558754	10.3838	0.000107135	0.00137746
ENSRNOG00000008843	Eci1	Enoyl-CoA delta isomerase 1, mitochondrial [Source:UniProtKB/Swiss-Prot;Acc:P23965]	-0.583422	9.04225	0.000108737	0.00139645
ENSRNOG00000012552		integrator complex subunit 4 [Source:RefSeq peptide;Acc:NP_001178558]	-0.568688	5.64409	0.000109309	0.00140219
ENSRNOG00000001009	Bri3	Brain protein I3 [Source:UniProtKB/Swiss-Prot;Acc:Q5PPK1]	-0.5884	5.65424	0.000110464	0.00141469
ENSRNOG00000039666	Srpx	Sushi repeat-containing protein SRPX [Source:UniProtKB/Swiss-Prot;Acc:Q63769]	-1.53608	1.59593	0.000110536	0.00141469
ENSRNOG00000030590	Amy2-4	Pancreatic alpha-amylase [Source:UniProtKB/Swiss-Prot;Acc:P00689]	1.45341	4.66351	0.000110851	0.00141709
ENSRNOG00000010116	Leo1	RNA polymerase-associated protein LEO1 [Source:UniProtKB/Swiss-Prot;Acc:Q641X2]	0.690131	4.38402	0.000112334	0.00143441
ENSRNOG00000000053	Crp	C-reactive protein [Source:UniProtKB/Swiss-Prot;Acc:P48199]	-0.603382	12.1716	0.000112483	0.00143467
ENSRNOG00000024011	Ank3	ankyrin 3, epithelial isoform 1 [Source:RefSeq peptide;Acc:NP_113993]	-1.0131	3.59395	0.000113183	0.00144195
ENSRNOG00000013653	Pdlim7	PDZ and LIM domain protein 7 [Source:UniProtKB/Swiss-Prot;Acc:Q9Z1Z9]	1.29817	2.32823	0.000113403	0.00144311
ENSRNOG00000003703	Mcm6	DNA replication licensing factor MCM6 [Source:UniProtKB/Swiss-Prot;Acc:Q62724]	-1.70156	2.68317	0.000114152	0.00145099
ENSRNOG00000009629	Car2	Carbonic anhydrase 2 [Source:UniProtKB/Swiss-Prot;Acc:P27139]	0.944905	3.15955	0.000114838	0.00145805
ENSRNOG00000000456	Psmb8	Proteasome subunit beta type-8 [Source:UniProtKB/Swiss-Prot;Acc:P28064]	0.602648	5.8112	0.000115828	0.00146896
ENSRNOG00000001049	Tpt1	Translationally-controlled tumor protein [Source:UniProtKB/Swiss-Prot;Acc:P63029]	-0.560587	9.33885	0.000117525	0.00148663
ENSRNOG00000020651	Cars	cysteinyl-tRNA synthetase, cytoplasmic [Source:RefSeq peptide;Acc:NP_001099789]	0.623757	5.10043	0.000117621	0.00148663
ENSRNOG00000030216	Abcg3l1	ATP-binding cassette, subfamily G (WHITE), member 3-like 1 [Source:RefSeq peptide;Acc:NP_001004076]	-1.46319	1.43958	0.00011755	0.00148663
ENSRNOG00000026120	Fam8a1	Uncharacterized protein [Source:UniProtKB/TrEMBL;Acc:D3ZBT7]	0.681907	4.35346	0.00011882	0.00150009
ENSRNOG00000029597		Ac1261 [Source:UniProtKB/TrEMBL;Acc:Q7TQ78]	-0.745651	5.50677	0.000124102	0.001565
ENSRNOG00000004127		Uncharacterized protein [Source:UniProtKB/TrEMBL;Acc:D3ZET9]	0.62658	5.10885	0.00012504	0.00157505
ENSRNOG00000015740	Rnf125	E3 ubiquitin-protein ligase RNF125 [Source:RefSeq peptide;Acc:NP_001101894]	0.750369	6.19349	0.000126783	0.00159142
ENSRNOG00000017725	Pnlip	Pancreatic triacylglycerol lipase [Source:UniProtKB/Swiss-Prot;Acc:P27657]	1.21931	5.09644	0.000126834	0.00159142
ENSRNOG00000021248	Cdc25b	M-phase inducer phosphatase 2 [Source:UniProtKB/Swiss-Prot;Acc:P48966]	-1.32649	2.55791	0.000126604	0.00159142
ENSRNOG00000043205		Ig gamma-2A chain C region [Source:UniProtKB/Swiss-Prot;Acc:P20760]	-1.1665	6.27191	0.000126909	0.00159142
ENSRNOG00000029501	Dhdpsl	probable 4-hydroxy-2-oxoglutarate aldolase, mitochondrial [Source:RefSeq peptide;Acc:NP_001099825]	-0.56429	8.58781	0.000129161	0.00161784
ENSRNOG00000004685		Uncharacterized protein [Source:UniProtKB/TrEMBL;Acc:D3ZPH3]	0.721325	3.97178	0.000131326	0.00164312
ENSRNOG00000002095	Arhgap24	Rho GTPase-activating protein 24 [Source:UniProtKB/Swiss-Prot;Acc:Q5U2Z7]	0.670035	4.83138	0.000132701	0.00165847
ENSRNOG00000003281	RGD1560557	Uncharacterized protein [Source:UniProtKB/TrEMBL;Acc:F1M5F3]	0.670094	4.47227	0.000133175	0.00166253
ENSRNOG00000008095	Onecut1	Hepatocyte nuclear factor 6 [Source:UniProtKB/Swiss-Prot;Acc:P70512]	-1.34873	5.7938	0.000134675	0.00167751
ENSRNOG00000023803		Uncharacterized protein [Source:UniProtKB/TrEMBL;Acc:F1M0K3]	1.79954	1.17146	0.000134626	0.00167751
ENSRNOG00000022750	Hiat1-ps1	Uncharacterized protein [Source:UniProtKB/TrEMBL;Acc:D4A4I2]	1.9418	1.09952	0.000135187	0.00168201
ENSRNOG00000012387	Keg1	Glycine N-acyltransferase-like protein Keg1 [Source:UniProtKB/Swiss-Prot;Acc:Q9Z2Y0]	0.644935	7.03963	0.000136353	0.00169463
ENSRNOG00000025040	Gng10	guanine nucleotide-binding protein G(I)/G(S)/G(O) subunit gamma-10 [Source:RefSeq peptide;Acc:NP_446112]	0.668526	4.95423	0.000137131	0.0017024
ENSRNOG00000006694	Cav1	Caveolin-1 [Source:UniProtKB/Swiss-Prot;Acc:P41350]	-1.38944	1.98829	0.000137468	0.0017047
ENSRNOG00000010170	Tubb2c	Tubulin beta-2C chain [Source:UniProtKB/Swiss-Prot;Acc:Q6P9T8]	-0.571613	6.32486	0.000137842	0.00170744
ENSRNOG00000022967	Slc35d1	solute carrier family 35 (UDP-glucuronic acid/UDP-N-acetylgalactosamine dual transporter), member D1 [Source:RefSeq peptide;Acc:NP_001100138]	0.752798	4.07899	0.000138851	0.00171803
ENSRNOG00000038362		Uncharacterized protein [Source:UniProtKB/TrEMBL;Acc:D3ZBR2]	2.30723	0.420548	0.00013914	0.00171971
ENSRNOG00000028047	Mecr	Trans-2-enoyl-CoA reductase, mitochondrial [Source:UniProtKB/Swiss-Prot;Acc:Q9Z311]	0.67536	4.40483	0.0001418	0.00175064
ENSRNOG00000021174	Macrod1	MACRO domain-containing protein 1 [Source:UniProtKB/Swiss-Prot;Acc:Q8K4G6]	-0.562511	5.87953	0.000143782	0.00177315
ENSRNOG00000005569	Phospho1	phosphoethanolamine/phosphocholine phosphatase [Source:RefSeq peptide;Acc:NP_001099303]	1.14916	3.06566	0.00014506	0.00178301
ENSRNOG00000012982	Map9	microtubule-associated protein 9 [Source:RefSeq peptide;Acc:NP_001129188]	1.37831	1.80577	0.000144911	0.00178301
ENSRNOG00000014948	Osgin1	oxidative stress-induced growth inhibitor 1 [Source:RefSeq peptide;Acc:NP_612513]	1.0875	8.75139	0.000144966	0.00178301
ENSRNOG00000003855	Dnaja3	dnaJ homolog subfamily A member 3, mitochondrial isoform 2 [Source:RefSeq peptide;Acc:NP_001033685]	0.557006	6.93393	0.000145518	0.00178471
ENSRNOG00000032844	RT1-Da	RT1 class II, locus Da [Source:RefSeq peptide;Acc:NP_001008847]	-0.809114	4.8069	0.000145377	0.00178471
ENSRNOG00000009291	Dnase1l3	Deoxyribonuclease gamma [Source:UniProtKB/Swiss-Prot;Acc:O89107]	-0.594087	5.86944	0.000146505	0.00179485
ENSRNOG00000027025		Uncharacterized protein [Source:UniProtKB/TrEMBL;Acc:D4AAN4]	-0.902513	3.19997	0.000151493	0.00185393
ENSRNOG00000020264	Dhrs1	dehydrogenase/reductase SDR family member 1 [Source:RefSeq peptide;Acc:NP_001007622]	0.58481	5.48763	0.000152656	0.00186611
ENSRNOG00000032009	LOC499643	Uncharacterized protein [Source:UniProtKB/TrEMBL;Acc:D4A0C9]	-0.602015	6.12796	0.000152936	0.00186749
ENSRNOG00000003486	Ifi204	myeloid cell nuclear differentiation antigen [Source:RefSeq peptide;Acc:NP_001012029]	1.31626	2.07384	0.000153169	0.00186829
ENSRNOG00000003430		Uncharacterized protein [Source:UniProtKB/TrEMBL;Acc:F1M1M6]	0.52061	8.79891	0.000156127	0.0018994
ENSRNOG00000006410	Akap5	A-kinase anchor protein 5 [Source:UniProtKB/Swiss-Prot;Acc:P24587]	1.09474	2.6467	0.000156119	0.0018994
ENSRNOG00000015716	Gp2	Pancreatic secretory granule membrane major glycoprotein GP2 [Source:UniProtKB/Swiss-Prot;Acc:P19218]	1.51378	3.34071	0.000156229	0.0018994
ENSRNOG00000010234	Nsmaf	protein FAN [Source:RefSeq peptide;Acc:NP_852054]	0.717128	4.20133	0.000156405	0.00189947
ENSRNOG00000017646	RGD1309651	Uncharacterized protein [Source:UniProtKB/TrEMBL;Acc:D3ZSX5]	-1.58456	1.283	0.0001577	0.00191312
ENSRNOG00000033887	Acot4	acyl-CoA thioesterase 3 [Source:RefSeq peptide;Acc:NP_001101511]	0.545985	6.4798	0.000158009	0.00191479
ENSRNOG00000013463	Kcnj8	ATP-sensitive inward rectifier potassium channel 8 [Source:UniProtKB/Swiss-Prot;Acc:Q63664]	-1.14637	2.69814	0.000160069	0.00193765
ENSRNOG00000003191		Uncharacterized protein [Source:UniProtKB/TrEMBL;Acc:D4A8H7]	-1.39207	1.79513	0.000160846	0.00194495
ENSRNOG00000002834	Klb	Uncharacterized protein [Source:UniProtKB/TrEMBL;Acc:D3Z8T6]	1.20266	3.09517	0.000161677	0.00195289
ENSRNOG00000018402	Apoc2	apolipoprotein C-II [Source:RefSeq peptide;Acc:NP_001078821]	-0.554811	9.22857	0.000164126	0.00198033
ENSRNOG00000003496	Tbc1d9	TBC1 domain family member 9 [Source:RefSeq peptide;Acc:NP_001128011]	0.883446	3.67126	0.000165241	0.00199084
ENSRNOG00000007744	Ehd3	EH domain-containing protein 3 [Source:UniProtKB/Swiss-Prot;Acc:Q8R491]	-0.630221	6.64081	0.000165354	0.00199084
ENSRNOG00000016291	Marveld3	MARVEL domain-containing protein 3 [Source:RefSeq peptide;Acc:NP_001102602]	0.983015	2.94807	0.000166015	0.00199665
ENSRNOG00000014078	Ndufb8	NADH dehydrogenase [Source:RefSeq peptide;Acc:NP_001099830]	-0.553339	5.93536	0.000167068	0.00200715
ENSRNOG00000013409	Gclm	Glutamate--cysteine ligase regulatory subunit [Source:UniProtKB/Swiss-Prot;Acc:P48508]	0.588666	7.48231	0.000169136	0.00202981
ENSRNOG00000012630	Rhoc	Transforming protein RhoA [Source:UniProtKB/Swiss-Prot;Acc:P61589]	0.826475	3.74572	0.000169957	0.00203748
ENSRNOG00000013521	Dhfr	Dihydrofolate reductase [Source:UniProtKB/Swiss-Prot;Acc:Q920D2]	0.600091	5.17648	0.000170774	0.00204508
ENSRNOG00000010524	Cryab	Alpha-crystallin B chain [Source:UniProtKB/Swiss-Prot;Acc:P23928]	-1.63681	1.33357	0.00017102	0.00204583
ENSRNOG00000002418	Tgfb2	Transforming growth factor beta-2 [Source:UniProtKB/Swiss-Prot;Acc:Q07257]	1.22724	2.02414	0.00017631	0.00210685
ENSRNOG00000001115	Slc29a4	equilibrative nucleoside transporter 4 [Source:RefSeq peptide;Acc:NP_001099381]	-1.27748	2.13714	0.000179082	0.00213541
ENSRNOG00000010714	Fgl1	Fibrinogen-like protein 1 [Source:UniProtKB/Swiss-Prot;Acc:Q5M8C6]	-0.910263	9.63543	0.000179056	0.00213541
ENSRNOG00000028998	RGD1565356	Uncharacterized protein [Source:UniProtKB/TrEMBL;Acc:D3ZES3]	0.875469	4.01409	0.000183311	0.00218351
ENSRNOG00000014548	Nedd9	enhancer of filamentation 1 [Source:RefSeq peptide;Acc:NP_001011922]	0.688104	5.69487	0.000184401	0.00219416
ENSRNOG00000001004	Ncor2	nuclear receptor corepressor 2 [Source:RefSeq peptide;Acc:NP_001101804]	0.658417	6.42245	0.000186464	0.00221484
ENSRNOG00000003279	Syce2	synaptonemal complex central element protein 2 [Source:RefSeq peptide;Acc:NP_001178486]	-0.571571	7.433	0.000186536	0.00221484
ENSRNOG00000018903		Phosphatidylinositol 3-kinase regulatory subunit alpha [Source:UniProtKB/Swiss-Prot;Acc:Q63787]	-0.651761	6.22418	0.000188835	0.00223976
ENSRNOG00000001627		Uncharacterized protein [Source:UniProtKB/TrEMBL;Acc:F1M0R2]	-0.959522	2.95305	0.000189131	0.00224089
ENSRNOG00000001205	Agpat3	1-acyl-sn-glycerol-3-phosphate acyltransferase gamma [Source:RefSeq peptide;Acc:NP_001099848]	0.583204	7.00686	0.000190841	0.00225637
ENSRNOG00000019399	Vkorc1	Vitamin K epoxide reductase complex subunit 1 [Source:UniProtKB/Swiss-Prot;Acc:Q6TEK4]	-0.542425	6.87177	0.000190663	0.00225637
ENSRNOG00000016443	Vps13d	vacuolar protein sorting-associated protein 13D [Source:RefSeq peptide;Acc:NP_001101476]	0.626805	6.94432	0.000193561	0.0022861
ENSRNOG00000010410	Serpina3k	Serine protease inhibitor A3K [Source:UniProtKB/Swiss-Prot;Acc:P05545]	0.505095	11.7761	0.000194451	0.00229177
ENSRNOG00000011245	LOC100363197	Rho GTPase activating protein 18 [Source:RefSeq peptide;Acc:NP_001164046]	0.875962	3.2176	0.000194321	0.00229177
ENSRNOG00000012427	Veph1	Ventricular zone-expressed PH domain-containing protein homolog 1 [Source:UniProtKB/Swiss-Prot;Acc:Q5PQS3]	0.712453	4.45516	0.000195109	0.0022971
ENSRNOG00000008305	Sc5dl	lathosterol oxidase [Source:RefSeq peptide;Acc:NP_446094]	0.506673	7.97987	0.000195723	0.00230191
ENSRNOG00000010725	Cpa1	Carboxypeptidase A1 [Source:UniProtKB/Swiss-Prot;Acc:P00731]	1.35756	4.55772	0.000196369	0.00230708
ENSRNOG00000005420	Abcg8	ATP-binding cassette sub-family G member 8 [Source:RefSeq peptide;Acc:NP_569098]	0.79438	4.52831	0.000197738	0.00232073
ENSRNOG00000002644	Utp18	UTP18, small subunit processome component [Source:RefSeq peptide;Acc:NP_001128511]	0.864775	3.55799	0.000199536	0.00233768
ENSRNOG00000004972	Upp1	uridine phosphorylase 1 [Source:RefSeq peptide;Acc:NP_001025196]	1.65565	1.49899	0.000199602	0.00233768
ENSRNOG00000043426	Kat3	kynurenine--oxoglutarate transaminase 3 [Source:RefSeq peptide;Acc:NP_001015037]	-0.584995	5.23677	0.000202634	0.00237071
ENSRNOG00000043066		Uncharacterized protein [Source:UniProtKB/TrEMBL;Acc:F1M5J1]	-1.35992	1.67976	0.000205808	0.00240533
ENSRNOG00000009992	Rabggtb	Geranylgeranyl transferase type-2 subunit beta [Source:UniProtKB/Swiss-Prot;Acc:Q08603]	-0.592986	5.04629	0.000209944	0.00245111
ENSRNOG00000019415	RGD1559505	similar to RIKEN cDNA 9030409E16 (RGD1559505), mRNA [Source:RefSeq DNA;Acc:NM_001134608]	-0.745114	3.94693	0.000210352	0.00245331
ENSRNOG00000040126		Uncharacterized protein [Source:UniProtKB/TrEMBL;Acc:D3ZP26]	-0.605195	4.97938	0.000211048	0.00245886
ENSRNOG00000024177	Tob2	protein Tob2 [Source:RefSeq peptide;Acc:NP_001007147]	-0.809672	5.39434	0.000214411	0.00249544
ENSRNOG00000017571	Ndufa2	NADH dehydrogenase [Source:RefSeq peptide;Acc:NP_001099623]	-0.606736	4.9802	0.000215718	0.00250804
ENSRNOG00000043167	Itga9	Uncharacterized protein [Source:UniProtKB/TrEMBL;Acc:D3ZN51]	-0.670956	4.54626	0.000216267	0.0025118
ENSRNOG00000014766	Galt	Galactose-1-phosphate uridylyltransferase [Source:UniProtKB/Swiss-Prot;Acc:P43424]	0.602042	5.02543	0.000221853	0.002574
ENSRNOG00000004458	Ston2	stonin-2 [Source:RefSeq peptide;Acc:NP_001129346]	1.5609	2.27761	0.000223466	0.00258734
ENSRNOG00000017420	Nudt6	Nucleoside diphosphate-linked moiety X motif 6 [Source:UniProtKB/Swiss-Prot;Acc:P70563]	0.879368	3.07555	0.000223299	0.00258734
ENSRNOG00000015030		tight junction protein ZO-2 [Source:RefSeq peptide;Acc:NP_446225]	0.591968	5.39467	0.000224412	0.00259561
ENSRNOG00000011162	RGD1309410	LOC363020 (RGD1309410), mRNA [Source:RefSeq DNA;Acc:NM_001134584]	-0.705879	4.18439	0.000225917	0.00261031
ENSRNOG00000001720		Uncharacterized protein [Source:UniProtKB/TrEMBL;Acc:D4ADT9]	0.97648	4.53453	0.000228921	0.00264229
ENSRNOG00000008510	Abtb2	Ankyrin repeat and BTB/POZ domain-containing protein 2 [Source:UniProtKB/Swiss-Prot;Acc:O08764]	0.623012	5.60952	0.000229321	0.00264417
ENSRNOG00000021157		Uncharacterized protein [Source:UniProtKB/TrEMBL;Acc:D3ZZR3]	0.611605	5.27067	0.00022977	0.00264662
ENSRNOG00000011163	Soat2	Sterol O-acyltransferase 2 [Source:UniProtKB/Swiss-Prot;Acc:Q7TQM4]	0.643589	5.95792	0.000231691	0.002666
ENSRNOG00000000664	Tpst2	Protein-tyrosine sulfotransferase 2 [Source:UniProtKB/Swiss-Prot;Acc:Q5RJS8]	0.644629	5.31012	0.0002322	0.00266911
ENSRNOG00000010352	Dnajc3	DnaJ homolog subfamily C member 3 [Source:UniProtKB/Swiss-Prot;Acc:Q9R0T3]	-0.504947	8.10347	0.000233095	0.00267497
ENSRNOG00000043138		Uncharacterized protein [Source:UniProtKB/TrEMBL;Acc:F1M7Z3]	1.55071	1.42223	0.000233189	0.00267497
ENSRNOG00000021166	Ecm1	Extracellular matrix protein 1 [Source:UniProtKB/Swiss-Prot;Acc:Q62894]	-0.692895	7.82534	0.000237731	0.00272428
ENSRNOG00000018239	Dhrs4	Dehydrogenase/reductase SDR family member 4 [Source:UniProtKB/Swiss-Prot;Acc:Q8VID1]	-0.575619	7.57855	0.00023913	0.0027375
ENSRNOG00000010050		Uncharacterized protein [Source:UniProtKB/TrEMBL;Acc:D3Z9J4]	-1.07027	2.36357	0.000240691	0.00274412
ENSRNOG00000021159	LOC100360396		0.782051	3.55592	0.000240399	0.00274412
ENSRNOG00000021160	Hormad1	HORMA domain-containing protein 1 [Source:RefSeq peptide;Acc:NP_001102419]	0.782051	3.55593	0.000240179	0.00274412
ENSRNOG00000036918	MGC72974	Methyltransferase-like protein 20 [Source:UniProtKB/Swiss-Prot;Acc:Q6P7Q0]	1.14975	2.41953	0.000240591	0.00274412
ENSRNOG00000023370		Uncharacterized protein [Source:UniProtKB/TrEMBL;Acc:D3Z847]	0.548502	6.64172	0.000241521	0.00275078
ENSRNOG00000027839	Ptk2b	Protein-tyrosine kinase 2-beta [Source:UniProtKB/Swiss-Prot;Acc:P70600]	0.950967	3.0992	0.000244465	0.00278148
ENSRNOG00000030074	Hist2h2aa3	Histone H2A type 2-A [Source:UniProtKB/Swiss-Prot;Acc:P0CC09]	-1.62435	1.58211	0.000245615	0.00279172
ENSRNOG00000001229		collagen, type XVIII, alpha 1 [Source:RefSeq peptide;Acc:NP_445941]	-0.50964	10.3285	0.000246545	0.00279944
ENSRNOG00000020576	Catsperg1	cation channel, sperm-associated, gamma precursor [Source:RefSeq peptide;Acc:NP_001163811]	1.67659	1.17574	0.000249218	0.00282692
ENSRNOG00000002052	Ccdc80	Coiled-coil domain-containing protein 80 [Source:UniProtKB/Swiss-Prot;Acc:Q6QD51]	-0.593769	6.30193	0.000249526	0.00282754
ENSRNOG00000006002	Stk35	serine/threonine-protein kinase 35 [Source:RefSeq peptide;Acc:NP_001101243]	-0.723605	3.75077	0.000256925	0.00290843
ENSRNOG00000019982	Ethe1	protein ETHE1, mitochondrial [Source:RefSeq peptide;Acc:NP_001099704]	-0.675855	4.6066	0.000258424	0.00292244
ENSRNOG00000016262	Dnase2b	Deoxyribonuclease-2-beta [Source:UniProtKB/Swiss-Prot;Acc:Q9QZK9]	-1.36371	3.07863	0.00026638	0.00300936
ENSRNOG00000006901	Cd320	CD320 antigen [Source:UniProtKB/Swiss-Prot;Acc:Q5HZW5]	-0.881538	3.29634	0.000267745	0.00302174
ENSRNOG00000004826	Sos2	son of sevenless homolog 2 [Source:RefSeq peptide;Acc:NP_001129033]	0.667506	4.27869	0.000269943	0.00304347
ENSRNOG00000013965	Noc3l	nucleolar complex protein 3 homolog [Source:RefSeq peptide;Acc:NP_001101993]	0.792711	3.61065	0.000271356	0.00305631
ENSRNOG00000000704	Cmklr1	Chemokine-like receptor 1 [Source:UniProtKB/Swiss-Prot;Acc:O35786]	1.08982	2.49666	0.00027418	0.00308501
ENSRNOG00000019834	Hsp90ab1	Heat shock protein HSP 90-beta [Source:UniProtKB/Swiss-Prot;Acc:P34058]	-0.51735	10.1916	0.000274495	0.00308544
ENSRNOG00000031081	Stat2	signal transducer and activator of transcription 2 [Source:RefSeq peptide;Acc:NP_001011905]	0.515138	6.88434	0.000275431	0.00309285
ENSRNOG00000001302	Adora2a	Adenosine receptor A2a [Source:UniProtKB/Swiss-Prot;Acc:P30543]	-0.913979	3.21801	0.000278921	0.00312624
ENSRNOG00000015747	Lipc	Hepatic triacylglycerol lipase [Source:UniProtKB/Swiss-Prot;Acc:P07867]	-0.523373	8.50486	0.000278963	0.00312624
ENSRNOG00000009348	Nos3	Nitric oxide synthase, endothelial [Source:UniProtKB/Swiss-Prot;Acc:Q62600]	-0.83821	3.25008	0.00028067	0.00314221
ENSRNOG00000033519		RCG53372Uncharacterized protein [Source:UniProtKB/TrEMBL;Acc:D3ZHM9]	-1.47755	2.00202	0.000281203	0.00314503
ENSRNOG00000004622	Calcrl	Calcitonin gene-related peptide type 1 receptor [Source:UniProtKB/Swiss-Prot;Acc:Q63118]	-0.672598	4.7819	0.000282363	0.00314938
ENSRNOG00000007830	Apold1	Apolipoprotein L domain-containing protein 1 [Source:UniProtKB/Swiss-Prot;Acc:Q6B959]	-1.1276	2.24094	0.00028272	0.00314938
ENSRNOG00000018659	Csf1	Macrophage colony-stimulating factor 1Processed macrophage colony-stimulating factor 1 [Source:UniProtKB/Swiss-Prot;Acc:Q8JZQ0]	-0.720012	3.89235	0.000282115	0.00314938
ENSRNOG00000019659	Aspa	Aspartoacylase [Source:UniProtKB/Swiss-Prot;Acc:Q9R1T5]	-1.60451	1.07117	0.000282458	0.00314938
ENSRNOG00000019673	Zfp36	Tristetraprolin [Source:UniProtKB/Swiss-Prot;Acc:P47973]	-0.751216	6.35119	0.000284425	0.00316522
ENSRNOG00000000082	Hltf	helicase-like transcription factor [Source:RefSeq peptide;Acc:NP_001099948]	-0.872637	3.62555	0.000284921	0.00316759
ENSRNOG00000012012	Pinx1	PIN2/TERF1-interacting telomerase inhibitor 1 [Source:UniProtKB/Swiss-Prot;Acc:A4L691]	0.908045	2.94719	0.000288971	0.00320622
ENSRNOG00000022921	Dact2	dapper, antagonist of beta-catenin, homolog 2 [Source:RefSeq peptide;Acc:NP_001100934]	1.2789	2.17233	0.000288837	0.00320622
ENSRNOG00000003328	RGD1310686	LITAF-like protein [Source:UniProtKB/Swiss-Prot;Acc:Q5U2U6]	-0.530511	6.25359	0.000289636	0.00321042
ENSRNOG00000017908	Pnliprp1	Pancreatic lipase-related protein 1 [Source:UniProtKB/Swiss-Prot;Acc:P54316]	1.15354	4.8255	0.000290554	0.0032174
ENSRNOG00000010728	Stradb	polyploidy associated protein kinase PAPK-A [Source:RefSeq peptide;Acc:NP_001102777]	0.538826	6.56629	0.000292966	0.0032409
ENSRNOG00000011346	Ehd2	EH domain-containing protein 2 [Source:UniProtKB/Swiss-Prot;Acc:Q4V8H8]	-1.19526	2.03223	0.000295711	0.00326798
ENSRNOG00000019651	Slc12a4	Solute carrier family 12 member 4 [Source:UniProtKB/Swiss-Prot;Acc:Q63632]	0.632259	5.26614	0.000295999	0.00326798
ENSRNOG00000014797	Tmbim1	transmembrane BAX inhibitor motif-containing protein 1 [Source:RefSeq peptide;Acc:NP_001007714]	1.03588	2.69376	0.000298132	0.00328828
ENSRNOG00000020573	Efna1	Ephrin-A1Ephrin-A1, secreted form [Source:UniProtKB/Swiss-Prot;Acc:P97553]	0.628819	5.77388	0.000298763	0.00329199
ENSRNOG00000005053	Egln3	Egl nine homolog 3, mitochondrial [Source:UniProtKB/Swiss-Prot;Acc:Q62630]	1.58355	1.37954	0.000300044	0.00330285
ENSRNOG00000015366	Neurl3	E3 ubiquitin-protein ligase NEURL3 [Source:UniProtKB/Swiss-Prot;Acc:Q5M870]	1.08398	2.41862	0.000302824	0.00333017
ENSRNOG00000004659	Creld2	Cysteine-rich with EGF-like domain protein 2 [Source:UniProtKB/Swiss-Prot;Acc:Q4G063]	-0.684425	4.3711	0.000306552	0.00336785
ENSRNOG00000036459			-0.746162	3.68688	0.000307497	0.00337492
ENSRNOG00000010124	Trim2	tripartite motif-containing 2 [Source:RefSeq peptide;Acc:NP_001102022]	-0.544753	5.48493	0.000309955	0.0033967
ENSRNOG00000025088	Tmc3	Uncharacterized protein [Source:UniProtKB/TrEMBL;Acc:D3ZHV6]	-1.00675	3.54633	0.00031009	0.0033967
ENSRNOG00000025114	Cebpb	CCAAT/enhancer-binding protein beta [Source:UniProtKB/Swiss-Prot;Acc:P21272]	-0.761464	5.93084	0.000311084	0.00340425
ENSRNOG00000008283	B4galt5	beta-1,4-galactosyltransferase 5 [Source:RefSeq peptide;Acc:NP_001102078]	0.764573	3.54062	0.000313437	0.00342664
ENSRNOG00000001259		Uncharacterized protein [Source:UniProtKB/TrEMBL;Acc:D4A0B5]	1.77524	1.06056	0.000315482	0.00344563
ENSRNOG00000017820	Nqo2	Ribosyldihydronicotinamide dehydrogenase [quinone] [Source:UniProtKB/Swiss-Prot;Acc:Q6AY80]	0.550126	5.41549	0.000322256	0.00351618
ENSRNOG00000018292		Uncharacterized protein [Source:UniProtKB/TrEMBL;Acc:D3ZGK7]	0.513648	10.7158	0.000323933	0.00353103
ENSRNOG00000000579	Marcks	Myristoylated alanine-rich C-kinase substrate [Source:UniProtKB/Swiss-Prot;Acc:P30009]	-0.727964	3.81215	0.000326175	0.003552
ENSRNOG00000011566		cat eye syndrome chromosome region, candidate 2 homolog [Source:RefSeq peptide;Acc:NP_001178906]	0.827147	3.29814	0.000326545	0.00355257
ENSRNOG00000005082	Irf6	interferon regulatory factor 6 [Source:RefSeq peptide;Acc:NP_001102329]	0.523963	6.21477	0.000329483	0.00358104
ENSRNOG00000030915		Uncharacterized protein [Source:UniProtKB/TrEMBL;Acc:F1LY53]	-0.549164	5.31378	0.000332222	0.0036073
ENSRNOG00000004332	Egfr	epidermal growth factor receptor [Source:RefSeq peptide;Acc:NP_113695]	-0.616243	7.88273	0.000332723	0.00360924
ENSRNOG00000038489	Sumo3	Small ubiquitin-related modifier 3 [Source:UniProtKB/Swiss-Prot;Acc:Q5XIF4]	0.536859	6.40822	0.000334362	0.0036235
ENSRNOG00000000033	Tmcc2	Similar to RIKEN cDNA 1110063G11 (Predicted)Uncharacterized protein [Source:UniProtKB/TrEMBL;Acc:D3ZE26]	1.19051	2.06859	0.000335026	0.00362366
ENSRNOG00000009957	Slc25a13	Uncharacterized protein [Source:UniProtKB/TrEMBL;Acc:F1LZW6]	-0.488525	8.19538	0.000334757	0.00362366
ENSRNOG00000004554	Dcn	Decorin [Source:UniProtKB/Swiss-Prot;Acc:Q01129]	-1.21572	3.09776	0.000336904	0.00364045
ENSRNOG00000008374	Nipsnap1	4-nitrophenylphosphatase domain and non-neuronal SNAP25-like protein homolog 1 [Source:RefSeq peptide;Acc:NP_001094200]	-0.538453	8.16332	0.000342627	0.00369872
ENSRNOG00000012274	Ddi2	protein DDI1 homolog 2 [Source:RefSeq peptide;Acc:NP_001029321]	-0.483367	8.12293	0.000344896	0.00371961
ENSRNOG00000020468	Stard4	StAR-related lipid transfer (START) domain containing 4 [Source:RefSeq peptide;Acc:NP_001099629]	0.616047	5.78628	0.000350114	0.00377225
ENSRNOG00000019648	Col6a3	procollagen, type VI, alpha 3 [Source:RefSeq peptide;Acc:NP_001102478]	-1.0851	3.14094	0.00035181	0.00378688
ENSRNOG00000013135	Ptpn12	tyrosine-protein phosphatase non-receptor type 12 [Source:RefSeq peptide;Acc:NP_476456]	0.517049	6.03362	0.000354941	0.0038169
ENSRNOG00000013321	Dock11	dedicator of cytokinesis protein 11 [Source:RefSeq peptide;Acc:NP_001178689]	1.00368	2.55099	0.000361524	0.00388395
ENSRNOG00000015588	Nol3	Nucleolar protein 3 [Source:UniProtKB/Swiss-Prot;Acc:Q62881]	-1.8356	0.67345	0.000362603	0.0038918
ENSRNOG00000022524		Uncharacterized protein [Source:UniProtKB/TrEMBL;Acc:D4A9F1]	0.758478	3.4963	0.000367329	0.00393874
ENSRNOG00000004307	Tor3a	Torsin-3A [Source:UniProtKB/Swiss-Prot;Acc:Q5M936]	1.30438	2.84273	0.000368631	0.00394628
ENSRNOG00000009350	Sez6	seizure related 6 homolog [Source:RefSeq peptide;Acc:NP_001099224]	0.543847	5.33067	0.000369333	0.00394628
ENSRNOG00000012880	RGD1562582		-0.57503	4.88969	0.000369329	0.00394628
ENSRNOG00000021032	Sphk2	sphingosine kinase 2 [Source:RefSeq peptide;Acc:NP_001012066]	0.639912	5.42661	0.000369445	0.00394628
ENSRNOG00000032978	Tes	Testin [Source:UniProtKB/Swiss-Prot;Acc:Q2LAP6]	1.24247	2.01949	0.000370212	0.0039507
ENSRNOG00000001804		Inositol 1,4,5-trisphosphate receptor type 2 [Source:UniProtKB/Swiss-Prot;Acc:P29995]	-0.518593	6.45986	0.000372679	0.00396944
ENSRNOG00000008937	Csrp1	Cysteine and glycine-rich protein 1 [Source:UniProtKB/Swiss-Prot;Acc:P47875]	-0.587497	6.38255	0.000372509	0.00396944
ENSRNOG00000004189	Helb	Uncharacterized protein [Source:UniProtKB/TrEMBL;Acc:D4AAN8]	1.01471	2.55812	0.000375123	0.00399167
ENSRNOG00000025318	Scyl3	protein-associating with the carboxyl-terminal domain of ezrin [Source:RefSeq peptide;Acc:NP_001178757]	0.647865	4.5379	0.000376338	0.00400078
ENSRNOG00000005258	Myef2	myelin expression factor 2 [Source:RefSeq peptide;Acc:NP_001013223]	0.876831	3.1026	0.000378429	0.00401919
ENSRNOG00000002309	Hlx	H2.0-like homeobox protein [Source:UniProtKB/Swiss-Prot;Acc:A0JPN1]	-1.0184	2.44739	0.000380156	0.0040337
ENSRNOG00000003954	Il2rg	cytokine receptor common subunit gamma [Source:RefSeq peptide;Acc:NP_543165]	-1.57363	1.04487	0.000381826	0.00404599
ENSRNOG00000028746	Gsto1	Glutathione S-transferase omega-1 [Source:UniProtKB/Swiss-Prot;Acc:Q9Z339]	0.510747	6.3275	0.000382401	0.00404599
ENSRNOG00000029784	Pak1	Serine/threonine-protein kinase PAK 1 [Source:UniProtKB/Swiss-Prot;Acc:P35465]	0.722938	3.70615	0.000382326	0.00404599
ENSRNOG00000008443	RGD1306151	Putative uncharacterized protein RGD1306151_predictedUncharacterized protein [Source:UniProtKB/TrEMBL;Acc:D3ZWJ9]	-0.959116	2.90818	0.000384836	0.00406449
ENSRNOG00000009184	Foxp1	Forkhead box protein P1 [Source:UniProtKB/Swiss-Prot;Acc:Q498D1]	0.587255	4.94727	0.000384877	0.00406449
ENSRNOG00000015137	RGD1310039	Uncharacterized protein C9orf68 homolog [Source:UniProtKB/Swiss-Prot;Acc:Q6AYJ3]	0.718475	3.87892	0.000388453	0.00409452
ENSRNOG00000016437	Tm4sf4	Transmembrane 4 L6 family member 4 [Source:UniProtKB/Swiss-Prot;Acc:Q9EQL5]	-0.516125	8.39498	0.000388304	0.00409452
ENSRNOG00000019219	Vamp1	Vesicle-associated membrane protein 1 [Source:UniProtKB/Swiss-Prot;Acc:Q63666]	-1.50245	1.22237	0.000389972	0.00410665
ENSRNOG00000033573	Sgk2	Serine/threonine-protein kinase Sgk2 [Source:UniProtKB/Swiss-Prot;Acc:Q8R4U9]	-0.705181	4.21375	0.000390644	0.00410985
ENSRNOG00000009052		Insulin-like growth factor 2, binding protein 3Uncharacterized protein [Source:UniProtKB/TrEMBL;Acc:D3ZB84]	0.672481	4.6401	0.000392443	0.0041249
ENSRNOG00000004181	Sdccag8	serologically defined colon cancer antigen 8 homolog [Source:RefSeq peptide;Acc:NP_808790]	0.691378	3.88393	0.00039708	0.00416971
ENSRNOG00000001548	Nfe2l2	Nuclear factor erythroid 2-related factor 2 [Source:UniProtKB/Swiss-Prot;Acc:O54968]	0.546399	6.64611	0.00039909	0.00418688
ENSRNOG00000004085	Toag1	tolerance-associated gene 1 [Source:RefSeq peptide;Acc:NP_001104308]	-0.70172	4.12948	0.00040382	0.00423254
ENSRNOG00000004956	Phf15	protein Jade-2 [Source:RefSeq peptide;Acc:NP_001100468]	0.769885	3.72185	0.000407886	0.00427115
ENSRNOG00000011189	RGD1564338	Aminoacylase-1A [Source:UniProtKB/Swiss-Prot;Acc:Q6AYS7]	-0.544669	5.97985	0.000410371	0.00428912
ENSRNOG00000043095	Etv3	ETS translocation variant 3 [Source:RefSeq peptide;Acc:NP_001099920]	0.663179	4.49356	0.000410081	0.00428912
ENSRNOG00000028616	Pck1	Phosphoenolpyruvate carboxykinase, cytosolic [GTP] [Source:UniProtKB/Swiss-Prot;Acc:P07379]	-0.521332	12.1755	0.00041536	0.00433721
ENSRNOG00000009702	Lmo7	LIM domain only protein 7 [Source:RefSeq peptide;Acc:NP_001001515]	-0.752627	3.56517	0.000416192	0.00434184
ENSRNOG00000000599		Uncharacterized protein [Source:UniProtKB/TrEMBL;Acc:F1LTF8]	-1.08431	2.3651	0.000418319	0.00435996
ENSRNOG00000026940	Rgsl2h	putative membrane protein Re9 [Source:RefSeq peptide;Acc:NP_942085]	-1.08431	2.36805	0.000419488	0.00436807
ENSRNOG00000032703	Rasgrp3	ras guanyl-releasing protein 3 [Source:RefSeq peptide;Acc:NP_001101479]	-0.65869	4.25935	0.000419939	0.0043687
ENSRNOG00000004726		MAP kinase-activated protein kinase 2 [Source:RefSeq peptide;Acc:NP_835203]	-0.696334	6.36141	0.000422696	0.00439329
ENSRNOG00000019189	Acat3	Acetyl-CoA acetyltransferase, cytosolic [Source:UniProtKB/Swiss-Prot;Acc:Q5XI22]	0.74998	3.78494	0.000423368	0.00439618
ENSRNOG00000001136	Pebp1	Phosphatidylethanolamine-binding protein 1Hippocampal cholinergic neurostimulating peptide [Source:UniProtKB/Swiss-Prot;Acc:P31044]	-0.505886	7.44469	0.000433735	0.00449965
ENSRNOG00000017817	Cox4i1	Cytochrome c oxidase subunit 4 isoform 1, mitochondrial [Source:UniProtKB/Swiss-Prot;Acc:P10888]	-0.490139	8.30671	0.000435431	0.00451305
ENSRNOG00000010128		Very long-chain acyl-CoA synthetase [Source:UniProtKB/Swiss-Prot;Acc:P97524]	-0.516455	10.4631	0.000447208	0.00463082
ENSRNOG00000007818			-0.71234	4.25391	0.000448226	0.00463706
ENSRNOG00000008079	Ugp2	UTP--glucose-1-phosphate uridylyltransferase [Source:RefSeq peptide;Acc:NP_001019914]	-0.731111	8.17684	0.000450857	0.00465996
ENSRNOG00000013737	Bcar3	breast cancer anti-estrogen resistance protein 3 [Source:RefSeq peptide;Acc:NP_001101192]	0.65445	5.31351	0.00045527	0.00470123
ENSRNOG00000019639	Pgpep1	Pyroglutamyl-peptidase 1 [Source:UniProtKB/Swiss-Prot;Acc:Q76IC5]	0.534276	6.10536	0.000458795	0.00473326
ENSRNOG00000012269	Lpcat3	Lysophospholipid acyltransferase 5 [Source:UniProtKB/Swiss-Prot;Acc:Q5FVN0]	0.514655	6.71061	0.000459985	0.00474116
ENSRNOG00000030449	Gsta4	Glutathione S-transferase alpha-4 [Source:UniProtKB/Swiss-Prot;Acc:P14942]	-0.537178	6.36422	0.000460681	0.00474396
ENSRNOG00000011363	Napepld	N-acyl-phosphatidylethanolamine-hydrolyzing phospholipase D [Source:UniProtKB/Swiss-Prot;Acc:Q769K2]	-1.21279	2.09075	0.000464342	0.00477725
ENSRNOG00000010897	Nek6	Serine/threonine-protein kinase Nek6 [Source:UniProtKB/Swiss-Prot;Acc:P59895]	0.612176	4.67215	0.000470492	0.00483606
ENSRNOG00000008193	Cr1l	Complement regulatory protein Crry [Source:UniProtKB/Swiss-Prot;Acc:Q63135]	0.504362	6.05919	0.000473586	0.0048634
ENSRNOG00000006077		Sorting nexin-5 [Source:UniProtKB/Swiss-Prot;Acc:B1H267]	-0.523683	6.00636	0.000474456	0.00486786
ENSRNOG00000017857	Cul7	Uncharacterized protein [Source:UniProtKB/TrEMBL;Acc:D3ZEF4]	-0.757241	3.59501	0.000476246	0.00488174
ENSRNOG00000005836	Fam49a	family with sequence similarity 49, member A [Source:RefSeq peptide;Acc:NP_001100188]	0.777821	3.3509	0.000477181	0.00488181
ENSRNOG00000016234	Ciapin1	Anamorsin [Source:UniProtKB/Swiss-Prot;Acc:Q5XID1]	0.6312	4.4696	0.000477564	0.00488181
ENSRNOG00000033090		Latent-transforming growth factor beta-binding protein 1 [Source:UniProtKB/Swiss-Prot;Acc:Q00918]	-0.903464	3.55858	0.000477182	0.00488181
ENSRNOG00000013738	LOC100174910	glutaredoxin-like protein [Source:RefSeq peptide;Acc:NP_001124475]	0.809048	3.20926	0.000479143	0.00489348
ENSRNOG00000008706	Tbx3	T-box transcription factor TBX3 [Source:UniProtKB/Swiss-Prot;Acc:Q7TST9]	1.27766	4.24788	0.000480206	0.00489986
ENSRNOG00000017887	Mutyh	A/G-specific adenine DNA glycosylase [Source:UniProtKB/Swiss-Prot;Acc:Q8R5G2]	1.49858	1.23177	0.000481439	0.00490795
ENSRNOG00000005854	Angpt1	Angiopoietin-1 [Source:UniProtKB/Swiss-Prot;Acc:O35460]	-1.36231	1.37155	0.000483192	0.00491686
ENSRNOG00000030017	Ercc6	DNA excision repair protein ERCC-6 [Source:RefSeq peptide;Acc:NP_001100766]	0.663044	4.21043	0.000483069	0.00491686
ENSRNOG00000009613		Uncharacterized protein [Source:UniProtKB/TrEMBL;Acc:D4ADA8]	1.07949	2.64914	0.000484513	0.00492079
ENSRNOG00000021243	Siglec1	sialoadhesin [Source:RefSeq peptide;Acc:NP_001101247]	0.982152	3.75872	0.0004849	0.00492079
ENSRNOG00000023778	Gcnt2	N-acetyllactosaminide beta-1,6-N-acetylglucosaminyl-transferase [Source:RefSeq peptide;Acc:NP_001001511]	-0.829915	4.09256	0.000484757	0.00492079
ENSRNOG00000019968	Trim8	tripartite motif-containing 8 [Source:RefSeq peptide;Acc:NP_001121555]	-0.568835	5.62406	0.000485774	0.00492519
ENSRNOG00000028888	Serpina10	Protein Z-dependent protease inhibitor [Source:UniProtKB/Swiss-Prot;Acc:Q62975]	-0.528376	8.34929	0.000487104	0.00493419
ENSRNOG00000002520	Litaf	Lipopolysaccharide-induced tumor necrosis factor-alpha factor homolog [Source:UniProtKB/Swiss-Prot;Acc:P0C0T0]	0.526377	6.8718	0.000490773	0.00495837
ENSRNOG00000021824	Dnajb1	dnaJ homolog subfamily B member 1 [Source:RefSeq peptide;Acc:NP_001101911]	-0.532034	5.44718	0.000490231	0.00495837
ENSRNOG00000024335	Fastkd1	FAST kinase domain-containing protein 1 [Source:RefSeq peptide;Acc:NP_001178667]	1.07684	2.25394	0.000490822	0.00495837
ENSRNOG00000026344		Uncharacterized protein [Source:UniProtKB/TrEMBL;Acc:D4A1L0]	1.12966	2.28255	0.000494824	0.00499428
ENSRNOG00000005067	Zfp36l2	butyrate response factor 2 [Source:RefSeq peptide;Acc:NP_001031703]	-0.60745	5.21378	0.000499172	0.00501645
ENSRNOG00000017808	Klf15	Krueppel-like factor 15 [Source:RefSeq peptide;Acc:NP_445988]	-0.71656	6.96784	0.000499128	0.00501645
ENSRNOG00000020173	Tie1	tyrosine-protein kinase receptor Tie-1 [Source:RefSeq peptide;Acc:NP_445997]	-0.56017	5.12668	0.000498383	0.00501645
ENSRNOG00000027833	RGD1562174	Uncharacterized protein [Source:UniProtKB/TrEMBL;Acc:D3Z8I3]	-0.523958	6.18984	0.000497584	0.00501645
ENSRNOG00000029980	Zbtb16	zinc finger and BTB domain-containing protein 16 [Source:RefSeq peptide;Acc:NP_001013199]	1.38941	5.03917	0.000499265	0.00501645
ENSRNOG00000023799	Pak1ip1	PAK1 interacting protein 1 [Source:RefSeq peptide;Acc:NP_001032433]	1.09667	2.29093	0.000502038	0.00503977
ENSRNOG00000002032	Ifngr2	interferon gamma receptor 2 [Source:RefSeq peptide;Acc:NP_001101783]	0.652149	4.07264	0.000503111	0.00504215
ENSRNOG00000017777	Ahcy	Adenosylhomocysteinase [Source:UniProtKB/Swiss-Prot;Acc:P10760]	-0.515641	10.1013	0.000503177	0.00504215
ENSRNOG00000038085	Rpe	ribulose-phosphate 3-epimerase [Source:RefSeq peptide;Acc:NP_001029075]	0.640201	4.76226	0.00050895	0.00509543
ENSRNOG00000006709	Pzp	Alpha-1-macroglobulinAlpha-1-macroglobulin 45 kDa subunit [Source:UniProtKB/Swiss-Prot;Acc:Q63041]	-0.481517	13.082	0.000513342	0.0051348
ENSRNOG00000019963	Spats1	Spermatogenesis-associated serine-rich protein 1 [Source:UniProtKB/Swiss-Prot;Acc:Q811V6]	0.820326	3.1045	0.000523217	0.0052289
ENSRNOG00000004003	Dusp10	dual specificity protein phosphatase 10 [Source:RefSeq peptide;Acc:NP_001099204]	1.34015	3.01904	0.000526986	0.00526185
ENSRNOG00000029658		Uncharacterized protein [Source:UniProtKB/TrEMBL;Acc:D3ZZZ4]	0.681735	5.98783	0.000532068	0.00530785
ENSRNOG00000023348	Tbc1d2	TBC1 domain family member 2A [Source:UniProtKB/Swiss-Prot;Acc:B5DFA1]	0.607268	4.81549	0.000535818	0.00534049
ENSRNOG00000001372	Oas1b	2-5 oligoadenylate synthetase 1B [Source:RefSeq peptide;Acc:NP_653353]	0.992564	2.53886	0.000539772	0.00537511
ENSRNOG00000008336	Tnfrsf11b	Tumor necrosis factor receptor superfamily member 11B [Source:UniProtKB/Swiss-Prot;Acc:O08727]	-1.27048	1.69977	0.00054052	0.00537777
ENSRNOG00000038348		Uncharacterized protein [Source:UniProtKB/TrEMBL;Acc:F1LU23]	-0.704759	3.77052	0.000541432	0.00538204
ENSRNOG00000011348	Snx14	sorting nexin-14 [Source:RefSeq peptide;Acc:NP_001101644]	0.670648	4.28025	0.000541973	0.00538263
ENSRNOG00000001715	Ece2	endothelin-converting enzyme 2 [Source:RefSeq peptide;Acc:NP_001002815]	0.981707	2.61797	0.000544566	0.00540359
ENSRNOG00000016217	Gtpbp4	Nucleolar GTP-binding protein 1 [Source:UniProtKB/Swiss-Prot;Acc:Q99P77]	-0.836328	3.05768	0.000555049	0.00550272
ENSRNOG00000017531	Akr1c18	Aldo-keto reductase family 1 member C18 [Source:UniProtKB/Swiss-Prot;Acc:P51652]	-1.21678	2.39882	0.000557714	0.00552424
ENSRNOG00000031266	Siae	sialate o-acetylesterase [Source:RefSeq peptide;Acc:NP_001102229]	-0.5644	5.1354	0.000563543	0.00557703
ENSRNOG00000005796	Ctnna1	catenin alpha-1 [Source:RefSeq peptide;Acc:NP_001007146]	-0.604814	6.91387	0.000566977	0.00560605
ENSRNOG00000021586	Gpr39	G protein-coupled receptor 39 isoform 1 [Source:RefSeq peptide;Acc:NP_001107864]	0.929152	2.92013	0.000572108	0.00565178
ENSRNOG00000020452	Nsmce4a	non-structural maintenance of chromosomes element 4 homolog A [Source:RefSeq peptide;Acc:NP_001099771]	0.671267	3.93109	0.000574874	0.00567409
ENSRNOG00000013668	Capg	Macrophage-capping protein [Source:UniProtKB/Swiss-Prot;Acc:Q6AYC4]	1.26176	1.86362	0.000580847	0.00572798
ENSRNOG00000029455		Uncharacterized protein [Source:UniProtKB/TrEMBL;Acc:F1M198]	0.70024	3.97263	0.000585646	0.00577021
ENSRNOG00000000913		Beta-glucuronidase [Source:UniProtKB/Swiss-Prot;Acc:P06760]	-0.524985	7.19745	0.000592195	0.00579895
ENSRNOG00000002347	Rgl1	ral guanine nucleotide dissociation stimulator-like 1 [Source:RefSeq peptide;Acc:NP_001099427]	-0.598179	4.30762	0.000591956	0.00579895
ENSRNOG00000019322	Notch1	Neurogenic locus notch homolog protein 1Notch 1 extracellular truncationNotch 1 intracellular domain [Source:UniProtKB/Swiss-Prot;Acc:Q07008]	-0.633724	4.73363	0.000591554	0.00579895
ENSRNOG00000020716	Axl	tyrosine-protein kinase receptor UFO isoform 1 [Source:RefSeq peptide;Acc:NP_113982]	0.629827	5.01917	0.000591803	0.00579895
ENSRNOG00000026044	Prrg1	transmembrane gamma-carboxyglutamic acid protein 1 [Source:RefSeq peptide;Acc:NP_001178817]	-1.10998	2.01828	0.000591164	0.00579895
ENSRNOG00000030232		Uncharacterized protein [Source:UniProtKB/TrEMBL;Acc:D4ABI7]	-0.537303	6.88952	0.000591412	0.00579895
ENSRNOG00000031802	LOC100361856	RCG63555RCG63717Uncharacterized protein [Source:UniProtKB/TrEMBL;Acc:D3Z9R8]	-0.99224	2.36198	0.000591441	0.00579895
ENSRNOG00000007167	Fhit	Bis(5'-adenosyl)-triphosphatase [Source:UniProtKB/Swiss-Prot;Acc:Q9JIX3]	-1.03854	2.50522	0.000595179	0.00582306
ENSRNOG00000010698	Car1	Carbonic anhydrase 1 [Source:UniProtKB/Swiss-Prot;Acc:B0BNN3]	-1.49675	1.07894	0.00059718	0.00583753
ENSRNOG00000023116	Tmem195	Alkylglycerol monooxygenase [Source:UniProtKB/Swiss-Prot;Acc:A0JPQ8]	-0.487106	8.84596	0.000599101	0.00585119
ENSRNOG00000026821	Arhgap42	Uncharacterized protein [Source:UniProtKB/TrEMBL;Acc:F1M2Q1]	0.64055	5.0284	0.000606978	0.00592294
ENSRNOG00000016448	Eef2k	Eukaryotic elongation factor 2 kinase [Source:UniProtKB/Swiss-Prot;Acc:P70531]	-0.604736	5.24667	0.000607545	0.0059233
ENSRNOG00000009837	LOC679811	Uncharacterized protein [Source:UniProtKB/TrEMBL;Acc:D3ZRD1]	-0.570758	5.26698	0.000610888	0.0059507
ENSRNOG00000012163		pleckstrin homology domain-containing family M member 2 [Source:RefSeq peptide;Acc:NP_001178696]	0.702375	3.92073	0.000615774	0.00599307
ENSRNOG00000021890	Nob1	RNA-binding protein NOB1 [Source:UniProtKB/Swiss-Prot;Acc:Q6VEU1]	0.63043	4.5865	0.000617167	0.0060014
ENSRNOG00000012046	Prmt5	protein arginine N-methyltransferase 5 [Source:RefSeq peptide;Acc:NP_001102337]	0.615717	4.5218	0.000618913	0.00601314
ENSRNOG00000005133	Mapt	Microtubule-associated protein tau [Source:UniProtKB/Swiss-Prot;Acc:P19332]	0.716939	3.51801	0.000621777	0.00603572
ENSRNOG00000020925	Ccdc86	Coiled-coil domain-containing protein 86 [Source:UniProtKB/Swiss-Prot;Acc:Q5XIB5]	0.674252	3.83203	0.000622635	0.0060388
ENSRNOG00000003491	Prkca	Protein kinase C alpha type [Source:UniProtKB/Swiss-Prot;Acc:P05696]	0.885311	3.26669	0.00062603	0.00606647
ENSRNOG00000010311		Uncharacterized protein [Source:UniProtKB/TrEMBL;Acc:F1LVI9]	-1.317	1.65165	0.000628755	0.00608759
ENSRNOG00000001440	Mdh2	Malate dehydrogenase, mitochondrial [Source:UniProtKB/Swiss-Prot;Acc:P04636]	0.507625	7.71019	0.000633006	0.00612344
ENSRNOG00000021292			0.917548	3.02683	0.000634447	0.00613208
ENSRNOG00000009733		Uncharacterized protein [Source:UniProtKB/TrEMBL;Acc:D3ZAA0]	0.978316	2.63735	0.000636637	0.00614792
ENSRNOG00000016099	Id4	DNA-binding protein inhibitor ID-4 [Source:RefSeq peptide;Acc:NP_783172]	0.532909	5.89947	0.000639664	0.00617182
ENSRNOG00000000415	Asf1a	ASF1 anti-silencing function 1 homolog A [Source:RefSeq peptide;Acc:NP_001099859]	0.728385	3.50359	0.000645739	0.00622506
ENSRNOG00000003500	Apoa2	Apolipoprotein A-II [Source:UniProtKB/Swiss-Prot;Acc:P04638]	-0.513103	9.82326	0.000648244	0.00624382
ENSRNOG00000012406	Pcbp4	poly(rC)-binding protein 4 [Source:RefSeq peptide;Acc:NP_001178812]	-0.560729	4.93915	0.000651235	0.00626723
ENSRNOG00000010475	Casp3	Caspase-3Caspase-3 subunit p17Caspase-3 subunit p12 [Source:UniProtKB/Swiss-Prot;Acc:P55213]	0.54011	5.94173	0.000651909	0.00626831
ENSRNOG00000004763	Sirpa	Tyrosine-protein phosphatase non-receptor type substrate 1 [Source:UniProtKB/Swiss-Prot;Acc:P97710]	-0.584507	5.5244	0.000654212	0.00627965
ENSRNOG00000020948	Pth1r	Parathyroid hormone/parathyroid hormone-related peptide receptor [Source:UniProtKB/Swiss-Prot;Acc:P25961]	-0.634357	4.79107	0.000654111	0.00627965
ENSRNOG00000005918	RGD1563941	Putative uncharacterized protein RGD1563941Putative uncharacterized protein RGD1563941_predicted [Source:UniProtKB/TrEMBL;Acc:B0BNK2]	-0.81789	3.30713	0.000656115	0.00629251
ENSRNOG00000010951	Cmtm6	CKLF-like MARVEL transmembrane domain-containing protein 6 [Source:RefSeq peptide;Acc:NP_001007803]	0.514892	6.5103	0.0006703	0.00641766
ENSRNOG00000027797	Nit2	Omega-amidase NIT2 [Source:UniProtKB/Swiss-Prot;Acc:Q497B0]	-0.494925	7.65792	0.000670313	0.00641766
ENSRNOG00000019674	RGD1309313	similar to RIKEN cDNA 4930538D17 (RGD1309313), mRNA [Source:RefSeq DNA;Acc:NM_001014030]	0.64513	4.26609	0.000675143	0.00645837
ENSRNOG00000013003	Srms	tyrosine-protein kinase Srms [Source:RefSeq peptide;Acc:NP_001011961]	1.9448	0.512403	0.000682989	0.00652783
ENSRNOG00000002125	Ccni	cyclin-I [Source:RefSeq peptide;Acc:NP_001099468]	-0.496996	6.93812	0.000684571	0.00653736
ENSRNOG00000000821	Tubb5	Tubulin beta-5 chain [Source:UniProtKB/Swiss-Prot;Acc:P69897]	-0.503774	5.62188	0.000690978	0.00659291
ENSRNOG00000001254	Col6a2	collagen, type VI, alpha 2 [Source:RefSeq peptide;Acc:NP_001094211]	-0.840633	3.96366	0.000691587	0.00659309
ENSRNOG00000010178	Cgrrf1	Cell growth regulator with RING finger domain protein 1 [Source:UniProtKB/Swiss-Prot;Acc:P97587]	-0.53824	5.57245	0.000693094	0.00660183
ENSRNOG00000001113	Mmd2	monocyte to macrophage differentiation-associated 2 [Source:RefSeq peptide;Acc:NP_001032294]	-2.44531	3.18222	0.000695616	0.00661456
ENSRNOG00000024336	Senp6	sentrin-specific protease 6 [Source:RefSeq peptide;Acc:NP_001100312]	0.499968	6.04991	0.000695217	0.00661456
ENSRNOG00000008243	Slc43a1	large neutral amino acids transporter small subunit 3 [Source:RefSeq peptide;Acc:NP_001101212]	-0.520813	5.34126	0.000702277	0.00667223
ENSRNOG00000016763	Fgfr4	Fibroblast growth factor receptor 4 [Source:UniProtKB/Swiss-Prot;Acc:Q498D6]	-0.499037	5.80348	0.000702969	0.00667313
ENSRNOG00000019879	Sycn	Syncollin [Source:UniProtKB/Swiss-Prot;Acc:O35775]	1.45282	3.18702	0.000707619	0.00671157
ENSRNOG00000015268	Ppapdc2	Presqualene diphosphate phosphatase [Source:UniProtKB/Swiss-Prot;Acc:Q66H88]	0.697297	3.81734	0.000718529	0.00680927
ENSRNOG00000001809	LOC681544	histidine-rich glycoprotein [Source:RefSeq peptide;Acc:NP_596919]	-0.462068	10.5854	0.000728514	0.00689804
ENSRNOG00000019817	Ddx28	probable ATP-dependent RNA helicase DDX28 [Source:RefSeq peptide;Acc:NP_001102368]	0.786185	3.24319	0.000734755	0.00695124
ENSRNOG00000021619	Cela3b	chymotrypsin-like elastase family, member 3B [Source:RefSeq peptide;Acc:NP_001100162]	1.08297	4.20124	0.000739211	0.00698748
ENSRNOG00000006392	Xrcc6	thyroid autoantigen [Source:RefSeq peptide;Acc:NP_620780]	-0.667344	4.01135	0.0007436	0.00702303
ENSRNOG00000012733	Ankrd12	ankyrin repeat domain-containing protein 12 [Source:RefSeq peptide;Acc:NP_001101708]	-0.541177	5.0265	0.000744843	0.00702882
ENSRNOG00000019758		Importin-13 [Source:UniProtKB/Swiss-Prot;Acc:Q9JM04]	0.583539	4.6349	0.000748166	0.00705423
ENSRNOG00000007545	Angptl4	Angiopoietin-related protein 4 [Source:UniProtKB/Swiss-Prot;Acc:Q6TMA8]	-0.671962	6.40698	0.000754157	0.00710472
ENSRNOG00000028178	Snhg8	Uncharacterized protein [Source:UniProtKB/TrEMBL;Acc:D4A2X1]	1.27042	1.7229	0.000756327	0.00711916
ENSRNOG00000032182		Uncharacterized protein [Source:UniProtKB/TrEMBL;Acc:E9PTD0]	-1.61775	0.717991	0.000757557	0.00712473
ENSRNOG00000018151	Isg20	interferon-stimulated gene 20 kDa protein [Source:RefSeq peptide;Acc:NP_001008510]	-1.40069	1.28405	0.000760634	0.00714765
ENSRNOG00000009080	Atp6v1d	V-type proton ATPase subunit D [Source:RefSeq peptide;Acc:NP_955418]	0.539085	5.08848	0.000766117	0.00718709
ENSRNOG00000028366	Gphn	GephyrinMolybdopterin adenylyltransferaseMolybdopterin molybdenumtransferase [Source:UniProtKB/Swiss-Prot;Acc:Q03555]	-0.494444	5.63996	0.000766008	0.00718709
ENSRNOG00000013949	Idh2	Isocitrate dehydrogenase [NADP], mitochondrial [Source:UniProtKB/Swiss-Prot;Acc:P56574]	-0.499165	6.63671	0.000769031	0.00720838
ENSRNOG00000031998		Uncharacterized protein [Source:UniProtKB/TrEMBL;Acc:F1M0A5]	0.500447	6.12982	0.000770407	0.00721522
ENSRNOG00000042276	Trappc2	trafficking protein particle complex subunit 2 [Source:RefSeq peptide;Acc:NP_001020136]	-1.27996	1.3676	0.000771911	0.00722326
ENSRNOG00000010472	Ccdc32	Uncharacterized protein C15orf57 homolog [Source:UniProtKB/Swiss-Prot;Acc:Q561K4]	-0.735054	3.42046	0.000774118	0.00723784
ENSRNOG00000019253	Bcar1	Breast cancer anti-estrogen resistance protein 1 [Source:UniProtKB/Swiss-Prot;Acc:Q63767]	-0.489176	6.99446	0.000780684	0.00729313
ENSRNOG00000001443	Rhbdd2	rhomboid domain-containing protein 2 [Source:RefSeq peptide;Acc:NP_001178756]	-0.760773	4.0109	0.000788029	0.00735559
ENSRNOG00000028493	Ppp1r15b	protein phosphatase 1 regulatory subunit 15B [Source:RefSeq peptide;Acc:NP_001100645]	-0.521293	7.22174	0.000791243	0.00737944
ENSRNOG00000001183	Hnf1a	Hepatocyte nuclear factor 1-alpha [Source:UniProtKB/Swiss-Prot;Acc:P15257]	0.534732	5.62191	0.00079515	0.00740969
ENSRNOG00000017977	Smpd1	sphingomyelin phosphodiesterase [Source:RefSeq peptide;Acc:NP_001006998]	-0.500556	7.73183	0.000806173	0.00750614
ENSRNOG00000012934	Arhgef7	Rho guanine nucleotide exchange factor 7 [Source:UniProtKB/Swiss-Prot;Acc:O55043]	-0.575382	5.60902	0.000811514	0.00754958
ENSRNOG00000003302	Flcn	Folliculin [Source:UniProtKB/Swiss-Prot;Acc:Q76JQ2]	-0.497815	5.79441	0.000822437	0.00764483
ENSRNOG00000032936	Shank3	SH3 and multiple ankyrin repeat domains protein 3 [Source:UniProtKB/Swiss-Prot;Acc:Q9JLU4]	-0.562881	4.75278	0.000827485	0.00768536
ENSRNOG00000010523	Nat5	N-alpha-acetyltransferase 20, NatB catalytic subunit [Source:RefSeq peptide;Acc:NP_001102065]	0.647868	4.2188	0.000832836	0.00772863
ENSRNOG00000013604	Gpx4	Phospholipid hydroperoxide glutathione peroxidase, mitochondrial [Source:UniProtKB/Swiss-Prot;Acc:P36970]	-0.494394	7.37695	0.000836362	0.00775492
ENSRNOG00000014294	Ptpn6	Tyrosine-protein phosphatase non-receptor type 6 [Source:UniProtKB/Swiss-Prot;Acc:P81718]	0.601538	4.52432	0.000840892	0.00779046
ENSRNOG00000005602	Mthfd1	C-1-tetrahydrofolate synthase, cytoplasmicMethylenetetrahydrofolate dehydrogenaseMethenyltetrahydrofolate cyclohydrolaseFormyltetrahydrofolate synthetase [Source:UniProtKB/Swiss-Prot;Acc:P27653]	-0.52103	7.41066	0.000844654	0.00781882
ENSRNOG00000025448	Limd2	LIM domain-containing protein 2 [Source:UniProtKB/Swiss-Prot;Acc:Q4KM31]	-1.15245	2.61619	0.000845862	0.00782352
ENSRNOG00000023538	Aldh5a1	Succinate-semialdehyde dehydrogenase, mitochondrial [Source:UniProtKB/Swiss-Prot;Acc:P51650]	-0.535136	5.09665	0.000846605	0.00782392
ENSRNOG00000009217	Fbxo6	F-box only protein 6 [Source:UniProtKB/Swiss-Prot;Acc:Q923V4]	0.584279	4.43569	0.000859377	0.00793539
ENSRNOG00000007390	Nfkbia	NF-kappa-B inhibitor alpha [Source:UniProtKB/Swiss-Prot;Acc:Q63746]	-0.677412	5.36305	0.000866569	0.007982
ENSRNOG00000010489		Protein Smaug homolog 1 [Source:UniProtKB/Swiss-Prot;Acc:B5DF21]	0.775395	4.28429	0.000865923	0.007982
ENSRNOG00000022922	LOC100360985	Uncharacterized protein [Source:UniProtKB/TrEMBL;Acc:F1LX07]	1.04175	2.19374	0.000866047	0.007982
ENSRNOG00000014992	M6pr	Cation-dependent mannose-6-phosphate receptor [Source:UniProtKB/Swiss-Prot;Acc:Q6AY20]	-0.457469	7.48552	0.000873854	0.00804248
ENSRNOG00000012181	Lpl	Lipoprotein lipase [Source:UniProtKB/Swiss-Prot;Acc:Q06000]	-1.02547	3.75523	0.000876132	0.0080542
ENSRNOG00000019986	Pot1a	protection of telomeres protein 1 [Source:RefSeq peptide;Acc:NP_001019493]	0.900997	2.83032	0.000876569	0.0080542
ENSRNOG00000013527	LOC100360403	ATP-binding cassette, subfamily C (CFTR/MRP), member 9 (Abcc9), mRNA [Source:RefSeq DNA;Acc:NM_013040]	-0.636641	4.16652	0.000877418	0.00805537
ENSRNOG00000028348	Lhx8	LIM/homeobox protein Lhx8 [Source:RefSeq peptide;Acc:NP_001012219]	1.81256	0.729439	0.00087831	0.00805694
ENSRNOG00000021887	Cyb561d2	Cytochrome b561 domain-containing protein 2 [Source:UniProtKB/Swiss-Prot;Acc:Q641Y1]	-0.810566	3.39675	0.000881615	0.008074
ENSRNOG00000033429	LOC100363112	Aa2-296-like (LOC100363112), mRNA [Source:RefSeq DNA;Acc:NM_001177822]	-0.494141	6.63818	0.00088101	0.008074
ENSRNOG00000021919	Rhoj	rho-related GTP-binding protein RhoJ [Source:RefSeq peptide;Acc:NP_001008321]	-1.0492	2.29676	0.000884066	0.00808346
ENSRNOG00000037426	Gtpbp6	GTP binding protein 6 (putative) [Source:RefSeq peptide;Acc:NP_001129312]	-0.65538	4.02202	0.000884094	0.00808346
ENSRNOG00000000257	Smpd3	Sphingomyelin phosphodiesterase 3 [Source:UniProtKB/Swiss-Prot;Acc:O35049]	-0.713302	3.55379	0.00088968	0.00811284
ENSRNOG00000011124	Eif4g2-ps1		0.477601	6.0337	0.000890619	0.00811284
ENSRNOG00000011987	Cd2ap	CD2-associated protein [Source:RefSeq peptide;Acc:NP_852140]	0.491123	5.62104	0.000891664	0.00811284
ENSRNOG00000012393	S100a13	protein S100-A13 [Source:RefSeq peptide;Acc:NP_001178536]	0.972724	2.4169	0.000890838	0.00811284
ENSRNOG00000017730	Psmd1	26S proteasome non-ATPase regulatory subunit 1 [Source:UniProtKB/Swiss-Prot;Acc:O88761]	-0.475453	7.45482	0.000890288	0.00811284
ENSRNOG00000019283	P2ry2	P2Y purinoceptor 2 [Source:UniProtKB/Swiss-Prot;Acc:P41232]	-0.535173	5.99367	0.000891357	0.00811284
ENSRNOG00000000577	Ddit4	DNA damage-inducible transcript 4 protein [Source:UniProtKB/Swiss-Prot;Acc:Q8VHZ9]	-1.2853	2.34328	0.000898602	0.00816931
ENSRNOG00000001621	C2cd2	C2 domain-containing protein 2 [Source:RefSeq peptide;Acc:NP_955423]	-0.515774	6.04247	0.000900133	0.00817657
ENSRNOG00000042021		Uncharacterized protein [Source:UniProtKB/TrEMBL;Acc:F1M5Q5]	-1.24724	1.89843	0.000903562	0.00820105
ENSRNOG00000001980	Ugt2b36	UDP-glucuronosyltransferase 2B15 [Source:UniProtKB/Swiss-Prot;Acc:P36511]	0.455889	8.99739	0.000905147	0.00820877
ENSRNOG00000014876	Lpin2	phosphatidate phosphatase LPIN2 [Source:RefSeq peptide;Acc:NP_001101706]	-0.531935	5.95911	0.000909772	0.00824403
ENSRNOG00000014645	Aldh7a1	Alpha-aminoadipic semialdehyde dehydrogenase [Source:UniProtKB/Swiss-Prot;Acc:Q64057]	-0.457342	8.78866	0.000914132	0.00827682
ENSRNOG00000037134	Shc4	SHC-transforming protein 4 [Source:RefSeq peptide;Acc:NP_001177994]	-0.510036	5.81208	0.000915392	0.00828152
ENSRNOG00000011008	Bet1	BET1 homolog [Source:UniProtKB/Swiss-Prot;Acc:Q62896]	-0.540565	5.03465	0.000916329	0.00828329
ENSRNOG00000033593	Osbpl9	oxysterol binding protein-like 9 [Source:RefSeq peptide;Acc:NP_001037699]	0.507342	6.60491	0.000921559	0.00832383
ENSRNOG00000037188	Mug1	Murinoglobulin-1 [Source:UniProtKB/Swiss-Prot;Acc:Q03626]	0.736686	10.8476	0.000923362	0.00833338
ENSRNOG00000032945	Ctdspl	CTD small phosphatase-like protein [Source:RefSeq peptide;Acc:NP_001100335]	-0.741477	4.42651	0.000931099	0.00839643
ENSRNOG00000028188		Glutathione S-transferase theta-2 [Source:UniProtKB/Swiss-Prot;Acc:P30713]	0.485194	7.2637	0.000932863	0.00840555
ENSRNOG00000019691	Ccs	Copper chaperone for superoxide dismutase [Source:UniProtKB/Swiss-Prot;Acc:Q9JK72]	-0.509662	6.27548	0.000936701	0.00843333
ENSRNOG00000002208	Shroom3	protein Shroom3 [Source:RefSeq peptide;Acc:NP_001094359]	0.615538	4.64537	0.000942929	0.00848256
ENSRNOG00000011451	Lrp3	Low-density lipoprotein receptor-related protein 3 [Source:UniProtKB/Swiss-Prot;Acc:O88204]	-0.501901	6.99213	0.000958632	0.00861689
ENSRNOG00000025523	RGD1564887	Uncharacterized protein [Source:UniProtKB/TrEMBL;Acc:D3ZVS0]	0.68765	3.72704	0.000965352	0.00867032
ENSRNOG00000002795	Cog1	component of oligomeric golgi complex 1 [Source:RefSeq peptide;Acc:NP_001100532]	0.563231	4.92501	0.000974271	0.0087434
ENSRNOG00000018395	Usp40	ubiquitin carboxyl-terminal hydrolase 40 [Source:RefSeq peptide;Acc:NP_001128357]	0.54373	4.76966	0.000977774	0.00876076
ENSRNOG00000029810	Tspan4	tetraspanin-4 [Source:RefSeq peptide;Acc:NP_001013088]	-0.535246	6.67585	0.000977258	0.00876076
ENSRNOG00000030251	RT1-CE10	RT1 class I, locus CE10 [Source:RefSeq peptide;Acc:NP_001008833]	0.543335	5.26096	0.000980299	0.00877184
ENSRNOG00000043107	Abhd10	Abhydrolase domain-containing protein 10, mitochondrial [Source:UniProtKB/Swiss-Prot;Acc:Q5I0K5]	1.11593	1.94678	0.00098058	0.00877184
ENSRNOG00000013410	Spink1	Serine protease inhibitor Kazal-type 3 [Source:UniProtKB/Swiss-Prot;Acc:P09656]	-0.561617	6.58668	0.00098535	0.00880745
ENSRNOG00000042185		Putative uncharacterized protein [Source:UniProtKB/TrEMBL;Acc:Q0ZFS9]	-0.548467	5.64969	0.00098861	0.00882953
ENSRNOG00000005990	Wdsub1	WD repeat, SAM and U-box domain-containing protein 1 [Source:UniProtKB/Swiss-Prot;Acc:Q5FVN8]	-0.867242	2.80781	0.00100692	0.00898588
ENSRNOG00000009899		Uncharacterized protein [Source:UniProtKB/TrEMBL;Acc:D3ZWL1]	1.17382	3.15042	0.00102512	0.00914102
ENSRNOG00000015568	Ppapdc1b	phosphatidate phosphatase PPAPDC1B [Source:RefSeq peptide;Acc:NP_001102881]	0.602703	4.3509	0.00102666	0.00914739
ENSRNOG00000017113	Ccnt2	cyclin-T2 [Source:RefSeq peptide;Acc:NP_001100641]	0.604728	4.32914	0.00103227	0.00919012
ENSRNOG00000025115		Uncharacterized protein [Source:UniProtKB/TrEMBL;Acc:F1LXT0]	0.812073	3.3295	0.0010331	0.00919016
ENSRNOG00000006304	Mdm2	E3 ubiquitin-protein ligase Mdm2 [Source:RefSeq peptide;Acc:NP_001101569]	0.596009	4.62662	0.00103862	0.00923188
ENSRNOG00000003139		Structural maintenance of chromosomes protein 1A [Source:UniProtKB/Swiss-Prot;Acc:Q9Z1M9]	-0.455896	7.07809	0.00103958	0.00923312
ENSRNOG00000012420	Bcl9l	B-cell CLL/lymphoma 9-like protein [Source:RefSeq peptide;Acc:NP_001100287]	-0.569742	6.04793	0.00104385	0.00926361
ENSRNOG00000018517	Trim21	52 kDa Ro protein [Source:RefSeq peptide;Acc:NP_001076041]	0.791826	3.33226	0.00104655	0.00928023
ENSRNOG00000029431		LRRGT00171 [Source:UniProtKB/TrEMBL;Acc:Q6QI37]	0.891561	3.01443	0.00105302	0.00933018
ENSRNOG00000020923	Tuft1	tuftelin [Source:RefSeq peptide;Acc:NP_001102418]	1.4138	1.32285	0.00106321	0.00941302
ENSRNOG00000009867	Tgfb3	Transforming growth factor beta-3 [Source:UniProtKB/Swiss-Prot;Acc:Q07258]	-1.19334	1.96534	0.001065	0.00942138
ENSRNOG00000013872	P2ry14	P2Y purinoceptor 14 [Source:UniProtKB/Swiss-Prot;Acc:O35881]	-0.877504	2.95526	0.00106795	0.00943254
ENSRNOG00000021245	RGD1311739	UPF0687 protein C20orf27 homolog [Source:UniProtKB/Swiss-Prot;Acc:Q4KM45]	-1.02208	2.47818	0.0010672	0.00943254
ENSRNOG00000022657	Tmem97	Transmembrane protein 97 [Source:UniProtKB/Swiss-Prot;Acc:Q5U3Y7]	0.47244	6.01555	0.00107839	0.00951726
ENSRNOG00000026431	Dopey2	protein dopey-2 [Source:RefSeq peptide;Acc:NP_001178589]	-0.62769	4.27314	0.00108607	0.00956994
ENSRNOG00000034191	Fmo1	Dimethylaniline monooxygenase [N-oxide-forming] 1 [Source:UniProtKB/Swiss-Prot;Acc:P36365]	-0.655048	7.14916	0.00108582	0.00956994
ENSRNOG00000024737	Tnrc6a	trinucleotide repeat-containing gene 6A protein [Source:RefSeq peptide;Acc:NP_001101019]	0.484021	6.42282	0.00108983	0.00959551
ENSRNOG00000014166	Smoc2	SPARC-related modular calcium-binding protein 2 [Source:RefSeq peptide;Acc:NP_001099685]	-1.48487	1.12642	0.00109712	0.00965206
ENSRNOG00000006396	Sdc1	Syndecan-1 [Source:UniProtKB/Swiss-Prot;Acc:P26260]	-0.501355	7.37633	0.00110261	0.00969275
ENSRNOG00000008452	Eid1	EP300-interacting inhibitor of differentiation 1 [Source:RefSeq peptide;Acc:NP_001102675]	-0.496579	5.79154	0.00110613	0.00970837
ENSRNOG00000028092	Cpa2	Carboxypeptidase A2 [Source:UniProtKB/Swiss-Prot;Acc:P19222]	1.11775	4.49272	0.00110547	0.00970837
ENSRNOG00000002876	Fam86a	family with sequence similarity 86, member A (Fam86a), mRNA [Source:RefSeq DNA;Acc:NM_001106975]	0.764226	3.14662	0.00110823	0.00971669
ENSRNOG00000031731	RGD1310861	Uncharacterized protein C12orf24 homolog [Source:UniProtKB/Swiss-Prot;Acc:Q5U1Y9]	0.849971	2.85786	0.00110881	0.00971669
ENSRNOG00000023896	Dusp6	Dual specificity protein phosphatase 6 [Source:UniProtKB/Swiss-Prot;Acc:Q64346]	-0.843956	5.8269	0.00111018	0.00972105
ENSRNOG00000001845	Top3b	DNA topoisomerase 3-beta-1 [Source:RefSeq peptide;Acc:NP_001099331]	0.613876	4.41354	0.00111312	0.00972451
ENSRNOG00000004473	Ppargc1a	Peroxisome proliferator-activated receptor gamma coactivator 1-alpha [Source:UniProtKB/Swiss-Prot;Acc:Q9QYK2]	1.01325	2.17564	0.00111318	0.00972451
ENSRNOG00000013934	St5	suppression of tumorigenicity 5 protein [Source:RefSeq peptide;Acc:NP_001101017]	0.496987	5.47631	0.00111319	0.00972451
ENSRNOG00000004789	LOC305076	Digestive organ expansion factor homolog [Source:UniProtKB/Swiss-Prot;Acc:Q5M9G7]	0.764257	3.17549	0.00111669	0.00972526
ENSRNOG00000005041	Crip2	Cysteine-rich protein 2 [Source:UniProtKB/Swiss-Prot;Acc:P36201]	0.498359	7.41538	0.00111437	0.00972526
ENSRNOG00000005998		SPARC-related modular calcium-binding protein 1 [Source:RefSeq peptide;Acc:NP_001002835]	-0.471844	6.02983	0.00111603	0.00972526
ENSRNOG00000008256	Mrpl38	39S ribosomal protein L38, mitochondrial [Source:UniProtKB/Swiss-Prot;Acc:Q5PQN9]	0.552621	4.74144	0.00111676	0.00972526
ENSRNOG00000002609		ERO1-like protein beta [Source:RefSeq peptide;Acc:NP_001178822]	0.55818	5.32704	0.00112001	0.00973886
ENSRNOG00000006400	Tbc1d14	TBC1 domain family member 14 [Source:UniProtKB/Swiss-Prot;Acc:Q5CD77]	-0.482585	6.12694	0.00112006	0.00973886
ENSRNOG00000010558	Ppif	Peptidyl-prolyl cis-trans isomerase F, mitochondrial [Source:UniProtKB/Swiss-Prot;Acc:P29117]	-0.507221	5.47457	0.00112358	0.00975427
ENSRNOG00000026415		collagen alpha-1(XIV) chain [Source:RefSeq peptide;Acc:NP_001124020]	-0.811156	5.30254	0.00112302	0.00975427
ENSRNOG00000020951	Slc4a1	Band 3 anion transport protein [Source:UniProtKB/Swiss-Prot;Acc:P23562]	0.758161	3.42824	0.00113343	0.00983218
ENSRNOG00000040151	Sdr16c6	short-chain dehydrogenase/reductase family 16C member 6 [Source:RefSeq peptide;Acc:NP_001102826]	-2.35732	1.73691	0.00114047	0.00988555
ENSRNOG00000023061			0.517886	5.7976	0.00115166	0.00997478
ENSRNOG00000010529	Thbs2	thrombospondin 2 precursor [Source:RefSeq peptide;Acc:NP_001162609]	-1.15287	1.86865	0.00116179	0.0100547
ENSRNOG00000003147		Sequestosome-1 [Source:UniProtKB/Swiss-Prot;Acc:O08623]	0.449246	9.01757	0.00116752	0.0100965
ENSRNOG00000011752	Sh3d19	Similar to SH3 domain protein D19 (Predicted)Uncharacterized protein [Source:UniProtKB/TrEMBL;Acc:D3Z8S0]	0.473054	6.14603	0.0011745	0.0101491
ENSRNOG00000016063	LOC361635	UPF0505 protein C16orf62 homolog [Source:UniProtKB/Swiss-Prot;Acc:Q5XI83]	0.522164	5.44169	0.00117891	0.0101714
ENSRNOG00000032138	LOC691781	tubulin, alpha 1B (Tuba1b), mRNA [Source:RefSeq DNA;Acc:NM_001044270]	-0.695203	3.68431	0.00117886	0.0101714
ENSRNOG00000006334	Txndc16	Uncharacterized protein [Source:UniProtKB/TrEMBL;Acc:D3ZQK4]	-0.949509	2.40369	0.00118125	0.0101837
ENSRNOG00000009438	Serpina6	Corticosteroid-binding globulin [Source:UniProtKB/Swiss-Prot;Acc:P31211]	-0.4777	8.91918	0.00118333	0.010186
ENSRNOG00000037113	Slfn2	schlafen family member 12-like [Source:RefSeq peptide;Acc:NP_001100501]	0.730016	3.31125	0.0011828	0.010186
ENSRNOG00000000645	Reep3	receptor expression-enhancing protein 3 [Source:RefSeq peptide;Acc:NP_001099856]	0.487863	6.99429	0.00119097	0.0102438
ENSRNOG00000042369	RGD1564614	similar to complement factor H-related protein [Source:RefSeq peptide;Acc:NP_001128264]	0.444889	8.55714	0.00120636	0.0103682
ENSRNOG00000015780	Rcn2	Reticulocalbin-2 [Source:UniProtKB/Swiss-Prot;Acc:Q62703]	-0.989584	2.17821	0.00121494	0.010434
ENSRNOG00000002930	Ppl	periplakin [Source:RefSeq peptide;Acc:NP_001100446]	1.0373	2.44306	0.00121644	0.0104388
ENSRNOG00000024874	Prtfdc1	phosphoribosyltransferase domain-containing protein 1 [Source:RefSeq peptide;Acc:NP_001099597]	-0.852722	2.7099	0.00122138	0.0104731
ENSRNOG00000016776	Extl1	exostosin-like 1 [Source:RefSeq peptide;Acc:NP_001101455]	0.498301	5.54923	0.00122241	0.0104739
ENSRNOG00000010744	Nrp1	Neuropilin-1 [Source:UniProtKB/Swiss-Prot;Acc:Q9QWJ9]	-0.634598	3.94608	0.00122472	0.0104857
ENSRNOG00000010017	Wee1	Wee1-like protein kinase [Source:UniProtKB/Swiss-Prot;Acc:Q63802]	-0.980848	3.14618	0.00123083	0.0105299
ENSRNOG00000008239	Repin1	Replication initiator 1 [Source:UniProtKB/Swiss-Prot;Acc:Q68H95]	0.54373	4.76549	0.00124762	0.0106654
ENSRNOG00000021392	Noc2l	nucleolar complex protein 2 homolog [Source:RefSeq peptide;Acc:NP_001029069]	0.57264	4.54737	0.00125709	0.0107381
ENSRNOG00000008432	Slc22a5	Solute carrier family 22 member 5 [Source:UniProtKB/Swiss-Prot;Acc:O70594]	0.613768	5.65675	0.00125899	0.0107462
ENSRNOG00000032394	Tymp	Thymidine phosphorylase [Source:UniProtKB/Swiss-Prot;Acc:Q5FVR2]	0.573934	7.2349	0.00126475	0.0107871
ENSRNOG00000015329	Kpna2	importin subunit alpha-2 [Source:RefSeq peptide;Acc:NP_445935]	0.593271	4.71878	0.00127243	0.0108443
ENSRNOG00000016250	Ammecr1l	AMMECR1-like protein [Source:RefSeq peptide;Acc:NP_001100869]	-0.538054	6.59347	0.00127368	0.0108467
ENSRNOG00000040195		Uncharacterized protein [Source:UniProtKB/TrEMBL;Acc:F1LZT0]	-1.04178	2.1296	0.0012876	0.0109569
ENSRNOG00000005987	Suox	Sulfite oxidase, mitochondrial [Source:UniProtKB/Swiss-Prot;Acc:Q07116]	-0.521066	6.78869	0.00129366	0.0110001
ENSRNOG00000025602	Cdk4	Cyclin-dependent kinase 4 [Source:UniProtKB/Swiss-Prot;Acc:P35426]	-0.532759	4.66527	0.00129646	0.0110071
ENSRNOG00000027276	Xkr4	XK-related protein 4 [Source:UniProtKB/Swiss-Prot;Acc:Q5GH59]	-1.49675	1.06795	0.00129614	0.0110071
ENSRNOG00000003566	Apoh	Beta-2-glycoprotein 1 [Source:UniProtKB/Swiss-Prot;Acc:P26644]	-0.456784	11.6677	0.00132209	0.0112076
ENSRNOG00000015217	Ltv1	LTV1 homolog (S. cerevisiae) (Ltv1), mRNA [Source:RefSeq DNA;Acc:NM_001014157]	0.724609	3.35661	0.00132204	0.0112076
ENSRNOG00000037850		Uncharacterized protein [Source:UniProtKB/TrEMBL;Acc:D3Z900]	-0.47521	7.1869	0.00132367	0.0112126
ENSRNOG00000015334		FCH domain only protein 2 [Source:RefSeq peptide;Acc:NP_001178561]	0.557977	5.08672	0.00133242	0.0112781
ENSRNOG00000013673	Msh3	DNA mismatch repair protein Msh3 [Source:RefSeq peptide;Acc:NP_001178886]	-0.653945	3.94625	0.0013355	0.0112957
ENSRNOG00000006807		Fructose-bisphosphate aldolase B [Source:UniProtKB/Swiss-Prot;Acc:P00884]	-0.457513	11.4765	0.00133679	0.0112973
ENSRNOG00000019519	MGC125086	Probable gluconokinase [Source:UniProtKB/Swiss-Prot;Acc:Q32PY9]	-0.676288	4.08018	0.00133772	0.0112973
ENSRNOG00000015300	Spsb3	SPRY domain-containing SOCS box protein 3 [Source:RefSeq peptide;Acc:NP_001100458]	0.541833	4.76469	0.00133921	0.0113013
ENSRNOG00000033772	Serpinb9	serpin B9 [Source:RefSeq peptide;Acc:NP_001007733]	-0.562169	4.29848	0.00134373	0.011331
ENSRNOG00000033208	Mup4	major urinary protein 4 [Source:RefSeq peptide;Acc:NP_942079]	0.963979	2.79764	0.00134517	0.0113345
ENSRNOG00000020167	Reep5	Receptor expression-enhancing protein 5 [Source:UniProtKB/Swiss-Prot;Acc:B2RZ37]	0.583663	4.40959	0.0013522	0.0113851
ENSRNOG00000023485	Ushbp1	Usher syndrome type-1C protein-binding protein 1 [Source:UniProtKB/Swiss-Prot;Acc:Q3T1I3]	-0.83347	2.85172	0.00135433	0.0113945
ENSRNOG00000007700	Inhbc	Inhibin beta C chain [Source:UniProtKB/Swiss-Prot;Acc:Q9WUK5]	0.479811	6.99421	0.00135976	0.0114316
ENSRNOG00000017440	Bgn	Biglycan [Source:UniProtKB/Swiss-Prot;Acc:P47853]	-0.549197	6.5391	0.00136253	0.0114463
ENSRNOG00000013791	Enpp3	Ectonucleotide pyrophosphatase/phosphodiesterase family member 3Alkaline phosphodiesterase INucleotide pyrophosphatase [Source:UniProtKB/Swiss-Prot;Acc:P97675]	-0.593341	6.4414	0.00136539	0.0114616
ENSRNOG00000036589		Uncharacterized protein [Source:UniProtKB/TrEMBL;Acc:F1M0H8]	0.647989	3.60854	0.00137517	0.0115351
ENSRNOG00000012302	Gucy1a3	Guanylate cyclase soluble subunit alpha-3 [Source:UniProtKB/Swiss-Prot;Acc:P19686]	-0.757507	4.38444	0.00138494	0.0116084
ENSRNOG00000019560	Pde2a	cGMP-dependent 3',5'-cyclic phosphodiesterase [Source:UniProtKB/Swiss-Prot;Acc:Q01062]	-0.518078	5.40369	0.00140134	0.011737
ENSRNOG00000002212	Hsd17b13	17-beta-hydroxysteroid dehydrogenase 13 [Source:UniProtKB/Swiss-Prot;Acc:Q5M875]	-0.480979	7.51099	0.00140968	0.0117892
ENSRNOG00000022505	LOC684568	Uncharacterized protein [Source:UniProtKB/TrEMBL;Acc:D3ZX83]	0.572688	4.7355	0.0014094	0.0117892
ENSRNOG00000011568	Rspo3	R-spondin-3 [Source:RefSeq peptide;Acc:NP_001094460]	-1.01279	2.13655	0.00141267	0.0118054
ENSRNOG00000011815	Sgk1	Serine/threonine-protein kinase Sgk1 [Source:UniProtKB/Swiss-Prot;Acc:Q06226]	-0.56813	5.30962	0.00141384	0.0118063
ENSRNOG00000009430	Gnl2	nucleolar GTP-binding protein 2 [Source:RefSeq peptide;Acc:NP_001020907]	0.548085	4.59239	0.00141776	0.0118302
ENSRNOG00000011280	Mllt3	myeloid/lymphoid or mixed-lineage leukemia, translocated to, 3 [Source:RefSeq peptide;Acc:NP_446170]	-1.29147	1.72364	0.00144451	0.0120444
ENSRNOG00000037857	LOC686393	Uncharacterized protein [Source:UniProtKB/TrEMBL;Acc:D4A4L9]	-1.20375	1.57627	0.00144737	0.0120593
ENSRNOG00000020871		Uncharacterized protein [Source:UniProtKB/TrEMBL;Acc:D3Z8U9]	-0.59778	4.83672	0.00145606	0.0121136
ENSRNOG00000038955	MGC105567	similar to cDNA sequence BC023105 (MGC105567), mRNA [Source:RefSeq DNA;Acc:NM_001024284]	1.51692	1.05845	0.00145511	0.0121136
ENSRNOG00000000878	Slc44a4	Choline transporter-like protein 4 [Source:UniProtKB/Swiss-Prot;Acc:Q6MG71]	-1.07401	1.99275	0.00146296	0.012162
ENSRNOG00000008872	Tmem68	transmembrane protein 68 [Source:RefSeq peptide;Acc:NP_001101373]	0.980538	2.36535	0.0014666	0.0121832
ENSRNOG00000000531	LOC689755	RCG60667, isoform CRA_cUncharacterized protein [Source:UniProtKB/TrEMBL;Acc:D3ZGM5]	-0.839469	2.80807	0.00147218	0.0122204
ENSRNOG00000001691	Cldn14	claudin-14 [Source:RefSeq peptide;Acc:NP_001013447]	-0.601955	4.41417	0.00147547	0.0122386
ENSRNOG00000000986		Uncharacterized protein [Source:UniProtKB/TrEMBL;Acc:D3ZXQ2]	0.723673	3.54487	0.00148411	0.0123012
ENSRNOG00000002458	Cox11	COX11 homolog, cytochrome c oxidase assembly protein [Source:RefSeq peptide;Acc:NP_001103045]	-0.563039	4.554	0.00149111	0.01235
ENSRNOG00000019754	Gdap2	Ganglioside-induced differentiation-associated-protein 2 [Source:UniProtKB/Swiss-Prot;Acc:Q66H63]	0.668733	3.58863	0.00149604	0.0123817
ENSRNOG00000003042	Mettl13	methyltransferase-like protein 13 [Source:RefSeq peptide;Acc:NP_001127973]	0.598868	4.31382	0.00150123	0.0124154
ENSRNOG00000005358	Pmm1	phosphomannomutase 1 [Source:RefSeq peptide;Acc:NP_001008324]	-0.65572	3.47256	0.00150846	0.012466
ENSRNOG00000016220	LOC100359613	60S ribosomal protein L12 [Source:UniProtKB/Swiss-Prot;Acc:P23358]	-0.487801	6.87538	0.00150988	0.0124685
ENSRNOG00000020580		Uncharacterized protein [Source:UniProtKB/TrEMBL;Acc:D3ZEL4]	0.501928	5.48218	0.00151833	0.0125291
ENSRNOG00000025730	Armcx3	Armadillo repeat-containing X-linked protein 3 [Source:UniProtKB/Swiss-Prot;Acc:Q5XID7]	0.656156	3.56932	0.00152755	0.0125958
ENSRNOG00000027569		trafficking protein particle complex 9 [Source:RefSeq peptide;Acc:NP_001029328]	-0.516972	5.54651	0.0015325	0.0126273
ENSRNOG00000001964	Cd47	Leukocyte surface antigen CD47 [Source:UniProtKB/Swiss-Prot;Acc:P97829]	-0.449195	6.355	0.00153948	0.0126685
ENSRNOG00000008971	Hnf4g	hepatocyte nuclear factor 4-gamma [Source:RefSeq peptide;Acc:NP_001102409]	0.982304	2.75398	0.0015402	0.0126685
ENSRNOG00000010881	Trak2	Trafficking kinesin-binding protein 2 [Source:UniProtKB/Swiss-Prot;Acc:Q8R2H7]	0.479546	5.94083	0.00154091	0.0126685
ENSRNOG00000025274		Beta-hexosaminidase subunit beta [Source:UniProtKB/Swiss-Prot;Acc:Q6AXR4]	-0.524069	5.34975	0.00154405	0.0126851
ENSRNOG00000019622	Cxcr7	C-X-C chemokine receptor type 7 [Source:UniProtKB/Swiss-Prot;Acc:O89039]	-1.45428	0.885314	0.00155101	0.0127328
ENSRNOG00000007728	Gsdmd	gasdermin-D [Source:RefSeq peptide;Acc:NP_001124025]	0.553173	4.83104	0.00155569	0.0127619
ENSRNOG00000007966	B4galt1	beta-1,4-galactosyltransferase 1 [Source:RefSeq peptide;Acc:NP_445739]	-0.509539	4.98493	0.00158316	0.0129778
ENSRNOG00000008222	Timm9	Mitochondrial import inner membrane translocase subunit Tim9 [Source:UniProtKB/Swiss-Prot;Acc:Q9WV97]	0.709949	3.48429	0.00158662	0.0129935
ENSRNOG00000036701	LOC100361457	Actin, cytoplasmic 2Actin, cytoplasmic 2, N-terminally processed [Source:UniProtKB/Swiss-Prot;Acc:P63259]	-0.498398	7.42115	0.00158741	0.0129935
ENSRNOG00000008676	Emp1	Epithelial membrane protein 1 [Source:UniProtKB/Swiss-Prot;Acc:P54848]	-1.04825	2.48924	0.00161636	0.0132207
ENSRNOG00000013529	Stk4	serine/threonine-protein kinase 4 [Source:RefSeq peptide;Acc:NP_001101270]	-0.485065	5.54822	0.0016198	0.0132392
ENSRNOG00000042584			-1.07009	1.95568	0.00162227	0.0132498
ENSRNOG00000003180		Uncharacterized protein [Source:UniProtKB/TrEMBL;Acc:F1LX16]	1.41718	1.2388	0.00162635	0.0132733
ENSRNOG00000004258	Chst7	Carbohydrate sulfotransferase 7 [Source:UniProtKB/Swiss-Prot;Acc:Q6XQG8]	-1.4085	0.932322	0.00163375	0.013324
ENSRNOG00000000443	C4b	Complement C4Complement C4 beta chainComplement C4 alpha chainC4a anaphylatoxinComplement C4 gamma chain [Source:UniProtKB/Swiss-Prot;Acc:P08649]	-0.569486	10.5206	0.00164015	0.0133664
ENSRNOG00000002443	Mfap3	Microfibril-associated glycoprotein 3 [Source:UniProtKB/Swiss-Prot;Acc:Q6AYF7]	0.591853	4.06608	0.00164751	0.0134166
ENSRNOG00000024374		Uncharacterized protein [Source:UniProtKB/TrEMBL;Acc:F1M135]	0.528717	5.13306	0.00165454	0.0134641
ENSRNOG00000018275	Errfi1	ERBB receptor feedback inhibitor 1 [Source:UniProtKB/Swiss-Prot;Acc:P05432]	-0.812965	9.9074	0.00166989	0.0135791
ENSRNOG00000000386	LOC100360692	Phenazine biosynthesis-like domain-containing protein [Source:UniProtKB/Swiss-Prot;Acc:Q68G31]	-0.578577	7.53805	0.00167388	0.0136017
ENSRNOG00000005447	LOC100364791	LOC360590 (RGD1311564), mRNA [Source:RefSeq DNA;Acc:NM_001108286]	0.57632	4.61386	0.0016789	0.0136325
ENSRNOG00000011586	Ccnl1	Cyclin-L1 [Source:UniProtKB/Swiss-Prot;Acc:Q9R1Q2]	0.658216	4.2789	0.00169231	0.0137314
ENSRNOG00000012999	Phb2	Prohibitin-2 [Source:UniProtKB/Swiss-Prot;Acc:Q5XIH7]	-0.461359	7.04718	0.00169816	0.0137689
ENSRNOG00000013090	Gadd45g	Growth arrest and DNA damage-inducible protein GADD45 gamma [Source:UniProtKB/Swiss-Prot;Acc:Q9WTQ7]	1.7801	4.75158	0.00172663	0.0139891
ENSRNOG00000023068	Cd5l	CD5 antigen-like [Source:RefSeq peptide;Acc:NP_001020856]	0.527538	6.91156	0.00172783	0.0139891
ENSRNOG00000004730	Meis2	homeobox protein Meis2 [Source:RefSeq peptide;Acc:NP_001101228]	-0.941197	2.64912	0.00173621	0.0140367
ENSRNOG00000012292	Alg8	probable dolichyl pyrophosphate Glc1Man9GlcNAc2 alpha-1,3-glucosyltransferase [Source:RefSeq peptide;Acc:NP_001029299]	-0.762268	3.06316	0.00173547	0.0140367
ENSRNOG00000006557		cytoplasmic FMR1 interacting protein 2 [Source:RefSeq peptide;Acc:NP_001100466]	-0.729349	4.49149	0.00173874	0.014041
ENSRNOG00000011367		vitamin D 25-hydroxylase [Source:RefSeq peptide;Acc:NP_001101969]	-0.812435	2.94864	0.00173926	0.014041
ENSRNOG00000004295		Uncharacterized protein [Source:UniProtKB/TrEMBL;Acc:D3ZU16]	0.862341	3.05991	0.00174631	0.0140877
ENSRNOG00000028941	Zbed3	zinc finger BED domain-containing protein 3 [Source:RefSeq peptide;Acc:NP_001020900]	0.692708	4.00723	0.00175337	0.0141345
ENSRNOG00000013382	Prss3	Cationic trypsin-3 [Source:UniProtKB/Swiss-Prot;Acc:P08426]	0.954461	5.09913	0.00176416	0.0142112
ENSRNOG00000019068	Ctrb1	Chymotrypsinogen BChymotrypsin B chain AChymotrypsin B chain BChymotrypsin B chain C [Source:UniProtKB/Swiss-Prot;Acc:P07338]	0.947119	5.61246	0.00176942	0.0142433
ENSRNOG00000020653	S1pr2	Sphingosine 1-phosphate receptor 2 [Source:UniProtKB/Swiss-Prot;Acc:P47752]	-1.16841	2.19512	0.00178133	0.0143289
ENSRNOG00000017165	Akr1cl2	1,5-anhydro-D-fructose reductase [Source:UniProtKB/Swiss-Prot;Acc:Q5U1Y4]	-0.501185	6.21148	0.00179252	0.0144085
ENSRNOG00000009857	Ftsj3	Putative rRNA methyltransferase 3 [Source:UniProtKB/Swiss-Prot;Acc:Q5RJT2]	0.532396	4.56009	0.00179991	0.0144575
ENSRNOG00000024345	Pard3b	partitioning defective 3 homolog B [Source:RefSeq peptide;Acc:NP_001178737]	0.581964	4.25705	0.00181459	0.014565
ENSRNOG00000003969	Fam20a	family with sequence similarity 20, member A [Source:RefSeq peptide;Acc:NP_001012237]	0.530448	5.28779	0.00182024	0.0145998
ENSRNOG00000011984		Uncharacterized protein [Source:UniProtKB/TrEMBL;Acc:D3ZFT8]	-1.22688	1.53379	0.00182386	0.0146183
ENSRNOG00000014886	Fam107b	Protein FAM107B [Source:UniProtKB/Swiss-Prot;Acc:Q5U4F3]	-0.442116	6.76341	0.00182877	0.0146472
ENSRNOG00000018425	Dym	Dymeclin [Source:UniProtKB/Swiss-Prot;Acc:B4F766]	-0.51512	4.96964	0.00183309	0.0146713
ENSRNOG00000020865	Ano1	anoctamin-1 [Source:RefSeq peptide;Acc:NP_001101034]	-1.14334	1.70957	0.00183591	0.0146834
ENSRNOG00000011042	RGD1560925	Uncharacterized protein [Source:UniProtKB/TrEMBL;Acc:F1M611]	1.49771	0.946761	0.0018419	0.0147207
ENSRNOG00000014352	LOC685634	RCG31132Uncharacterized protein [Source:UniProtKB/TrEMBL;Acc:D4ACP2]	0.564674	4.35752	0.00184646	0.0147466
ENSRNOG00000005158	Slc24a5	solute carrier family 24, member 5 [Source:RefSeq peptide;Acc:NP_001101239]	1.19373	1.66572	0.00187048	0.0149276
ENSRNOG00000018434		Uncharacterized protein [Source:UniProtKB/TrEMBL;Acc:D3ZWH1]	-0.627771	4.73893	0.00187313	0.0149276
ENSRNOG00000022599	LOC100365889	Uncharacterized protein [Source:UniProtKB/TrEMBL;Acc:D3ZIT7]	-0.527086	4.53752	0.00187291	0.0149276
ENSRNOG00000013013		Transducin-like enhancer protein 3 [Source:UniProtKB/Swiss-Prot;Acc:Q9JIT3]	0.800687	4.76351	0.00188339	0.0149987
ENSRNOG00000002461	Nid1	Nidogen-1 [Source:UniProtKB/Swiss-Prot;Acc:P08460]	-0.607575	4.47587	0.00188927	0.0150145
ENSRNOG00000008008		Ral GTPase-activating protein subunit alpha-1 [Source:UniProtKB/Swiss-Prot;Acc:O55007]	0.629924	3.65135	0.00188941	0.0150145
ENSRNOG00000032585	LOC100363133		-1.22541	1.27723	0.00188861	0.0150145
ENSRNOG00000025231	Lrrc29	leucine-rich repeat-containing protein 29 [Source:RefSeq peptide;Acc:NP_001182545]	0.923998	2.49929	0.00190214	0.0151049
ENSRNOG00000021802	Isg15	ubiquitin-like protein ISG15 [Source:RefSeq peptide;Acc:NP_001100170]	0.96546	2.46744	0.00191374	0.0151863
ENSRNOG00000003524	Lrrc59	Leucine-rich repeat-containing protein 59 [Source:UniProtKB/Swiss-Prot;Acc:Q5RJR8]	0.422168	7.47925	0.00192165	0.0152342
ENSRNOG00000019752	Slc29a1	Equilibrative nucleoside transporter 1 [Source:UniProtKB/Swiss-Prot;Acc:O54698]	-0.494891	6.05808	0.0019235	0.0152342
ENSRNOG00000028384	Npepl1	probable aminopeptidase NPEPL1 [Source:RefSeq peptide;Acc:NP_001101276]	0.447057	6.13112	0.00192388	0.0152342
ENSRNOG00000013177	Map3k1	Mitogen-activated protein kinase kinase kinase 1 [Source:UniProtKB/Swiss-Prot;Acc:Q62925]	0.486032	5.32973	0.00192736	0.015251
ENSRNOG00000020436	RGD1311703	small acidic protein [Source:RefSeq peptide;Acc:NP_001013920]	0.456477	5.6079	0.00192893	0.0152526
ENSRNOG00000011740		KDEL motif-containing protein 1 [Source:RefSeq peptide;Acc:NP_001101687]	0.902769	2.45494	0.00193862	0.0153184
ENSRNOG00000009811	Cnih	cornichon homolog (Drosophila) (Cnih), mRNA [Source:RefSeq DNA;Acc:NM_001106029]	-0.492756	6.0406	0.00195747	0.0154564
ENSRNOG00000017644	Usp6nl	USP6 N-terminal-like protein [Source:RefSeq peptide;Acc:NP_001099590]	-0.604588	4.34595	0.00197531	0.0155862
ENSRNOG00000011040			1.19534	1.49419	0.00198189	0.0156272
ENSRNOG00000002270		Uncharacterized protein [Source:UniProtKB/TrEMBL;Acc:D3ZN89]	0.542561	4.70566	0.0019909	0.0156871
ENSRNOG00000002828	Tob1	transducer of ErbB-2.1 (Tob1), mRNA [Source:RefSeq DNA;Acc:NM_133317]	-0.464568	6.76923	0.00200149	0.0157483
ENSRNOG00000019267	Dkk4	dickkopf-related protein 4 [Source:RefSeq peptide;Acc:NP_001102802]	0.814966	2.74909	0.00200052	0.0157483
ENSRNOG00000015480	Prkcz	Protein kinase C zeta type [Source:UniProtKB/Swiss-Prot;Acc:P09217]	-0.786503	2.90567	0.00200571	0.0157704
ENSRNOG00000013178	Cmip	c-Maf-inducing protein [Source:RefSeq peptide;Acc:NP_001156745]	0.449819	6.12842	0.0020074	0.0157727
ENSRNOG00000009687	Ccdc120	coiled-coil domain-containing protein 120 [Source:RefSeq peptide;Acc:NP_001178658]	1.33956	1.1888	0.00203652	0.015979
ENSRNOG00000016494	Tmem204	Transmembrane protein 204 [Source:UniProtKB/Swiss-Prot;Acc:Q5M962]	-0.639888	3.94556	0.00203558	0.015979
ENSRNOG00000032070		Uncharacterized protein [Source:UniProtKB/TrEMBL;Acc:D3ZBB8]	-0.828877	2.73503	0.00203933	0.0159898
ENSRNOG00000024629	Hadha	Trifunctional enzyme subunit alpha, mitochondrialLong-chain enoyl-CoA hydrataseLong chain 3-hydroxyacyl-CoA dehydrogenase [Source:UniProtKB/Swiss-Prot;Acc:Q64428]	-0.455459	7.19091	0.00204215	0.0160007
ENSRNOG00000013239	Tle4	Transducin-like enhancer protein 4 [Source:UniProtKB/Swiss-Prot;Acc:Q07141]	0.699754	3.5281	0.00204423	0.0160057
ENSRNOG00000025383	LOC100365902	Pyruvate dehydrogenase E1 component subunit alpha, somatic form, mitochondrial [Source:UniProtKB/Swiss-Prot;Acc:P26284]	0.446962	6.64472	0.00204946	0.0160355
ENSRNOG00000008234	Lrrc61	leucine-rich repeat-containing protein 61 [Source:RefSeq peptide;Acc:NP_001102701]	-0.452684	8.18821	0.00205867	0.0160962
ENSRNOG00000001203	Rrp1	ribosomal RNA processing protein 1 homolog A [Source:RefSeq peptide;Acc:NP_001012073]	0.510563	4.74098	0.00206422	0.0161283
ENSRNOG00000013464	Spink3	Pancreatic secretory trypsin inhibitor [Source:UniProtKB/Swiss-Prot;Acc:P09655]	-0.523256	6.03866	0.00206591	0.0161303
ENSRNOG00000027707	Exd2	exonuclease 3'-5' domain-containing protein 2 [Source:RefSeq peptide;Acc:NP_001102185]	0.598981	3.82938	0.0020684	0.0161384
ENSRNOG00000001982	Cblb	E3 ubiquitin-protein ligase CBL-B [Source:UniProtKB/Swiss-Prot;Acc:Q8K4S7]	0.604075	4.43161	0.00207809	0.0161973
ENSRNOG00000002314	Lkap	Limkain-b1 [Source:UniProtKB/Swiss-Prot;Acc:Q8VIG2]	0.442057	7.32448	0.00207884	0.0161973
ENSRNOG00000037744	Oas1i	2 ' -5 ' oligoadenylate synthetase 1I [Source:RefSeq peptide;Acc:NP_001009680]	1.19373	1.66406	0.00208666	0.0162468
ENSRNOG00000030932	LOC499124	mouse zinc finger protein 14-like [Source:RefSeq peptide;Acc:NP_001094461]	0.880547	2.71484	0.00209414	0.0162937
ENSRNOG00000017170	Med4	Mediator of RNA polymerase II transcription subunit 4 [Source:UniProtKB/Swiss-Prot;Acc:Q561Q8]	0.610266	4.30361	0.00210668	0.0163799
ENSRNOG00000008642	Snx11	sorting nexin 11 [Source:RefSeq peptide;Acc:NP_001012012]	-0.520247	4.84131	0.00211241	0.016413
ENSRNOG00000004403	Slc25a32	mitochondrial folate transporter/carrier [Source:RefSeq peptide;Acc:NP_001166805]	-0.77518	4.84496	0.00212663	0.016512
ENSRNOG00000010083	Prpsap1	Phosphoribosyl pyrophosphate synthase-associated protein 1 [Source:UniProtKB/Swiss-Prot;Acc:Q63468]	0.455299	5.67217	0.00213022	0.0165285
ENSRNOG00000027210	RGD1564284	Uncharacterized protein [Source:UniProtKB/TrEMBL;Acc:D4A6U9]	-1.61775	0.725067	0.00213288	0.0165376
ENSRNOG00000016628	Scgn	Secretagogin [Source:UniProtKB/Swiss-Prot;Acc:Q6R556]	1.08248	1.92004	0.00216188	0.0167509
ENSRNOG00000009402	Rabgap1	rab GTPase-activating protein 1 [Source:RefSeq peptide;Acc:NP_001101311]	-0.460566	5.65374	0.00216699	0.0167787
ENSRNOG00000013912	Slc30a7	Zinc transporter 7 [Source:UniProtKB/Swiss-Prot;Acc:Q5BJM8]	0.552198	4.3983	0.00217004	0.0167908
ENSRNOG00000002413	Gpc4	glypican-4 [Source:RefSeq peptide;Acc:NP_001014130]	-0.441099	6.60475	0.00218374	0.0168851
ENSRNOG00000000419	Cfb	complement factor B [Source:RefSeq peptide;Acc:NP_997631]	-0.439372	11.3686	0.00218937	0.0169052
ENSRNOG00000012749	C1qb	Complement C1q subcomponent subunit B [Source:UniProtKB/Swiss-Prot;Acc:P31721]	0.541772	6.17691	0.00218906	0.0169052
ENSRNOG00000027040	A2ld1	Gamma-glutamylaminecyclotransferase [Source:UniProtKB/Swiss-Prot;Acc:Q4KM86]	0.516485	4.79914	0.00220569	0.0170195
ENSRNOG00000013388	Pgap1	GPI inositol-deacylase [Source:UniProtKB/Swiss-Prot;Acc:Q765A7]	1.03337	2.14319	0.00221152	0.0170527
ENSRNOG00000002487	Mbnl3	muscleblind-like protein 3 [Source:RefSeq peptide;Acc:NP_001100419]	-0.897699	3.2437	0.00224085	0.0172669
ENSRNOG00000009845	Acadm	Medium-chain specific acyl-CoA dehydrogenase, mitochondrial [Source:UniProtKB/Swiss-Prot;Acc:P08503]	-0.451651	10.2023	0.00224551	0.0172909
ENSRNOG00000002886	Myh10	Myosin-10 [Source:UniProtKB/Swiss-Prot;Acc:Q9JLT0]	-1.02456	2.3932	0.00225094	0.0173208
ENSRNOG00000000702	Sart3	squamous cell carcinoma antigen recognized by T-cells 3 [Source:RefSeq peptide;Acc:NP_001100626]	0.635407	3.85995	0.00225298	0.0173245
ENSRNOG00000015090	Nubp2	Cytosolic Fe-S cluster assembly factor NUBP2 [Source:UniProtKB/Swiss-Prot;Acc:Q68FS1]	0.515657	5.05435	0.00225953	0.0173629
ENSRNOG00000004125	C4bpb	C4b-binding protein beta chain [Source:UniProtKB/Swiss-Prot;Acc:Q63515]	-0.512671	8.85365	0.00226843	0.0174193
ENSRNOG00000024460	Tarsl2	probable threonyl-tRNA synthetase 2, cytoplasmic [Source:RefSeq peptide;Acc:NP_001014042]	0.790438	2.96431	0.00227629	0.0174677
ENSRNOG00000002142	Cds1	Phosphatidate cytidylyltransferase 1 [Source:UniProtKB/Swiss-Prot;Acc:O35052]	0.589418	4.33737	0.00228237	0.017496
ENSRNOG00000014193	Lig1	DNA ligase 1 [Source:UniProtKB/Swiss-Prot;Acc:Q9JHY8]	-0.729677	3.34082	0.00228311	0.017496
ENSRNOG00000005531	Tyro3	Tyrosine-protein kinase receptor TYRO3 [Source:UniProtKB/Swiss-Prot;Acc:P55146]	-0.834488	2.76268	0.00234375	0.0179481
ENSRNOG00000033192	Osmr	Oncostatin-M-specific receptor subunit beta [Source:UniProtKB/Swiss-Prot;Acc:Q65Z14]	-1.03713	1.96112	0.00234531	0.0179481
ENSRNOG00000004786	Cyp4f1	Cytochrome P450 4F1 [Source:UniProtKB/Swiss-Prot;Acc:P33274]	0.425495	9.46762	0.00235148	0.0179829
ENSRNOG00000007151	Pftk1	cell division protein kinase 14 [Source:RefSeq peptide;Acc:NP_001102087]	-0.879811	2.47304	0.00235757	0.0180172
ENSRNOG00000002440	Ralb	Ras-related protein Ral-B [Source:UniProtKB/Swiss-Prot;Acc:P36860]	-0.629777	3.69909	0.00236323	0.0180357
ENSRNOG00000037328	Eppk1	Uncharacterized protein [Source:UniProtKB/TrEMBL;Acc:F1LX65]	0.914671	5.17949	0.0023623	0.0180357
ENSRNOG00000015105	Bspry	B box and SPRY domain-containing protein [Source:UniProtKB/Swiss-Prot;Acc:Q6P6S3]	0.84958	2.67927	0.0023799	0.0181506
ENSRNOG00000008839	Pparg	Peroxisome proliferator-activated receptor gamma [Source:UniProtKB/Swiss-Prot;Acc:O88275]	-0.89567	2.4458	0.00238989	0.018207
ENSRNOG00000019150	Polb	DNA polymerase beta [Source:UniProtKB/Swiss-Prot;Acc:P06766]	0.583576	3.8539	0.00239055	0.018207
ENSRNOG00000029998	UST4r	integral membrane transport protein UST4r [Source:RefSeq peptide;Acc:NP_599206]	0.662459	5.94529	0.00240163	0.0182789
ENSRNOG00000024595	Lass6	Uncharacterized protein [Source:UniProtKB/TrEMBL;Acc:F1LTP8]	-0.728946	3.18587	0.00240511	0.0182805
ENSRNOG00000031577	Rnase1	Ribonuclease pancreatic beta-type [Source:UniProtKB/Swiss-Prot;Acc:P00684]	0.965855	3.55541	0.0024049	0.0182805
ENSRNOG00000014274	Trit1	tRNA dimethylallyltransferase, mitochondrial [Source:RefSeq peptide;Acc:NP_001102146]	0.675627	3.41558	0.00241181	0.0183189
ENSRNOG00000030194		Uncharacterized protein [Source:UniProtKB/TrEMBL;Acc:D3ZDS7]	-1.49701	1.93197	0.00243587	0.0184891
ENSRNOG00000004147		Uncharacterized protein [Source:UniProtKB/TrEMBL;Acc:D3ZCF8]	-0.466447	6.59569	0.00244359	0.0185319
ENSRNOG00000027151	Lrrc58	leucine-rich repeat-containing protein 58 [Source:RefSeq peptide;Acc:NP_001182487]	-0.571876	3.95694	0.00244482	0.0185319
ENSRNOG00000001258	Snx8	sorting nexin-8 [Source:RefSeq peptide;Acc:NP_001099382]	-0.583323	4.24026	0.00245207	0.0185742
ENSRNOG00000002171		Uncharacterized protein [Source:UniProtKB/TrEMBL;Acc:D3ZTL3]	0.534342	5.00558	0.00248344	0.0187876
ENSRNOG00000025372	Glce	RCG57892Uncharacterized protein [Source:UniProtKB/TrEMBL;Acc:D3ZIK0]	0.636676	3.7278	0.0024836	0.0187876
ENSRNOG00000013172	Nr1h3	Oxysterols receptor LXR-alpha [Source:UniProtKB/Swiss-Prot;Acc:Q62685]	0.425772	6.99647	0.00249203	0.0188386
ENSRNOG00000018755	Acss2	acetyl-coenzyme A synthetase, cytoplasmic [Source:RefSeq peptide;Acc:NP_001101263]	0.5073	4.89822	0.00249861	0.0188756
ENSRNOG00000016148	Gtse1	G2 and S phase-expressed protein 1 [Source:RefSeq peptide;Acc:NP_001123972]	-1.86842	1.68022	0.00250072	0.0188788
ENSRNOG00000005402			1.07359	1.8703	0.0025129	0.0189579
ENSRNOG00000038761	Ptplb	Uncharacterized protein [Source:UniProtKB/TrEMBL;Acc:D3ZHG0]	0.458043	5.47401	0.00252127	0.0190082
ENSRNOG00000000823	Gcc2	GRIP and coiled-coil domain-containing protein 2 [Source:UniProtKB/Swiss-Prot;Acc:D3ZZL9]	0.455872	6.09277	0.00253306	0.0190842
ENSRNOG00000027008	Igtp	interferon gamma induced GTPase [Source:RefSeq peptide;Acc:NP_001008765]	-0.43223	8.52912	0.0025441	0.0191545
ENSRNOG00000011491		Uncharacterized protein [Source:UniProtKB/TrEMBL;Acc:D3ZN27]	0.449593	5.70895	0.00255161	0.019198
ENSRNOG00000026616	Ndufb2	NADH dehydrogenase (ubiquinone) 1 beta subcomplex, 2 [Source:RefSeq peptide;Acc:NP_001102094]	-0.45595	6.08218	0.00256979	0.0193218
ENSRNOG00000000042	Xpr1	xenotropic and polytropic retrovirus receptor 1 [Source:RefSeq peptide;Acc:NP_001099462]	0.576022	4.39416	0.00257515	0.0193459
ENSRNOG00000021815	Lig3	DNA ligase 3 [Source:RefSeq peptide;Acc:NP_001012011]	0.461951	5.45662	0.00257645	0.0193459
ENSRNOG00000019206	Nupr1	Nuclear protein 1 [Source:UniProtKB/Swiss-Prot;Acc:O54842]	-0.669697	5.41726	0.00258797	0.0194063
ENSRNOG00000037268	Scarf1	endothelial cells scavenger receptor [Source:RefSeq peptide;Acc:NP_001100492]	-0.685413	3.45219	0.00258744	0.0194063
ENSRNOG00000020206	Ctsd	Cathepsin DCathepsin D 12 kDa light chainCathepsin D 9 kDa light chainCathepsin D 34 kDa heavy chainCathepsin D 30 kDa heavy chain [Source:UniProtKB/Swiss-Prot;Acc:P24268]	-0.421087	8.04111	0.00261584	0.0196022
ENSRNOG00000007060	Adfp	perilipin-2 [Source:RefSeq peptide;Acc:NP_001007145]	0.590805	7.4488	0.00261955	0.0196168
ENSRNOG00000016534		Uncharacterized protein [Source:UniProtKB/TrEMBL;Acc:D3ZKX0]	-0.985183	2.05446	0.00262185	0.0196208
ENSRNOG00000001232	Slc19a1	Folate transporter 1 [Source:UniProtKB/Swiss-Prot;Acc:Q62866]	0.763967	2.91499	0.0026279	0.0196492
ENSRNOG00000016299	Klf4	Krueppel-like factor 4 [Source:RefSeq peptide;Acc:NP_446165]	-1.0991	1.67065	0.00263092	0.0196492
ENSRNOG00000020748	Map4	Microtubule-associated protein 4 [Source:UniProtKB/Swiss-Prot;Acc:Q5M7W5]	0.435386	6.78806	0.00263048	0.0196492
ENSRNOG00000008332	Smo	Smoothened homolog [Source:UniProtKB/Swiss-Prot;Acc:P97698]	-1.28366	1.26117	0.00264135	0.019714
ENSRNOG00000014303		low density lipoprotein receptor-related protein 11 [Source:RefSeq peptide;Acc:NP_001099687]	0.559718	4.37842	0.00266052	0.0198438
ENSRNOG00000003890	Nap1l1	Nucleosome assembly protein 1-like 1 [Source:UniProtKB/Swiss-Prot;Acc:Q9Z2G8]	-0.451192	5.94422	0.00267515	0.0199396
ENSRNOG00000014170	Dbn1	Drebrin [Source:UniProtKB/Swiss-Prot;Acc:Q07266]	-1.35996	1.05417	0.00269336	0.0200619
ENSRNOG00000018796	Herpud1	homocysteine-responsive endoplasmic reticulum-resident ubiquitin-like domain member 1 protein [Source:RefSeq peptide;Acc:NP_445975]	-0.469396	8.05358	0.0026954	0.0200638
ENSRNOG00000005883		Uncharacterized protein [Source:UniProtKB/TrEMBL;Acc:D3ZFA2]	0.948119	2.41091	0.00269866	0.0200746
ENSRNOG00000011377	Socs4	suppressor of cytokine signaling 4 [Source:RefSeq peptide;Acc:NP_001100726]	0.694096	3.27425	0.00270878	0.0201365
ENSRNOG00000010031		vitronectin [Source:RefSeq peptide;Acc:NP_062029]	-0.42818	12.0409	0.00272461	0.0202407
ENSRNOG00000010743	Fdxacb1	ferredoxin-fold anticodon binding domain containing 1 [Source:RefSeq peptide;Acc:NP_001101615]	0.922021	2.26858	0.00272981	0.0202659
ENSRNOG00000033215	RT1-Db1	Rano class II histocompatibility antigen, D-1 beta chain [Source:UniProtKB/Swiss-Prot;Acc:P18211]	-0.604854	4.57378	0.00273191	0.020268
ENSRNOG00000000245	Slc16a6	monocarboxylate transporter 7 [Source:RefSeq peptide;Acc:NP_942055]	1.01325	2.16586	0.00273734	0.0202814
ENSRNOG00000007091	Ly6e	lymphocyte antigen 6E [Source:RefSeq peptide;Acc:NP_001017467]	0.635594	4.49436	0.00273638	0.0202814
ENSRNOG00000004040		Uncharacterized protein [Source:UniProtKB/TrEMBL;Acc:D3ZAE9]	-0.479207	5.17375	0.0027524	0.0203795
ENSRNOG00000026564	Ptpdc1	protein tyrosine phosphatase domain-containing protein 1 [Source:RefSeq peptide;Acc:NP_001099574]	-0.963553	2.43688	0.00276408	0.0204524
ENSRNOG00000025923	Zmiz2	zinc finger, MIZ-type containing 2 [Source:RefSeq peptide;Acc:NP_001093977]	0.500407	5.85279	0.00276813	0.0204688
ENSRNOG00000012424	Adam23	disintegrin and metalloproteinase domain-containing protein 23 [Source:RefSeq peptide;Acc:NP_001025070]	-0.599795	4.37791	0.00277088	0.0204755
ENSRNOG00000013663	Tmem86a	transmembrane protein 86A [Source:RefSeq peptide;Acc:NP_001128488]	0.529794	4.42115	0.00279422	0.0206344
ENSRNOG00000007743	Mgst1	Microsomal glutathione S-transferase 1 [Source:UniProtKB/Swiss-Prot;Acc:P08011]	-0.436639	10.5544	0.00283023	0.0208865
ENSRNOG00000010370	Tnip1	TNFAIP3-interacting protein 1 [Source:RefSeq peptide;Acc:NP_001102296]	0.480228	5.17099	0.00285457	0.0210341
ENSRNOG00000010625	Dnmt3b	DNA (cytosine-5)-methyltransferase 3B [Source:RefSeq peptide;Acc:NP_001003959]	0.932333	2.30722	0.00285452	0.0210341
ENSRNOG00000038370		Alpha-2-HS-glycoprotein [Source:UniProtKB/Swiss-Prot;Acc:P24090]	-0.422534	12.7004	0.00285588	0.0210341
ENSRNOG00000021891	LOC100364821	probable palmitoyltransferase ZDHHC8 [Source:RefSeq peptide;Acc:NP_001034110]	-0.972947	2.32561	0.00285791	0.0210352
ENSRNOG00000000701	Iscu	iron-sulfur cluster assembly enzyme ISCU, mitochondrial [Source:RefSeq peptide;Acc:NP_001099406]	-0.45352	6.61478	0.00287062	0.0211064
ENSRNOG00000019620	Pmf1	polyamine-modulated factor 1 [Source:RefSeq peptide;Acc:NP_001178497]	-1.01599	1.81885	0.00287136	0.0211064
ENSRNOG00000023972		Uncharacterized protein [Source:UniProtKB/TrEMBL;Acc:F1M6Q3]	-0.559898	4.98275	0.00287625	0.0211284
ENSRNOG00000008708	Pycrl	Pyrroline-5-carboxylate reductase 3 [Source:UniProtKB/Swiss-Prot;Acc:Q5PQJ6]	-0.516078	4.60469	0.00288149	0.021153
ENSRNOG00000006589	Mif	Macrophage migration inhibitory factor [Source:UniProtKB/Swiss-Prot;Acc:P30904]	-0.452941	6.97371	0.00290122	0.0212838
ENSRNOG00000002695	Tfb2m	Dimethyladenosine transferase 2, mitochondrial [Source:UniProtKB/Swiss-Prot;Acc:Q5U2T7]	0.476351	5.07253	0.00290513	0.0212986
ENSRNOG00000030904		Carboxypeptidase B [Source:UniProtKB/Swiss-Prot;Acc:P19223]	1.00057	5.04244	0.00291391	0.021335
ENSRNOG00000036673	Sectm1b	secreted and transmembrane protein 1b [Source:RefSeq peptide;Acc:NP_954513]	0.742318	3.22582	0.00291308	0.021335
ENSRNOG00000019776	Sh3gl3	Endophilin-A3 [Source:UniProtKB/Swiss-Prot;Acc:O35180]	0.571635	4.2719	0.00293167	0.0214509
ENSRNOG00000008390	Dcun1d5	DCN1-like protein 5 [Source:UniProtKB/Swiss-Prot;Acc:Q5PPL2]	0.541927	4.42899	0.00293526	0.0214631
ENSRNOG00000032156	Prss1	Anionic trypsin-1 [Source:UniProtKB/Swiss-Prot;Acc:P00762]	0.804177	6.33532	0.0029466	0.0215319
ENSRNOG00000003144	Gprc5c	G-protein coupled receptor family C group 5 member C [Source:UniProtKB/Swiss-Prot;Acc:Q3KRC4]	-0.411774	7.57913	0.00294953	0.0215347
ENSRNOG00000004575	Il1a	Interleukin-1 alpha [Source:UniProtKB/Swiss-Prot;Acc:P16598]	-0.685199	3.25726	0.00295083	0.0215347
ENSRNOG00000001888	Arvcf	armadillo repeat gene deleted in velo-cardio-facial syndrome [Source:RefSeq peptide;Acc:NP_001124485]	-0.547677	4.91608	0.00295415	0.0215449
ENSRNOG00000010512	Yipf1	Protein YIPF1 [Source:UniProtKB/Swiss-Prot;Acc:Q6P6G5]	0.51278	5.32382	0.00295756	0.0215557
ENSRNOG00000012641		Swi5-dependent recombination DNA repair protein 1 homolog [Source:UniProtKB/Swiss-Prot;Acc:Q6TXG9]	-0.486412	5.20104	0.00297901	0.0216978
ENSRNOG00000014964	Hp	HaptoglobinHaptoglobin alpha chainHaptoglobin beta chain [Source:UniProtKB/Swiss-Prot;Acc:P06866]	-0.452576	12.7101	0.0029907	0.0217688
ENSRNOG00000038343		Uncharacterized protein [Source:UniProtKB/TrEMBL;Acc:D3ZE08]	-1.25344	2.63955	0.00300699	0.0218731
ENSRNOG00000016744		chromodomain-helicase-DNA-binding protein 6 [Source:RefSeq peptide;Acc:NP_001101267]	0.557679	4.77077	0.00301036	0.0218834
ENSRNOG00000001825	Pkp2	plakophilin-2 [Source:RefSeq peptide;Acc:NP_001093969]	0.739454	3.44004	0.00302161	0.0219496
ENSRNOG00000020635	Exosc5	exosome complex exonuclease RRP46 [Source:RefSeq peptide;Acc:NP_001100963]	-0.566772	4.77212	0.0030234	0.0219496
ENSRNOG00000013589		chemokine (C-X-C motif) ligand 12 isoform beta [Source:RefSeq peptide;Acc:NP_001029054]	-0.48402	9.17538	0.00302659	0.0219585
ENSRNOG00000000929		Uncharacterized protein [Source:UniProtKB/TrEMBL;Acc:D3ZTQ4]	0.96256	2.29417	0.00304633	0.0220866
ENSRNOG00000002515		Copper-transporting ATPase 1 [Source:UniProtKB/Swiss-Prot;Acc:P70705]	0.932035	2.18066	0.0030482	0.0220866
ENSRNOG00000016578	Mtpap	poly(A) RNA polymerase, mitochondrial [Source:RefSeq peptide;Acc:NP_001100829]	0.533468	4.23453	0.00306163	0.0221695
ENSRNOG00000008619	Agtrap	Type-1 angiotensin II receptor-associated protein [Source:UniProtKB/Swiss-Prot;Acc:Q642A2]	0.574675	4.0315	0.00306782	0.0221999
ENSRNOG00000011535	Gcsh	Glycine cleavage system H protein, mitochondrial [Source:UniProtKB/Swiss-Prot;Acc:Q5I0P2]	-0.424898	7.16915	0.0030802	0.0222752
ENSRNOG00000039510	Sepx1	Methionine-R-sulfoxide reductase B1 [Source:UniProtKB/Swiss-Prot;Acc:Q52KJ8]	-0.434452	6.33272	0.00308349	0.0222845
ENSRNOG00000018211	Urod	Uroporphyrinogen decarboxylase [Source:UniProtKB/Swiss-Prot;Acc:P32362]	-0.474695	5.66063	0.00309149	0.0223279
ENSRNOG00000000922		Uncharacterized protein [Source:UniProtKB/TrEMBL;Acc:D3ZTR4]	-0.553599	4.28051	0.00312011	0.02252
ENSRNOG00000042426	Cyp4v3	Cytochrome P450 4V3 [Source:UniProtKB/Swiss-Prot;Acc:A2RRT9]	-0.404714	8.47264	0.003124	0.0225335
ENSRNOG00000034062		Uncharacterized protein [Source:UniProtKB/TrEMBL;Acc:D3ZRF2]	0.528887	4.83039	0.0031341	0.0225918
ENSRNOG00000036083		5.8S ribosomal RNA [Source:RFAM;Acc:RF00002]	1.36777	1.05155	0.00314443	0.0226516
ENSRNOG00000008104	LOC679464	14-3-3 protein theta [Source:UniProtKB/Swiss-Prot;Acc:P68255]	-0.42526	6.14457	0.00318596	0.0229278
ENSRNOG00000029726	Gstm1	Glutathione S-transferase Mu 1 [Source:UniProtKB/Swiss-Prot;Acc:P04905]	0.467802	10.0248	0.00318686	0.0229278
ENSRNOG00000028756	Ubc	Polyubiquitin-CUbiquitinUbiquitin-related [Source:UniProtKB/Swiss-Prot;Acc:Q63429]	0.403655	8.50383	0.00319228	0.022952
ENSRNOG00000010944	Hyou1	Hypoxia up-regulated protein 1 [Source:UniProtKB/Swiss-Prot;Acc:Q63617]	-0.432431	7.17044	0.00319471	0.0229546
ENSRNOG00000003232	Slc9a3r1	Na(+)/H(+) exchange regulatory cofactor NHE-RF1 [Source:UniProtKB/Swiss-Prot;Acc:Q9JJ19]	-0.525914	7.34614	0.00320713	0.0230291
ENSRNOG00000019926	Ramp1	Receptor activity-modifying protein 1 [Source:UniProtKB/Swiss-Prot;Acc:Q9JJ74]	-0.931441	2.24564	0.00321821	0.0230938
ENSRNOG00000007985		Uncharacterized protein [Source:UniProtKB/TrEMBL;Acc:D4ABH6]	0.577808	4.08503	0.00322337	0.0231048
ENSRNOG00000017548	Fam53a	family with sequence similarity 53, member A [Source:RefSeq peptide;Acc:NP_001100698]	0.629464	3.58263	0.00322388	0.0231048
ENSRNOG00000038098		Uncharacterized protein [Source:UniProtKB/TrEMBL;Acc:E9PSU8]	-1.79806	0.761497	0.00323309	0.023156
ENSRNOG00000013118	Atox1	Copper transport protein ATOX1 [Source:UniProtKB/Swiss-Prot;Acc:Q9WUC4]	-0.439266	6.63642	0.00323675	0.0231673
ENSRNOG00000017381	Itih4	inter-alpha-inhibitor H4 heavy chain [Source:RefSeq peptide;Acc:NP_062242]	-0.454548	12.0279	0.00327642	0.0234363
ENSRNOG00000003310	Tmem6	transmembrane protein 6 [Source:RefSeq peptide;Acc:NP_001127968]	-0.505929	5.29071	0.00329598	0.0235611
ENSRNOG00000027089	Ell2	Uncharacterized protein [Source:UniProtKB/TrEMBL;Acc:F1LSH1]	0.478337	5.70176	0.00331161	0.0236577
ENSRNOG00000020189	Tinf2	TERF1-interacting nuclear factor 2 [Source:RefSeq peptide;Acc:NP_001006963]	0.690125	3.58222	0.00331595	0.0236735
ENSRNOG00000021525	RGD1311357	Uncharacterized protein [Source:UniProtKB/TrEMBL;Acc:F1M6V0]	0.641102	3.76902	0.0033276	0.0237415
ENSRNOG00000010594	LOC500124	Uncharacterized protein C7orf31 homolog [Source:UniProtKB/Swiss-Prot;Acc:Q6AYM0]	0.731805	3.06709	0.00334655	0.0238615
ENSRNOG00000016090	Mtmr10	myotubularin related protein 10 [Source:RefSeq peptide;Acc:NP_001094316]	0.469537	5.27165	0.0033615	0.0239528
ENSRNOG00000010453	Klhl7	Kelch-like protein 7 [Source:UniProtKB/Swiss-Prot;Acc:Q5XHZ6]	-0.558429	3.90574	0.00336518	0.0239638
ENSRNOG00000022218		interferon-induced protein 44 [Source:RefSeq peptide;Acc:NP_001101199]	0.678765	3.24633	0.00337062	0.0239872
ENSRNOG00000004735	Gzf1	GDNF-inducible zinc finger protein 1 [Source:RefSeq peptide;Acc:NP_001101258]	0.563874	4.05838	0.00337719	0.0240187
ENSRNOG00000000614	Bicc1	protein bicaudal C homolog 1 [Source:RefSeq peptide;Acc:NP_001102001]	-1.08105	1.7113	0.0033814	0.0240333
ENSRNOG00000010830	Slc25a4	ADP/ATP translocase 1 [Source:UniProtKB/Swiss-Prot;Acc:Q05962]	-0.773245	2.96987	0.00339241	0.0240963
ENSRNOG00000013110	Nudt2	Bis(5'-nucleosyl)-tetraphosphatase [asymmetrical] [Source:UniProtKB/Swiss-Prot;Acc:Q6PEC0]	-0.580428	4.15465	0.0033957	0.0241043
ENSRNOG00000014243	Pear1	platelet endothelial aggregation receptor 1 [Source:RefSeq peptide;Acc:NP_001128431]	-0.640582	3.7551	0.00340431	0.0241501
ENSRNOG00000042785	RGD1566319	similar to Sestrin 2 (Hi95) (RGD1566319), mRNA [Source:RefSeq DNA;Acc:NM_001109358]	-0.82229	3.06031	0.00340739	0.0241566
ENSRNOG00000016460	Clu	ClusterinClusterin beta chainClusterin alpha chain [Source:UniProtKB/Swiss-Prot;Acc:P05371]	-0.415936	10.7376	0.0034215	0.0242412
ENSRNOG00000008190	Pnpla7	Patatin-like phospholipase domain-containing protein 7 [Source:UniProtKB/Swiss-Prot;Acc:Q5BK26]	-0.44578	8.45536	0.00343539	0.0243242
ENSRNOG00000029931	Shank2	SH3 and multiple ankyrin repeat domains protein 2 [Source:UniProtKB/Swiss-Prot;Acc:Q9QX74]	-0.496418	5.51254	0.00344862	0.0244024
ENSRNOG00000023549	Samd5	sterile alpha motif domain-containing protein 5 [Source:RefSeq peptide;Acc:NP_001102371]	-1.25552	1.18659	0.00345669	0.0244441
ENSRNOG00000005724	Map3k7	Mitogen-activated protein kinase kinase kinase 7 [Source:UniProtKB/Swiss-Prot;Acc:P0C8E4]	0.4849	4.94363	0.0034712	0.0245311
ENSRNOG00000018971	Mobkl2a	mps one binder kinase activator-like 2A [Source:RefSeq peptide;Acc:NP_001102204]	-0.631812	3.30352	0.00347485	0.0245414
ENSRNOG00000011750	Fam180a	family with sequence similarity 180, member A (Fam180a), mRNA [Source:RefSeq DNA;Acc:NM_001108621]	-1.40773	1.21317	0.00347724	0.0245428
ENSRNOG00000012645	Mecom	MDS1 and EVI1 complex locus protein EVI1 [Source:RefSeq peptide;Acc:NP_001099893]	-1.2932	0.999186	0.00350212	0.0247028
ENSRNOG00000005564	Ubn2	Ubinuclein-2 [Source:UniProtKB/Swiss-Prot;Acc:D4A666]	0.563249	4.2662	0.00350995	0.0247424
ENSRNOG00000000170	Slc30a4	Zinc transporter 4 [Source:UniProtKB/Swiss-Prot;Acc:O55174]	0.488035	5.15414	0.00351607	0.0247699
ENSRNOG00000014875	Ash2l	set1/Ash2 histone methyltransferase complex subunit ASH2 [Source:RefSeq peptide;Acc:NP_001099559]	0.494727	4.68309	0.00352041	0.0247848
ENSRNOG00000018119	Dhx32	DEAH (Asp-Glu-Ala-His) box polypeptide 32 [Source:RefSeq peptide;Acc:NP_001123511]	0.480954	4.65164	0.00352588	0.0248077
ENSRNOG00000010921	Taf1d	TATA box-binding protein-associated factor RNA polymerase I subunit D [Source:UniProtKB/Swiss-Prot;Acc:Q5M948]	0.812952	2.79863	0.0035545	0.0249619
ENSRNOG00000015544	Tuba1c	Tubulin alpha-1C chain [Source:UniProtKB/Swiss-Prot;Acc:Q6AYZ1]	-0.574391	4.41717	0.00355271	0.0249619
ENSRNOG00000025371	Spry1	protein sprouty homolog 1 [Source:RefSeq peptide;Acc:NP_001099897]	-0.738286	3.26602	0.00355186	0.0249619
ENSRNOG00000016924	Acly	ATP-citrate synthase [Source:UniProtKB/Swiss-Prot;Acc:P16638]	0.472339	6.15787	0.00357187	0.0250367
ENSRNOG00000018775	LOC100363310	RCG49325, isoform CRA_bUncharacterized protein [Source:UniProtKB/TrEMBL;Acc:D3ZR95]	0.880599	2.82522	0.00356777	0.0250367
ENSRNOG00000022069	Hand2	Heart- and neural crest derivatives-expressed protein 2 [Source:UniProtKB/Swiss-Prot;Acc:P61295]	-1.31535	1.20765	0.00357108	0.0250367
ENSRNOG00000022189	Htatip2	oxidoreductase HTATIP2 [Source:RefSeq peptide;Acc:NP_001099733]	0.738116	2.9755	0.00358812	0.0251348
ENSRNOG00000038200	Rttn	rotatin [Source:RefSeq peptide;Acc:NP_001163907]	0.875826	2.29757	0.00359197	0.025146
ENSRNOG00000028411	Pcnp	PEST proteolytic signal-containing nuclear protein [Source:UniProtKB/Swiss-Prot;Acc:Q7TP40]	0.465366	5.09116	0.00360635	0.0252309
ENSRNOG00000023651		Uncharacterized protein [Source:UniProtKB/TrEMBL;Acc:F1LTQ4]	-0.882088	2.57385	0.00360916	0.0252348
ENSRNOG00000002093	Tgfbr3	Transforming growth factor beta receptor type 3 [Source:UniProtKB/Swiss-Prot;Acc:P26342]	0.465146	5.16417	0.00361546	0.025263
ENSRNOG00000004361	LOC100362108	Uncharacterized protein [Source:UniProtKB/TrEMBL;Acc:D3ZZ94]	0.47487	5.53983	0.00362761	0.0253263
ENSRNOG00000023322	Ostc	Oligosaccharyltransferase complex subunit OSTC [Source:UniProtKB/Swiss-Prot;Acc:B0K025]	-0.429487	5.8216	0.00362905	0.0253263
ENSRNOG00000008167	Abhd6	Monoacylglycerol lipase ABHD6 [Source:UniProtKB/Swiss-Prot;Acc:Q5XI64]	-0.45455	5.45763	0.00363233	0.0253333
ENSRNOG00000024620		Uncharacterized protein [Source:UniProtKB/TrEMBL;Acc:F1M9P7]	-0.947169	2.24763	0.00364066	0.0253756
ENSRNOG00000003613		Midline-1 [Source:UniProtKB/Swiss-Prot;Acc:P82458]	0.763689	2.69562	0.00365274	0.0254439
ENSRNOG00000003973	Cyb5r1	NADH-cytochrome b5 reductase 1 [Source:UniProtKB/Swiss-Prot;Acc:Q5EB81]	-0.722343	2.93659	0.00366039	0.025458
ENSRNOG00000006327	Rcc2	Uncharacterized protein [Source:UniProtKB/TrEMBL;Acc:F1LVV4]	0.502449	5.32107	0.00366387	0.025458
ENSRNOG00000014851	Col4a4	collagen, type IV, alpha 4 [Source:RefSeq peptide;Acc:NP_001008333]	-0.733742	3.04494	0.00366279	0.025458
ENSRNOG00000043391	Pecam1	platelet endothelial cell adhesion molecule precursor [Source:RefSeq peptide;Acc:NP_113779]	-0.637412	3.31343	0.00366142	0.025458
ENSRNOG00000001285	Atp2a2	Sarcoplasmic/endoplasmic reticulum calcium ATPase 2 [Source:UniProtKB/Swiss-Prot;Acc:P11507]	-0.392931	8.22865	0.0036774	0.0255202
ENSRNOG00000033915	Gpt	Alanine aminotransferase 1 [Source:UniProtKB/Swiss-Prot;Acc:P25409]	-0.644046	7.68737	0.00367649	0.0255202
ENSRNOG00000025148	Baz2b	bromodomain adjacent to zinc finger domain protein 2B [Source:RefSeq peptide;Acc:NP_001101730]	0.513371	4.45957	0.00368438	0.0255528
ENSRNOG00000004109	Zfpm2	zinc finger protein ZFPM2 [Source:RefSeq peptide;Acc:NP_001123973]	-1.36619	0.967859	0.00369023	0.0255636
ENSRNOG00000009760	Palm	paralemmin [Source:RefSeq peptide;Acc:NP_570842]	0.825852	2.73003	0.00369281	0.0255636
ENSRNOG00000016064	Tkt	Transketolase [Source:UniProtKB/Swiss-Prot;Acc:P50137]	0.443006	7.20649	0.00369057	0.0255636
ENSRNOG00000009096	Pon3	Serum paraoxonase/lactonase 3 [Source:UniProtKB/Swiss-Prot;Acc:Q68FP2]	-0.414105	7.68225	0.00369597	0.0255697
ENSRNOG00000001377	Ddx54	ATP-dependent RNA helicase DDX54 [Source:RefSeq peptide;Acc:NP_001178477]	0.495367	5.11068	0.00369977	0.0255802
ENSRNOG00000017589	Gnat1	rod-type transducin alpha subunit [Source:RefSeq peptide;Acc:NP_001102250]	0.894348	2.25461	0.0037305	0.0257767
ENSRNOG00000010584	Tmem123	Porimin [Source:UniProtKB/Swiss-Prot;Acc:Q5HZB0]	0.417687	6.41503	0.00374017	0.0258275
ENSRNOG00000001110	N4bp2l1	NEDD4-binding protein 2-like 1 [Source:RefSeq peptide;Acc:NP_001030299]	0.56252	4.02513	0.00376655	0.0259776
ENSRNOG00000020928	Cyp2a1	Cytochrome P450 2A1 [Source:UniProtKB/Swiss-Prot;Acc:P11711]	-0.485849	8.90985	0.00376483	0.0259776
ENSRNOG00000013009	Ldha	L-lactate dehydrogenase A chain [Source:UniProtKB/Swiss-Prot;Acc:P04642]	-0.45738	9.84028	0.00377058	0.0259893
ENSRNOG00000004061	Pnn	pinin [Source:RefSeq peptide;Acc:NP_001102493]	0.558963	3.99166	0.00378062	0.0260424
ENSRNOG00000043223	LOC100233177	Uncharacterized protein [Source:UniProtKB/TrEMBL;Acc:D3ZNQ5]	0.902726	2.31255	0.00379505	0.0261257
ENSRNOG00000015999	Cirbp	Cold-inducible RNA-binding protein [Source:UniProtKB/Swiss-Prot;Acc:P60825]	0.52527	4.54963	0.00381814	0.0262394
ENSRNOG00000019918	Coasy	bifunctional coenzyme A synthase [Source:RefSeq peptide;Acc:NP_001006955]	-0.418751	6.14876	0.00381784	0.0262394
ENSRNOG00000042042		Uncharacterized protein [Source:UniProtKB/TrEMBL;Acc:D3ZJ83]	0.508664	6.39507	0.00381861	0.0262394
ENSRNOG00000019573	Lcat	Phosphatidylcholine-sterol acyltransferase [Source:UniProtKB/Swiss-Prot;Acc:P18424]	-0.405717	9.38306	0.00384452	0.0264012
ENSRNOG00000010064	Abcc4	multidrug resistance-associated protein 4 [Source:RefSeq peptide;Acc:NP_596902]	0.974989	2.20508	0.00385013	0.0264073
ENSRNOG00000026931	Ranbp6	ran-binding protein 6 [Source:RefSeq peptide;Acc:NP_001101054]	0.695167	3.6601	0.00384782	0.0264073
ENSRNOG00000006738	Fbxo32	F-box only protein 32 [Source:UniProtKB/Swiss-Prot;Acc:Q91Z62]	1.02	1.83921	0.00386452	0.0264897
ENSRNOG00000032708	LOC688090	Rano class II histocompatibility antigen, B-1 beta chain [Source:UniProtKB/Swiss-Prot;Acc:P29826]	-0.602794	4.46601	0.00387002	0.0265112
ENSRNOG00000005811	LOC688655		-1.29951	0.854286	0.00389806	0.0266869
ENSRNOG00000001442	Por	NADPH--cytochrome P450 reductase [Source:UniProtKB/Swiss-Prot;Acc:P00388]	-0.443476	8.08494	0.00394187	0.0269208
ENSRNOG00000008678	Antxr1	Anthrax toxin receptor 1 [Source:UniProtKB/Swiss-Prot;Acc:Q0PMD2]	-1.05226	1.79589	0.00393773	0.0269208
ENSRNOG00000016905	Hmg20a	high mobility group protein 20A [Source:RefSeq peptide;Acc:NP_001101620]	0.523598	4.18953	0.00393966	0.0269208
ENSRNOG00000020350	Pacs1	Phosphofurin acidic cluster sorting protein 1 [Source:UniProtKB/Swiss-Prot;Acc:O88588]	-0.80986	2.4763	0.00393812	0.0269208
ENSRNOG00000000420	Rdbp	RD RNA-binding protein [Source:RefSeq peptide;Acc:NP_997713]	-0.499128	10.7665	0.00395809	0.0270151
ENSRNOG00000029986	Insr	Insulin receptorInsulin receptor subunit alphaInsulin receptor subunit beta [Source:UniProtKB/Swiss-Prot;Acc:P15127]	0.421448	6.9777	0.00396142	0.0270213
ENSRNOG00000022312	Lrsam1	E3 ubiquitin-protein ligase LRSAM1 [Source:RefSeq peptide;Acc:NP_001101303]	-0.582069	3.56298	0.00397878	0.0271232
ENSRNOG00000005929	RGD1359378	UPF0670 protein C8orf55 homolog [Source:UniProtKB/Swiss-Prot;Acc:Q5XIE1]	0.630974	3.34236	0.00400459	0.0272825
ENSRNOG00000004840		Protein tyrosine phosphatase, receptor type, B (Predicted), isoform CRA_bUncharacterized protein [Source:UniProtKB/TrEMBL;Acc:D3ZE19]	-0.458989	5.89237	0.00401595	0.0273432
ENSRNOG00000024745	LOC298111	alpha-2u globulin PGCL5 [Source:RefSeq peptide;Acc:NP_671746]	0.417384	11.7133	0.00402577	0.0273934
ENSRNOG00000020817	Cyp2a2	Cytochrome P450 2A2 [Source:UniProtKB/Swiss-Prot;Acc:P15149]	-0.453044	10.1155	0.00403291	0.0274253
ENSRNOG00000018379	Znf688	Uncharacterized proteinZinc finger protein 688 (Predicted), isoform CRA_b [Source:UniProtKB/TrEMBL;Acc:D3ZAB7]	1.17198	1.29496	0.0040489	0.0275172
ENSRNOG00000023257	Adamts9	A disintegrin and metalloproteinase with thrombospondin motifs 9 [Source:RefSeq peptide;Acc:NP_001101347]	-0.891926	2.36391	0.00407367	0.0276688
ENSRNOG00000034203	RGD1559724	Uncharacterized protein [Source:UniProtKB/TrEMBL;Acc:F1M1H2]	-0.915656	3.19223	0.00408928	0.0277579
ENSRNOG00000016849		Uncharacterized protein [Source:UniProtKB/TrEMBL;Acc:F1MAA3]	-0.419429	5.88502	0.00410993	0.0278811
ENSRNOG00000012364	Prickle2	prickle-like protein 2 [Source:RefSeq peptide;Acc:NP_001101346]	-0.767706	2.94398	0.00411621	0.0279068
ENSRNOG00000018516	Impa2	Inositol monophosphatase 2 [Source:UniProtKB/Swiss-Prot;Acc:Q8CIN7]	-0.531445	4.48525	0.00412502	0.0279496
ENSRNOG00000001623	Znf295	zinc finger protein 295 [Source:RefSeq peptide;Acc:NP_001100575]	0.689651	3.18924	0.00415814	0.0281569
ENSRNOG00000004740	Mmadhc	Methylmalonic aciduria and homocystinuria type D homolog, mitochondrial [Source:UniProtKB/Swiss-Prot;Acc:Q6AYQ6]	-0.426352	5.73455	0.00416775	0.0281878
ENSRNOG00000015849	Sepp1	Selenoprotein PSelenoprotein Se-P10Selenoprotein Se-P6Selenoprotein Se-P2Selenoprotein Se-P1 [Source:UniProtKB/Swiss-Prot;Acc:P25236]	-0.409256	11.7706	0.00416711	0.0281878
ENSRNOG00000015076	Cyp26b1	cytochrome P450, family 26, subfamily b, polypeptide 1 [Source:RefSeq peptide;Acc:NP_851601]	1.06879	2.11157	0.00417272	0.0282021
ENSRNOG00000016112	Cd274	programmed cell death 1 ligand 1 [Source:RefSeq peptide;Acc:NP_001178883]	1.03825	2.27376	0.00417491	0.0282021
ENSRNOG00000017976	Slco2b1	Solute carrier organic anion transporter family member 2B1 [Source:UniProtKB/Swiss-Prot;Acc:Q9JHI3]	-0.390737	8.22413	0.00418196	0.0282327
ENSRNOG00000031387	Dazap1	DAZ-associated protein 1 [Source:RefSeq peptide;Acc:NP_001020913]	0.469972	4.87007	0.0041897	0.0282679
ENSRNOG00000039493		Uncharacterized protein [Source:UniProtKB/TrEMBL;Acc:F1M9U3]	-0.444916	7.01542	0.00421394	0.0284142
ENSRNOG00000009035	RGD1306936	similar to chromosome 7 open reading frame 30 (RGD1306936), mRNA [Source:RefSeq DNA;Acc:NM_001106593]	-0.517562	4.48894	0.00422166	0.028432
ENSRNOG00000019767	Amigo1	Amphoterin-induced protein 1 [Source:UniProtKB/Swiss-Prot;Acc:Q80ZD7]	0.537939	4.09852	0.00421914	0.028432
ENSRNOG00000008246	Emilin1	EMILIN-1 [Source:RefSeq peptide;Acc:NP_001100180]	-0.540934	5.87691	0.00427466	0.0287715
ENSRNOG00000018291	Vkorc1l1	Vitamin K epoxide reductase complex subunit 1-like protein 1 [Source:UniProtKB/Swiss-Prot;Acc:Q6TEK3]	-0.508006	4.89561	0.00427952	0.0287869
ENSRNOG00000001066		Uncharacterized protein [Source:UniProtKB/TrEMBL;Acc:D3ZFH5]	-0.38477	9.99327	0.00431483	0.029007
ENSRNOG00000042746		Uncharacterized protein [Source:UniProtKB/TrEMBL;Acc:D3ZXR4]	-1.22464	1.14861	0.00431776	0.0290092
ENSRNOG00000021503		Uncharacterized protein [Source:UniProtKB/TrEMBL;Acc:D3ZDN1]	-0.918413	2.31077	0.00434302	0.0291614
ENSRNOG00000025539	Vps13a	vacuolar protein sorting 13 homolog A [Source:RefSeq peptide;Acc:NP_001094445]	-0.446241	5.18941	0.00434865	0.0291817
ENSRNOG00000000979	Bri3bp	BRI3-binding protein [Source:RefSeq peptide;Acc:NP_001017487]	-0.861137	2.62923	0.00436483	0.0292726
ENSRNOG00000006894	Dyt1	torsin-1A [Source:RefSeq peptide;Acc:NP_695215]	-0.413831	5.67299	0.00437445	0.029302
ENSRNOG00000029235	Sfmbt2	scm-like with four MBT domains protein 2 [Source:RefSeq peptide;Acc:NP_001100834]	1.04824	1.88636	0.004372	0.029302
ENSRNOG00000011490	LOC100361444	Uncharacterized protein [Source:UniProtKB/TrEMBL;Acc:D3ZMI0]	0.625996	4.03471	0.00438642	0.0293161
ENSRNOG00000012698	Chsy1	chondroitin sulfate synthase 1 [Source:RefSeq peptide;Acc:NP_001099738]	-0.742466	2.84142	0.00438549	0.0293161
ENSRNOG00000016960	Polr3e	DNA-directed RNA polymerase III subunit RPC5 [Source:RefSeq peptide;Acc:NP_001101973]	0.557616	3.86809	0.00438705	0.0293161
ENSRNOG00000042812		Uncharacterized protein [Source:UniProtKB/TrEMBL;Acc:D3ZSU2]	0.686097	3.25215	0.00438339	0.0293161
ENSRNOG00000010628	LOC680171	SEC13 homolog (S. cerevisiae) (Sec13), mRNA [Source:RefSeq DNA;Acc:NM_001006978]	0.430671	5.51922	0.00439954	0.029382
ENSRNOG00000001833	Mcm4	minichromosome maintenance deficient 4 [Source:RefSeq peptide;Acc:NP_387500]	-0.932965	3.19688	0.00441916	0.0294954
ENSRNOG00000001357	Mblac1	Metallo-beta-lactamase domain-containing protein 1 [Source:UniProtKB/Swiss-Prot;Acc:Q6AYD1]	1.03808	1.83407	0.00443135	0.0295415
ENSRNOG00000021575	LOC683745	Uncharacterized protein [Source:UniProtKB/TrEMBL;Acc:F1LV93]	0.402577	8.09601	0.00442925	0.0295415
ENSRNOG00000015425	Ssx2ip	Afadin- and alpha-actinin-binding protein [Source:UniProtKB/Swiss-Prot;Acc:Q8CGZ2]	-0.577691	4.48274	0.00443807	0.0295686
ENSRNOG00000017748	Nkx6-2	NK6 homeobox 2 [Source:RefSeq peptide;Acc:NP_001101028]	-0.858523	2.49392	0.00444768	0.029615
ENSRNOG00000042978	Ncald	neurocalcin-delta [Source:RefSeq peptide;Acc:NP_001019542]	0.791699	3.65744	0.00445899	0.0296726
ENSRNOG00000014293		Uncharacterized protein [Source:UniProtKB/TrEMBL;Acc:D4AAV5]	-0.841343	2.21782	0.00446342	0.0296844
ENSRNOG00000019154	Zmynd8	protein kinase C-binding protein 1 [Source:RefSeq peptide;Acc:NP_001094308]	0.494004	4.98609	0.00450136	0.0299189
ENSRNOG00000024823	Aifm2	apoptosis-inducing factor, mitochondrion-associated 2 [Source:RefSeq peptide;Acc:NP_001132955]	-0.452481	5.02151	0.00451555	0.0299954
ENSRNOG00000042283	LOC100359945	Uncharacterized protein [Source:UniProtKB/TrEMBL;Acc:F1LX23]	-1.07295	1.8307	0.00454002	0.03014
ENSRNOG00000016758	Loxl2	lysyl oxidase homolog 2 [Source:RefSeq peptide;Acc:NP_001099517]	-0.733351	2.87805	0.00454551	0.0301586
ENSRNOG00000004466	RGD1311378	similar to RIKEN cDNA 2010011I20 (RGD1311378), mRNA [Source:RefSeq DNA;Acc:NM_001106547]	0.441922	6.6668	0.00455496	0.0302033
ENSRNOG00000004834	Llgl2	lethal(2) giant larvae protein homolog 2 [Source:RefSeq peptide;Acc:NP_001121021]	-0.409075	6.20848	0.00456291	0.0302381
ENSRNOG00000004677	Zeb2	zinc finger E-box-binding homeobox 2 [Source:RefSeq peptide;Acc:NP_001028873]	-0.563339	4.64288	0.00459981	0.0304645
ENSRNOG00000017593	Mtr	Methionine synthase [Source:UniProtKB/Swiss-Prot;Acc:Q9Z2Q4]	0.547541	5.20309	0.00462435	0.030609
ENSRNOG00000020701	Brca1	Breast cancer type 1 susceptibility protein homolog [Source:UniProtKB/Swiss-Prot;Acc:O54952]	-0.961094	2.0285	0.00462968	0.0306261
ENSRNOG00000014617	Tgoln1	Trans-Golgi network integral membrane protein TGN38 [Source:UniProtKB/Swiss-Prot;Acc:P19814]	0.411637	8.42906	0.00463283	0.0306288
ENSRNOG00000005853	Tacr1	Substance-P receptor [Source:UniProtKB/Swiss-Prot;Acc:P14600]	-1.33162	0.952359	0.00463953	0.0306549
ENSRNOG00000032246	Acsm3	Acyl-coenzyme A synthetase ACSM3, mitochondrial [Source:UniProtKB/Swiss-Prot;Acc:Q6SKG1]	-0.491744	6.83217	0.00464713	0.030687
ENSRNOG00000033114	Zfp187	Uncharacterized protein [Source:UniProtKB/TrEMBL;Acc:D3ZFY2]	0.598359	3.85541	0.00466963	0.0308174
ENSRNOG00000024384	Cpn2	carboxypeptidase N, polypeptide 2 [Source:RefSeq peptide;Acc:NP_001100555]	-0.398898	8.58326	0.00468134	0.0308764
ENSRNOG00000005524	Pno1	RNA-binding protein PNO1 [Source:UniProtKB/Swiss-Prot;Acc:Q6VBQ8]	0.581399	3.80556	0.00471339	0.0310694
ENSRNOG00000001052		Kidney mitochondrial carrier protein 1 [Source:UniProtKB/Swiss-Prot;Acc:Q5PQM9]	-0.813109	6.51451	0.00474633	0.0312681
ENSRNOG00000026488	Gltpd2	glycolipid transfer protein domain-containing protein 2 [Source:RefSeq peptide;Acc:NP_001108502]	-0.405646	7.69578	0.00478139	0.0314805
ENSRNOG00000020435	Terf2	telomeric repeat-binding factor 2 [Source:RefSeq peptide;Acc:NP_001101918]	0.61277	3.47524	0.00479728	0.0315545
ENSRNOG00000042641	LOC259246	Major urinary protein15.5 kDa fatty acid-binding protein [Source:UniProtKB/Swiss-Prot;Acc:P02761]	0.409189	11.6943	0.00479828	0.0315545
ENSRNOG00000004060	Calm1	Calmodulin [Source:UniProtKB/Swiss-Prot;Acc:P62161]	-0.387712	7.7386	0.00481848	0.0316687
ENSRNOG00000025053	Lrp1	prolow-density lipoprotein receptor-related protein 1 [Source:RefSeq peptide;Acc:NP_001123962]	-0.457156	10.4496	0.00482788	0.0317045
ENSRNOG00000038948		Uncharacterized protein [Source:UniProtKB/TrEMBL;Acc:F1LZZ6]	-0.627424	3.67434	0.00482959	0.0317045
ENSRNOG00000008065	Wwc1	Uncharacterized protein [Source:UniProtKB/TrEMBL;Acc:F1M6U0]	-0.40617	5.88467	0.00487842	0.0319874
ENSRNOG00000019018	Plat	Tissue-type plasminogen activatorTissue-type plasminogen activator chain ATissue-type plasminogen activator chain B [Source:UniProtKB/Swiss-Prot;Acc:P19637]	0.727037	2.8852	0.00487769	0.0319874
ENSRNOG00000010222	Glud1	Glutamate dehydrogenase 1, mitochondrial [Source:UniProtKB/Swiss-Prot;Acc:P10860]	0.431939	9.85697	0.00489578	0.0320824
ENSRNOG00000005871	Il1rn	Interleukin-1 receptor antagonist protein [Source:UniProtKB/Swiss-Prot;Acc:P25086]	-0.607247	4.90074	0.00490752	0.0321405
ENSRNOG00000018450	Slc25a22	mitochondrial glutamate carrier 1 [Source:RefSeq peptide;Acc:NP_001014049]	-0.47601	7.90365	0.00491188	0.0321502
ENSRNOG00000029221	Klk1b3	Kallikrein-1Nerve growth factor gamma chain 1Nerve growth factor gamma chain 2 [Source:UniProtKB/Swiss-Prot;Acc:P00758]	1.42517	1.11253	0.00493188	0.0322622
ENSRNOG00000006280	Pcsk9	Proprotein convertase subtilisin/kexin type 9 [Source:UniProtKB/Swiss-Prot;Acc:P59996]	0.481463	5.74444	0.00493864	0.0322875
ENSRNOG00000001351	Trafd1	TRAF-type zinc finger domain-containing protein 1 [Source:UniProtKB/Swiss-Prot;Acc:Q99MM4]	0.583091	3.91433	0.00497639	0.0324857
ENSRNOG00000016037	Mafb	Transcription factor MafB [Source:UniProtKB/Swiss-Prot;Acc:P54842]	-0.607429	4.87929	0.00497679	0.0324857
ENSRNOG00000026235	Hk3	Hexokinase-3 [Source:UniProtKB/Swiss-Prot;Acc:P27926]	1.11803	2.17529	0.00497767	0.0324857
ENSRNOG00000020773	Map3k11	Mitogen-activated protein kinase kinase kinase 11 [Source:UniProtKB/Swiss-Prot;Acc:Q66HA1]	0.441135	5.40246	0.00499002	0.0325473
ENSRNOG00000016539		RAB24, member RAS oncogene family [Source:RefSeq peptide;Acc:NP_001015023]	0.519532	4.07868	0.00503611	0.0328288
ENSRNOG00000007029	Dnaja1	DnaJ homolog subfamily A member 1 [Source:UniProtKB/Swiss-Prot;Acc:P63036]	-0.399493	8.48865	0.00504902	0.0328937
ENSRNOG00000013552	LOC681458	Acyl-CoA desaturase 1 [Source:UniProtKB/Swiss-Prot;Acc:P07308]	1.55979	7.16328	0.00507191	0.0330235
ENSRNOG00000004033		Sema domain, transmembrane domain (TM), and cytoplasmic domain, (Semaphorin) 6A (Predicted), isoform CRA_aUncharacterized protein [Source:UniProtKB/TrEMBL;Acc:D3ZAG0]	-0.556889	4.18946	0.0050861	0.0330967
ENSRNOG00000022032	Abcg3l4	ATP-binding cassette, subfamily G (WHITE), member 3-like 2 [Source:RefSeq peptide;Acc:NP_001014155]	-0.492219	4.81868	0.00509015	0.0331038
ENSRNOG00000018087	Vim	Vimentin [Source:UniProtKB/Swiss-Prot;Acc:P31000]	-0.5306	4.71379	0.00510771	0.0331986
ENSRNOG00000018184	Tpm1	Tropomyosin alpha-1 chain [Source:UniProtKB/Swiss-Prot;Acc:P04692]	0.400994	6.12334	0.00511234	0.0332094
ENSRNOG00000003667		Dystrophin [Source:UniProtKB/Swiss-Prot;Acc:P11530]	-0.509069	4.30043	0.00512267	0.0332572
ENSRNOG00000007455	Tmem132e	transmembrane protein 132E [Source:RefSeq peptide;Acc:NP_001127882]	-0.759867	2.60163	0.00514336	0.0333721
ENSRNOG00000009260	Cnr2	Cannabinoid receptor 2 [Source:UniProtKB/Swiss-Prot;Acc:Q9QZN9]	-1.0418	1.86591	0.00516678	0.0335046
ENSRNOG00000039745	Pm20d1	probable carboxypeptidase PM20D1 [Source:RefSeq peptide;Acc:NP_001102538]	-0.437077	5.45435	0.00517127	0.0335143
ENSRNOG00000043236		Uncharacterized protein [Source:UniProtKB/TrEMBL;Acc:F1M4U4]	1.09209	1.481	0.00517686	0.0335311
ENSRNOG00000010275	Slc17a9	solute carrier family 17 member 9 [Source:RefSeq peptide;Acc:NP_001102083]	-0.680012	3.86432	0.00518403	0.0335581
ENSRNOG00000034228	Pik3c2g	Phosphatidylinositol-4-phosphate 3-kinase C2 domain-containing subunit gamma [Source:UniProtKB/Swiss-Prot;Acc:O70173]	-0.547165	5.24607	0.00519994	0.0336416
ENSRNOG00000013628	Cela2a	Chymotrypsin-like elastase family member 2A [Source:UniProtKB/Swiss-Prot;Acc:P00774]	0.827678	5.40558	0.00522822	0.0338049
ENSRNOG00000005506	Arhgef5	Uncharacterized protein [Source:UniProtKB/TrEMBL;Acc:E9PT59]	-0.578278	3.57349	0.00524346	0.0338642
ENSRNOG00000019616	Prss8	ProstasinProstasin light chainProstasin heavy chain [Source:UniProtKB/Swiss-Prot;Acc:Q9ES87]	0.86412	2.25987	0.00524266	0.0338642
ENSRNOG00000034240		BCL6 co-repressor [Source:RefSeq peptide;Acc:NP_001178515]	0.585671	4.3572	0.00524735	0.0338698
ENSRNOG00000010409		Nol6 protein [Source:UniProtKB/TrEMBL;Acc:B0BNB6]	0.461241	5.07222	0.00526051	0.0339352
ENSRNOG00000011330	Ces2a	carboxylesterase 2A [Source:RefSeq peptide;Acc:NP_653344]	0.630208	4.5579	0.00527416	0.0340036
ENSRNOG00000012193	Cited2	cbp/p300-interacting transactivator 2 [Source:RefSeq peptide;Acc:NP_446150]	0.512194	5.34133	0.00529064	0.0340902
ENSRNOG00000013078	Zcchc7	Zinc finger CCHC domain-containing protein 7 [Source:UniProtKB/Swiss-Prot;Acc:B1WC15]	0.77949	3.76156	0.00530052	0.0341341
ENSRNOG00000001593	Lnp	protein lunapark [Source:RefSeq peptide;Acc:NP_001070897]	-0.899461	2.23348	0.00532155	0.0342498
ENSRNOG00000006778	Mmp19	matrix metalloproteinase-19 [Source:RefSeq peptide;Acc:NP_001100629]	-0.411506	6.44989	0.00533927	0.0343362
ENSRNOG00000012622	Mmp15	matrix metallopeptidase 15 [Source:RefSeq peptide;Acc:NP_001099638]	0.524424	5.06983	0.00534112	0.0343362
ENSRNOG00000014117	Hmox1	Heme oxygenase 1 [Source:UniProtKB/Swiss-Prot;Acc:P06762]	-0.548896	5.25739	0.00539986	0.0346939
ENSRNOG00000012771	Ddx41	probable ATP-dependent RNA helicase DDX41 [Source:RefSeq peptide;Acc:NP_001101516]	0.452067	4.97296	0.0054287	0.0348591
ENSRNOG00000016071		prolyl 3-hydroxylase 3 [Source:RefSeq peptide;Acc:NP_001100090]	-0.803541	2.52627	0.00545126	0.0349177
ENSRNOG00000018552	Slc25a38	Solute carrier family 25 member 38 [Source:UniProtKB/Swiss-Prot;Acc:Q499U1]	0.45392	4.83777	0.00545344	0.0349177
ENSRNOG00000019027	Habp4	intracellular hyaluronan-binding protein 4 [Source:RefSeq peptide;Acc:NP_001073409]	0.532964	3.99069	0.0054527	0.0349177
ENSRNOG00000020942	Plekha4	Pleckstrin homology domain-containing family A member 4 [Source:UniProtKB/Swiss-Prot;Acc:P60669]	0.983888	2.02915	0.00544241	0.0349177
ENSRNOG00000027144	RT1-DMb	RT1 class II, DM beta [Source:RefSeq peptide;Acc:NP_942035]	0.612868	3.62527	0.00545025	0.0349177
ENSRNOG00000016374	Fgfr2	fibroblast growth factor receptor 2 isoform a [Source:RefSeq peptide;Acc:NP_036844]	-0.438551	5.91564	0.0054757	0.0350401
ENSRNOG00000019236	LOC500532	Uncharacterized protein [Source:UniProtKB/TrEMBL;Acc:D4AA66]	0.501021	4.31421	0.00548933	0.0350871
ENSRNOG00000022576		Uncharacterized protein [Source:UniProtKB/TrEMBL;Acc:D3ZFI5]	-0.456931	4.93857	0.00548662	0.0350871
ENSRNOG00000019682	Timm13	Mitochondrial import inner membrane translocase subunit Tim13 [Source:UniProtKB/Swiss-Prot;Acc:P62076]	-0.41454	5.75353	0.00549408	0.0350974
ENSRNOG00000025155	Lmtk2	serine/threonine-protein kinase LMTK2 [Source:RefSeq peptide;Acc:NP_001131113]	0.411386	7.14336	0.00551337	0.0352005
ENSRNOG00000015236	Mybbp1a	Myb-binding protein 1A [Source:UniProtKB/Swiss-Prot;Acc:O35821]	0.409799	6.05446	0.00556586	0.0355153
ENSRNOG00000001736	Bdh1	D-beta-hydroxybutyrate dehydrogenase, mitochondrial [Source:UniProtKB/Swiss-Prot;Acc:P29147]	-0.399204	8.64516	0.00557704	0.0355663
ENSRNOG00000006499	Cops5	COP9 signalosome complex subunit 5 [Source:RefSeq peptide;Acc:NP_001020866]	-0.410007	5.76316	0.00561428	0.0357647
ENSRNOG00000012613	F13b	coagulation factor XIII B chain [Source:RefSeq peptide;Acc:NP_001099426]	-0.390891	8.44758	0.00561454	0.0357647
ENSRNOG00000018162	Nhej1	Non-homologous end-joining factor 1 [Source:UniProtKB/Swiss-Prot;Acc:Q6AYI4]	1.03808	1.8349	0.00563223	0.0358569
ENSRNOG00000006364	Dld	Dihydrolipoyl dehydrogenase, mitochondrial [Source:UniProtKB/Swiss-Prot;Acc:Q6P6R2]	0.394186	6.70715	0.00564664	0.0359282
ENSRNOG00000001455	Kif13a	kinesin-like protein KIF13A [Source:RefSeq peptide;Acc:NP_001100932]	0.428254	5.59895	0.00566664	0.0360349
ENSRNOG00000013052	Bclaf1	bcl-2-associated transcription factor 1 [Source:RefSeq peptide;Acc:NP_001041317]	0.409036	6.08938	0.00567113	0.03604
ENSRNOG00000013684	F11	coagulation factor XI [Source:RefSeq peptide;Acc:NP_001041313]	-0.414758	7.93653	0.00567388	0.03604
ENSRNOG00000029668	LOC360228	WDNM1-like protein [Source:RefSeq peptide;Acc:NP_001003706]	-0.598115	4.37725	0.00567875	0.0360504
ENSRNOG00000008048	Plscr1	Phospholipid scramblase 1 [Source:UniProtKB/Swiss-Prot;Acc:P58195]	1.03808	1.83111	0.00568259	0.0360543
ENSRNOG00000008713		solute carrier family 41 member 2 [Source:RefSeq peptide;Acc:NP_001102212]	-0.395034	6.85723	0.00568919	0.0360552
ENSRNOG00000015939	Ccdc25	coiled-coil domain-containing protein 25 [Source:RefSeq peptide;Acc:NP_001101852]	0.482208	4.67685	0.00568664	0.0360552
ENSRNOG00000022325	Smc2	structural maintenance of chromosomes protein 2 [Source:RefSeq peptide;Acc:NP_001102136]	-0.618611	3.96297	0.00573363	0.0363162
ENSRNOG00000005107	Recql5	ATP-dependent DNA helicase Q5 [Source:RefSeq peptide;Acc:NP_001099323]	0.624435	3.26874	0.00574793	0.0363656
ENSRNOG00000016414	Slc22a17	Solute carrier family 22 member 17 [Source:UniProtKB/Swiss-Prot;Acc:Q9P290]	-0.531612	4.19025	0.0057453	0.0363656
ENSRNOG00000017144	Mea1	Male-enhanced antigen 1 [Source:UniProtKB/Swiss-Prot;Acc:Q5FVH7]	-0.419604	6.03394	0.00575531	0.0363711
ENSRNOG00000033747	Sp110	Sp110 nuclear body protein [Source:UniProtKB/Swiss-Prot;Acc:Q3KRF1]	0.567889	3.62211	0.00575425	0.0363711
ENSRNOG00000016119	LOC100360552	RCG22430Uncharacterized protein [Source:UniProtKB/TrEMBL;Acc:D4ACM8]	-0.673584	3.09524	0.00576665	0.0364221
ENSRNOG00000009152		Uncharacterized protein [Source:UniProtKB/TrEMBL;Acc:D3ZG41]	0.400691	6.57773	0.00578403	0.0365113
ENSRNOG00000013039	Add1	Alpha-adducin [Source:UniProtKB/Swiss-Prot;Acc:Q63028]	-0.386341	6.98072	0.00579221	0.0365423
ENSRNOG00000019000	Limk2	LIM domain kinase 2 [Source:UniProtKB/Swiss-Prot;Acc:P53670]	0.479554	4.55983	0.00580136	0.0365587
ENSRNOG00000021200	Hfe2	Hemojuvelin [Source:UniProtKB/Swiss-Prot;Acc:Q8N7M5]	0.430686	7.17583	0.00579844	0.0365587
ENSRNOG00000009166	Ddx24	ATP-dependent RNA helicase DDX24 [Source:RefSeq peptide;Acc:NP_954550]	0.448635	5.57568	0.00583353	0.0367296
ENSRNOG00000021396		Uncharacterized protein [Source:UniProtKB/TrEMBL;Acc:F1M2W3]	-1.37872	1.20278	0.00583505	0.0367296
ENSRNOG00000009878		cartilage-associated protein [Source:RefSeq peptide;Acc:NP_001102255]	-0.640068	3.31964	0.00585951	0.0368628
ENSRNOG00000001139	Suds3	Uncharacterized protein [Source:UniProtKB/TrEMBL;Acc:D3ZYN5]	0.481606	4.74811	0.00587402	0.0369333
ENSRNOG00000043147		Uncharacterized protein [Source:UniProtKB/TrEMBL;Acc:F1LT06]	-1.04183	1.55895	0.00588578	0.0369864
ENSRNOG00000007302	Fbn1	fibrillin-1 [Source:RefSeq peptide;Acc:NP_114013]	-0.675356	3.70445	0.00590136	0.0370219
ENSRNOG00000007583	Pygb	Glycogen phosphorylase, brain form [Source:UniProtKB/Swiss-Prot;Acc:P53534]	-0.542599	4.25019	0.00589668	0.0370219
ENSRNOG00000021170	Plekho1	Pleckstrin homology domain-containing family O member 1 [Source:UniProtKB/Swiss-Prot;Acc:Q5BJM5]	-0.805116	2.67538	0.00590136	0.0370219
ENSRNOG00000003616	Grem2	gremlin-2 [Source:RefSeq peptide;Acc:NP_001099444]	-0.940856	4.81515	0.00593687	0.0372237
ENSRNOG00000013313	Aadacl1	Neutral cholesterol ester hydrolase 1 [Source:UniProtKB/Swiss-Prot;Acc:B2GV54]	0.493234	5.31378	0.00596544	0.0373819
ENSRNOG00000002271	Slain2	SLAIN motif-containing protein 2 [Source:RefSeq peptide;Acc:NP_001100684]	0.433291	5.12226	0.00598803	0.0374758
ENSRNOG00000013484	Gsta1	Glutathione S-transferase alpha-3 [Source:UniProtKB/Swiss-Prot;Acc:P04904]	0.402254	8.75181	0.0059905	0.0374758
ENSRNOG00000033824	Gpd2	Glycerol-3-phosphate dehydrogenase, mitochondrial [Source:UniProtKB/Swiss-Prot;Acc:P35571]	0.561696	3.57583	0.00599023	0.0374758
ENSRNOG00000001335	Zkscan1	Zinc finger protein with KRAB and SCAN domains 1 [Source:UniProtKB/Swiss-Prot;Acc:Q4KLI1]	0.494828	4.30276	0.00601182	0.0375882
ENSRNOG00000039671		Uncharacterized protein [Source:UniProtKB/TrEMBL;Acc:F1M9J0]	0.594211	3.52578	0.00601794	0.0376054
ENSRNOG00000000151	Ldlrap1	low density lipoprotein receptor adapter protein 1 [Source:RefSeq peptide;Acc:NP_001102741]	-0.456537	5.48489	0.00605883	0.0378398
ENSRNOG00000030171	LOC499541	LRRGT00045 (LOC499541), mRNA [Source:RefSeq DNA;Acc:NM_001047942]	0.423228	5.25269	0.00607582	0.0379035
ENSRNOG00000037327	F8a1	coagulation factor VIII-associated (intronic transcript) 1 (F8a1), mRNA [Source:RefSeq DNA;Acc:NM_001109323]	0.485435	4.6229	0.00607455	0.0379035
ENSRNOG00000015685	Mfsd3	Major facilitator superfamily domain-containing protein 3 [Source:UniProtKB/Swiss-Prot;Acc:Q4V8E5]	-0.469289	4.62708	0.00614218	0.0382961
ENSRNOG00000000185	Mpst	3-mercaptopyruvate sulfurtransferase [Source:UniProtKB/Swiss-Prot;Acc:P97532]	-0.423077	6.88757	0.00614684	0.0383038
ENSRNOG00000030287	Acaa1a	3-ketoacyl-CoA thiolase A, peroxisomal [Source:UniProtKB/Swiss-Prot;Acc:P21775]	-0.397253	8.06416	0.00615686	0.0383448
ENSRNOG00000010794	Dennd3	Uncharacterized protein [Source:UniProtKB/TrEMBL;Acc:D4A2H4]	-0.950517	2.1155	0.00617345	0.0384267
ENSRNOG00000009850	St3gal4	CMP-N-acetylneuraminate-beta-galactosamide-alpha-2,3-sialyltransferase 4 [Source:UniProtKB/Swiss-Prot;Acc:P61131]	-0.495135	4.74351	0.00620383	0.0385943
ENSRNOG00000002091	Gtf3c3	general transcription factor 3C polypeptide 3 [Source:RefSeq peptide;Acc:NP_001101709]	0.693243	3.39316	0.00623829	0.0387871
ENSRNOG00000027606	Neurl1B	neuralized homolog 1B [Source:RefSeq peptide;Acc:NP_001136124]	-1.25863	0.970826	0.00627056	0.038966
ENSRNOG00000014508	Mgll	Monoglyceride lipase [Source:UniProtKB/Swiss-Prot;Acc:Q8R431]	0.440196	6.74621	0.00628823	0.0390541
ENSRNOG00000018647	Mrpl20	39S ribosomal protein L20, mitochondrial [Source:RefSeq peptide;Acc:NP_001102898]	-0.437204	5.17024	0.00632809	0.0392799
ENSRNOG00000028713	Acvrl1	Serine/threonine-protein kinase receptor R3 [Source:UniProtKB/Swiss-Prot;Acc:P80203]	-0.802108	2.39738	0.00633333	0.0392905
ENSRNOG00000012714	RGD1564149	similar to Protein C21orf58 (RGD1564149), mRNA [Source:RefSeq DNA;Acc:NM_001079708]	-0.800998	2.31154	0.00635634	0.0394114
ENSRNOG00000002746	Fstl1	Follistatin-related protein 1 [Source:UniProtKB/Swiss-Prot;Acc:Q62632]	-0.481455	4.92235	0.00636051	0.0394154
ENSRNOG00000021338	Tmem132a	Transmembrane protein 132A [Source:UniProtKB/Swiss-Prot;Acc:Q80WF4]	0.463554	4.61581	0.00637458	0.0394807
ENSRNOG00000025459	Mars	methionyl-tRNA synthetase [Source:RefSeq peptide;Acc:NP_001121131]	0.416325	6.43451	0.00637986	0.0394915
ENSRNOG00000032707	Egf	Pro-epidermal growth factorEpidermal growth factor [Source:UniProtKB/Swiss-Prot;Acc:P07522]	-0.551873	4.0323	0.00640298	0.0396127
ENSRNOG00000014241	Ece1	Endothelin-converting enzyme 1 [Source:UniProtKB/Swiss-Prot;Acc:P42893]	-0.373156	7.94847	0.00642897	0.0397515
ENSRNOG00000032805		Uncharacterized protein [Source:UniProtKB/TrEMBL;Acc:D3Z9Q1]	0.415058	5.63542	0.00644473	0.0398269
ENSRNOG00000016245	Neto2	Neuropilin and tolloid-like protein 2 [Source:UniProtKB/Swiss-Prot;Acc:C6K2K4]	1.06911	1.47257	0.00647617	0.039999
ENSRNOG00000020280		armadillo repeat-containing protein 6 [Source:RefSeq peptide;Acc:NP_001100776]	0.858597	2.72594	0.00648703	0.040044
ENSRNOG00000006924	LOC100363509	transmembrane protein 125 [Source:RefSeq peptide;Acc:NP_001101437]	0.432376	5.05514	0.00651131	0.0401334
ENSRNOG00000016269	Rpl7l1	Uncharacterized protein [Source:UniProtKB/TrEMBL;Acc:D4A1K2]	0.439835	4.82534	0.00650656	0.0401334
ENSRNOG00000021237	RGD1565616	RGD1565616 (RGD1565616), mRNA [Source:RefSeq DNA;Acc:NM_001109206]	0.511049	4.81056	0.00651229	0.0401334
ENSRNOG00000006019	G0s2	G0/G1switch 2 [Source:RefSeq peptide;Acc:NP_001009632]	-0.530238	6.28859	0.00651747	0.0401349
ENSRNOG00000038944		Uncharacterized protein [Source:UniProtKB/TrEMBL;Acc:D3ZX65]	-1.00362	1.73416	0.00651972	0.0401349
ENSRNOG00000019868	Psma5	Proteasome subunit alpha type-5 [Source:UniProtKB/Swiss-Prot;Acc:P34064]	-0.387865	6.29226	0.00654972	0.0402974
ENSRNOG00000013816	Cmas	N-acylneuraminate cytidylyltransferase [Source:UniProtKB/Swiss-Prot;Acc:P69060]	-0.409051	5.91798	0.00658271	0.0404315
ENSRNOG00000013948	Zc3hav1	Zinc finger CCCH-type antiviral protein 1 [Source:UniProtKB/Swiss-Prot;Acc:Q8K3Y6]	0.457381	5.32129	0.00658599	0.0404315
ENSRNOG00000021686	Heatr1	HEAT repeat-containing protein 1 [Source:RefSeq peptide;Acc:NP_001101888]	0.39317	6.20177	0.00658523	0.0404315
ENSRNOG00000023150	Gpi	Glucose-6-phosphate isomerase [Source:UniProtKB/Swiss-Prot;Acc:Q6P6V0]	-0.437995	6.77746	0.00657817	0.0404315
ENSRNOG00000019737	Sema4a	semaphorin-4A [Source:RefSeq peptide;Acc:NP_001012078]	0.774911	2.58518	0.00659442	0.040461
ENSRNOG00000008129	Pla2r1	secretory phospholipase A2 receptor [Source:RefSeq peptide;Acc:NP_001094307]	-0.946058	1.83292	0.00663838	0.0407084
ENSRNOG00000002210	Hsd17b11	Estradiol 17-beta-dehydrogenase 11 [Source:UniProtKB/Swiss-Prot;Acc:Q6AYS8]	-0.403078	9.20295	0.00666252	0.0408116
ENSRNOG00000006467	Eif2b2	Translation initiation factor eIF-2B subunit beta [Source:UniProtKB/Swiss-Prot;Acc:Q62818]	0.50341	4.43198	0.00666081	0.0408116
ENSRNOG00000020356	Zfp426l2	zinc finger protein 426 [Source:RefSeq peptide;Acc:NP_001128057]	-1.01313	1.67337	0.00668397	0.0409206
ENSRNOG00000003549	Cnpy2	protein canopy homolog 2 [Source:RefSeq peptide;Acc:NP_001071053]	-0.429972	6.00607	0.0066891	0.0409295
ENSRNOG00000039635		Uncharacterized protein [Source:UniProtKB/TrEMBL;Acc:F1M735]	-0.668991	2.95654	0.00669722	0.0409568
ENSRNOG00000024399		CMRF35-like molecule 8 [Source:UniProtKB/Swiss-Prot;Acc:A2TGX5]	-0.885505	2.15773	0.00670731	0.0409961
ENSRNOG00000001175	Unc119b	protein unc-119 homolog B [Source:RefSeq peptide;Acc:NP_001099404]	0.400184	6.01811	0.00673486	0.0411334
ENSRNOG00000039858	RGD1307722	Uncharacterized protein [Source:UniProtKB/TrEMBL;Acc:F1M4E3]	0.869723	2.38339	0.00674083	0.0411334
ENSRNOG00000043033	Lace1	Lactation elevated protein 1 [Source:UniProtKB/Swiss-Prot;Acc:Q32PX9]	1.18047	1.15618	0.00674003	0.0411334
ENSRNOG00000008741	Camsap1l1	calmodulin regulated spectrin-associated protein 1-like 1 [Source:RefSeq peptide;Acc:NP_001127975]	0.442478	4.84676	0.0067699	0.0412657
ENSRNOG00000018510	Cdk7	Cyclin-dependent kinase 7 [Source:UniProtKB/Swiss-Prot;Acc:P51952]	0.50498	4.12654	0.00676915	0.0412657
ENSRNOG00000004049	Baiap2	Brain-specific angiogenesis inhibitor 1-associated protein 2 [Source:UniProtKB/Swiss-Prot;Acc:Q6GMN2]	0.48484	4.48292	0.00678799	0.0413309
ENSRNOG00000006779	Crot	Peroxisomal carnitine O-octanoyltransferase [Source:UniProtKB/Swiss-Prot;Acc:P11466]	0.605865	7.97471	0.00678727	0.0413309
ENSRNOG00000002388	Trim41	tripartite motif-containing 41 [Source:RefSeq peptide;Acc:NP_001128209]	0.43877	4.82104	0.00680024	0.0413829
ENSRNOG00000038053		Uncharacterized protein [Source:UniProtKB/TrEMBL;Acc:F1M5E7]	-0.636226	3.17912	0.0068057	0.0413936
ENSRNOG00000028627		Uncharacterized protein [Source:UniProtKB/TrEMBL;Acc:F1M4Q3]	-1.25243	1.39484	0.00681003	0.0413974
ENSRNOG00000019082	Sbk1	Serine/threonine-protein kinase SBK1 [Source:UniProtKB/Swiss-Prot;Acc:Q9Z335]	0.489275	5.29104	0.00681755	0.0414206
ENSRNOG00000011292	Col1a2	Collagen alpha-2(I) chain [Source:UniProtKB/Swiss-Prot;Acc:P02466]	-0.591018	4.88877	0.00686024	0.0416573
ENSRNOG00000023739			-0.589907	3.53161	0.00687667	0.0417344
ENSRNOG00000007237	Id2	DNA-binding protein inhibitor ID-2 [Source:UniProtKB/Swiss-Prot;Acc:P41137]	0.496786	6.26678	0.00691274	0.0419305
ENSRNOG00000005984	Etv6	transcription factor ETV6 [Source:RefSeq peptide;Acc:NP_001032430]	0.676107	3.19952	0.00693032	0.0420144
ENSRNOG00000001389	Irs3	insulin receptor substrate 3 [Source:RefSeq peptide;Acc:NP_114463]	0.940353	1.82209	0.0069548	0.0421333
ENSRNOG00000003229	Tspan7	tetraspanin-7 [Source:RefSeq peptide;Acc:NP_001102285]	-0.397928	5.99072	0.00695748	0.0421333
ENSRNOG00000005736	Eif1ay	eukaryotic translation initiation factor 1A, X-chromosomal [Source:RefSeq peptide;Acc:NP_001100433]	0.443493	4.75055	0.00699093	0.04229
ENSRNOG00000013889	Tmed3	Transmembrane emp24 domain-containing protein 3 [Source:UniProtKB/Swiss-Prot;Acc:Q6AY25]	-0.765215	3.62203	0.00698726	0.04229
ENSRNOG00000020369	Igf2	Insulin-like growth factor IIPreptin [Source:UniProtKB/Swiss-Prot;Acc:P01346]	-1.22607	1.37337	0.00701213	0.0423953
ENSRNOG00000005975	LOC100362027	60S ribosomal protein L30 [Source:UniProtKB/Swiss-Prot;Acc:P62890]	-0.46826	5.46667	0.00704426	0.0425585
ENSRNOG00000020088	Klhl26	kelch-like protein 26 [Source:RefSeq peptide;Acc:NP_001099545]	0.695055	2.79259	0.00705054	0.0425585
ENSRNOG00000042343		Uncharacterized protein [Source:UniProtKB/TrEMBL;Acc:D3ZQY2]	0.797222	3.04382	0.00704724	0.0425585
ENSRNOG00000001153	Pla2g1b	Phospholipase A2 [Source:UniProtKB/Swiss-Prot;Acc:P04055]	0.994105	3.03315	0.00706483	0.0426217
ENSRNOG00000005599	Mug2	Murinoglobulin-2 [Source:UniProtKB/Swiss-Prot;Acc:Q6IE52]	-0.381965	8.07037	0.00709312	0.0427692
ENSRNOG00000011865	Fam96b	mitotic spindle-associated MMXD complex subunit MIP18 [Source:RefSeq peptide;Acc:NP_001138326]	-0.670206	2.86446	0.00709801	0.0427757
ENSRNOG00000015799	Cml1	Probable N-acetyltransferase CML1 [Source:UniProtKB/Swiss-Prot;Acc:Q9QXT4]	-1.01953	1.69941	0.00711129	0.0428326
ENSRNOG00000016704	Pcyox1	Prenylcysteine oxidase [Source:UniProtKB/Swiss-Prot;Acc:Q99ML5]	0.418419	6.71669	0.00711964	0.0428598
ENSRNOG00000005036	LOC500625	Uncharacterized protein [Source:UniProtKB/TrEMBL;Acc:D4A9R0]	0.530348	4.18786	0.00715085	0.0430245
ENSRNOG00000004367	Elk3	ETS domain-containing protein Elk-3 [Source:RefSeq peptide;Acc:NP_001102213]	-0.514965	4.1574	0.00717738	0.0431608
ENSRNOG00000021758	Tnpo3	transportin-3 [Source:RefSeq peptide;Acc:NP_001100057]	0.388055	5.88994	0.00719613	0.0432503
ENSRNOG00000005539	Thg1l	Probable tRNA(His) guanylyltransferase [Source:UniProtKB/Swiss-Prot;Acc:Q5M965]	0.857476	2.13439	0.00720575	0.0432849
ENSRNOG00000043168		Uncharacterized protein [Source:UniProtKB/TrEMBL;Acc:D3ZYF0]	0.65994	2.96981	0.00724456	0.0434946
ENSRNOG00000011134	Lama2	Uncharacterized protein [Source:UniProtKB/TrEMBL;Acc:F1LXY9]	-0.711068	2.77768	0.00725238	0.0435089
ENSRNOG00000020608		suppressor of SWI4 1 homolog [Source:RefSeq peptide;Acc:NP_001011980]	0.616655	3.44857	0.00725473	0.0435089
ENSRNOG00000002385	Prg4	proteoglycan 4 [Source:RefSeq peptide;Acc:NP_001099432]	-0.439357	6.94577	0.0073356	0.0439703
ENSRNOG00000003858	Atp6ap2	Renin receptor [Source:UniProtKB/Swiss-Prot;Acc:Q6AXS4]	0.415771	5.83755	0.00734743	0.0440171
ENSRNOG00000037690	Sertad3	SERTA domain-containing protein 3 [Source:RefSeq peptide;Acc:NP_001017513]	0.685502	3.10507	0.00735128	0.0440171
ENSRNOG00000001407	Tfr2	Transferrin receptor protein 2 [Source:UniProtKB/Swiss-Prot;Acc:B2GUY2]	-0.374015	8.88832	0.00738035	0.0441438
ENSRNOG00000019568	Jund	transcription factor jun-D [Source:RefSeq peptide;Acc:NP_620230]	0.452088	5.60519	0.00737804	0.0441438
ENSRNOG00000007662	Zfp800	zinc finger protein 800 [Source:RefSeq peptide;Acc:NP_001102695]	0.827164	2.9299	0.00738783	0.0441649
ENSRNOG00000018126		ATP-binding cassette sub-family A member 1 [Source:RefSeq peptide;Acc:NP_835196]	0.428752	6.90896	0.00739803	0.0441786
ENSRNOG00000032745		sodium-dependent phosphate transport protein 4 [Source:RefSeq peptide;Acc:NP_705886]	0.446526	5.68295	0.00739633	0.0441786
ENSRNOG00000021102	Scn1b	Sodium channel subunit beta-1 [Source:UniProtKB/Swiss-Prot;Acc:Q00954]	-0.509175	4.48329	0.00742079	0.0442909
ENSRNOG00000026481		Uncharacterized protein [Source:UniProtKB/TrEMBL;Acc:D3ZBJ9]	0.478841	4.3088	0.00743622	0.0443593
ENSRNOG00000013922	Dok2	docking protein 2 [Source:RefSeq peptide;Acc:NP_001099518]	1.37016	0.854284	0.00748617	0.0446334
ENSRNOG00000001742	Clcn2	Chloride channel protein 2 [Source:UniProtKB/Swiss-Prot;Acc:P35525]	-0.468164	4.3723	0.00750809	0.0446926
ENSRNOG00000024661	Hn1l	Hematological and neurological expressed 1-like protein [Source:UniProtKB/Swiss-Prot;Acc:Q5BK20]	-0.413982	5.32346	0.00750467	0.0446926
ENSRNOG00000039214	RGD1305455	Uncharacterized protein [Source:UniProtKB/TrEMBL;Acc:F1LQD9]	0.513656	4.09138	0.00750297	0.0446926
ENSRNOG00000030142	Hist1h4b	Histone H4Osteogenic growth peptide [Source:UniProtKB/Swiss-Prot;Acc:P62804]	0.517555	4.49318	0.00753194	0.0448106
ENSRNOG00000001785	Etv5	ETS translocation variant 5 [Source:RefSeq peptide;Acc:NP_001100552]	-0.792965	2.67174	0.00754418	0.0448596
ENSRNOG00000017340	Wdr12	Ribosome biogenesis protein WDR12 [Source:UniProtKB/Swiss-Prot;Acc:P61480]	0.574915	3.83314	0.00760415	0.0451921
ENSRNOG00000002080	Urb1	nucleolar pre-ribosomal-associated protein 1 [Source:RefSeq peptide;Acc:NP_001178590]	0.567229	3.44611	0.00761128	0.0452104
ENSRNOG00000018964	Gss	Glutathione synthetase [Source:UniProtKB/Swiss-Prot;Acc:P46413]	0.434043	6.07936	0.00762455	0.0452652
ENSRNOG00000018118	Atad3a	ATPase family AAA domain-containing protein 3 [Source:UniProtKB/Swiss-Prot;Acc:Q3KRE0]	0.456663	4.76772	0.00765163	0.0453777
ENSRNOG00000029028	Mknk2	MAP kinase-interacting serine/threonine-protein kinase 2 [Source:UniProtKB/Swiss-Prot;Acc:Q5U2N4]	-0.387717	6.54978	0.00764917	0.0453777
ENSRNOG00000029598	Robo2	roundabout 2 [Source:RefSeq peptide;Acc:NP_115289]	-0.933286	2.10071	0.00768871	0.0455734
ENSRNOG00000005271	Rapgef5	rap guanine nucleotide exchange factor 5 [Source:RefSeq peptide;Acc:NP_001041380]	-0.494228	4.24393	0.00771765	0.0457208
ENSRNOG00000025570	Os9	Protein OS-9 [Source:UniProtKB/Swiss-Prot;Acc:Q5RKH6]	-0.368456	8.38463	0.00772713	0.0457526
ENSRNOG00000007174	RGD1559610	similar to CGI-94 protein (RGD1559610), mRNA [Source:RefSeq DNA;Acc:NM_001107978]	0.484731	4.28728	0.0077579	0.0459105
ENSRNOG00000010719	LOC313707	Uncharacterized protein [Source:UniProtKB/TrEMBL;Acc:D4A1X2]	0.470961	4.5374	0.00776877	0.0459505
ENSRNOG00000028156	Pld1	Phospholipase D1 [Source:UniProtKB/Swiss-Prot;Acc:P70496]	0.635733	3.97671	0.00778318	0.0460113
ENSRNOG00000005868	Ttc21b	tetratricopeptide repeat protein 21B [Source:RefSeq peptide;Acc:NP_001178666]	-0.720343	2.75991	0.00779038	0.0460296
ENSRNOG00000019383	Tef	Thyrotroph embryonic factor [Source:UniProtKB/Swiss-Prot;Acc:P41224]	-0.452536	6.77132	0.00779755	0.0460476
ENSRNOG00000001975	Ugt2a3	UDP-glucuronosyltransferase 2A3 [Source:RefSeq peptide;Acc:NP_001129341]	-0.462538	5.99537	0.00788554	0.0465426
ENSRNOG00000005904	Cdc27	Cell division cycle protein 27 homolog [Source:UniProtKB/Swiss-Prot;Acc:Q4V8A2]	0.455681	4.81583	0.00789676	0.0465597
ENSRNOG00000009137	Ubxn2b	UBX domain-containing protein 2B [Source:UniProtKB/Swiss-Prot;Acc:P0C627]	0.863933	2.03962	0.00789665	0.0465597
ENSRNOG00000008620	Smad3	Mothers against decapentaplegic homolog 3 [Source:UniProtKB/Swiss-Prot;Acc:P84025]	0.433045	5.2553	0.00790387	0.046577
ENSRNOG00000014652	Aqp8	Aquaporin-8 [Source:UniProtKB/Swiss-Prot;Acc:P56405]	0.364971	7.3224	0.00794837	0.0468145
ENSRNOG00000007139	Ttpa	Alpha-tocopherol transfer protein [Source:UniProtKB/Swiss-Prot;Acc:P41034]	0.370448	9.41098	0.0079705	0.0469201
ENSRNOG00000007379	Iah1	Isoamyl acetate-hydrolyzing esterase 1 homolog [Source:UniProtKB/Swiss-Prot;Acc:Q711G3]	-0.398129	5.83486	0.00797678	0.0469324
ENSRNOG00000019201		apolipoprotein A-I-binding protein [Source:RefSeq peptide;Acc:NP_001099910]	-0.444574	4.80509	0.00799111	0.046992
ENSRNOG00000011398	Trmt61a	tRNA (adenine-N(1)-)-methyltransferase catalytic subunit TRMT61A [Source:UniProtKB/Swiss-Prot;Acc:Q6AY46]	0.688535	3.0142	0.00800526	0.0470256
ENSRNOG00000020726	Sipa1	signal-induced proliferation-associated protein 1 [Source:RefSeq peptide;Acc:NP_001004089]	-0.58792	3.82336	0.0080045	0.0470256
ENSRNOG00000017114	Synj2	Synaptojanin-2 [Source:UniProtKB/Swiss-Prot;Acc:O55207]	0.869723	2.3881	0.00801326	0.0470479
ENSRNOG00000003205	Ldb2	LIM domain-binding protein 2 [Source:RefSeq peptide;Acc:NP_001099479]	-0.942962	2.29415	0.00806107	0.0473037
ENSRNOG00000000394	Srgn	Serglycin [Source:UniProtKB/Swiss-Prot;Acc:P04917]	-0.586219	3.43405	0.0080751	0.0473612
ENSRNOG00000012787	Tmem164	transmembrane protein 164 [Source:RefSeq peptide;Acc:NP_001102484]	-0.651056	3.2683	0.00808804	0.0474113
ENSRNOG00000037656	RGD1565157		0.752874	2.66176	0.00809212	0.0474113
ENSRNOG00000004328	Depdc6	Uncharacterized protein [Source:UniProtKB/TrEMBL;Acc:F1M2C1]	0.469327	4.72952	0.00810475	0.0474604
ENSRNOG00000010694	Tpbg	Trophoblast glycoprotein [Source:UniProtKB/Swiss-Prot;Acc:Q5PQV5]	-1.18439	0.850602	0.00815997	0.0477426
ENSRNOG00000038226		Uncharacterized protein [Source:UniProtKB/TrEMBL;Acc:D3Z8N3]	0.47116	4.59057	0.00816149	0.0477426
ENSRNOG00000007235	Atp5g1	ATP synthase lipid-binding protein, mitochondrial [Source:UniProtKB/Swiss-Prot;Acc:Q06645]	-0.429972	6.26558	0.00818152	0.0478347
ENSRNOG00000012794		glyoxylate reductase/hydroxypyruvate reductase [Source:RefSeq peptide;Acc:NP_001107226]	-0.39012	8.90962	0.00819133	0.047867
ENSRNOG00000010883	Pard6b	partitioning defective 6 homolog beta [Source:RefSeq peptide;Acc:NP_001102079]	0.624435	3.27614	0.00822103	0.0480155
ENSRNOG00000006593	Grpel1	GrpE protein homolog 1, mitochondrial [Source:UniProtKB/Swiss-Prot;Acc:P97576]	-0.402445	6.75936	0.00825385	0.048182
ENSRNOG00000009373			-0.439237	5.85495	0.00826289	0.0482096
ENSRNOG00000019451	Smtn	smoothelin [Source:RefSeq peptide;Acc:NP_001013067]	-0.526702	4.04367	0.00826783	0.0482132
ENSRNOG00000000096		Na(+)/H(+) exchange regulatory cofactor NHE-RF3 [Source:UniProtKB/Swiss-Prot;Acc:Q9JJ40]	-0.410033	6.02962	0.00827866	0.0482312
ENSRNOG00000025818		Uncharacterized protein [Source:UniProtKB/TrEMBL;Acc:D3ZYP0]	0.574675	4.01066	0.00827955	0.0482312
ENSRNOG00000006267		Uncharacterized protein [Source:UniProtKB/TrEMBL;Acc:D3ZLT9]	0.495473	4.42658	0.00828408	0.0482324
ENSRNOG00000010659	Gabpb1	GA binding protein transcription factor, beta subunit 1 [Source:RefSeq peptide;Acc:NP_001034125]	0.516458	3.94266	0.00830272	0.0483158
ENSRNOG00000010918	Cebpa	CCAAT/enhancer-binding protein alpha [Source:UniProtKB/Swiss-Prot;Acc:P05554]	-0.369542	6.95394	0.00833377	0.0484712
ENSRNOG00000038012	Commd6	COMM domain-containing protein 6 [Source:RefSeq peptide;Acc:NP_001102575]	0.560604	3.4428	0.00834072	0.0484864
ENSRNOG00000015895	B4galt6	Beta-1,4-galactosyltransferase 6Lactosylceramide synthase [Source:UniProtKB/Swiss-Prot;Acc:O88419]	-0.641502	3.04617	0.0083457	0.0484901
ENSRNOG00000005695	Mgp	Matrix Gla protein [Source:UniProtKB/Swiss-Prot;Acc:P08494]	-0.948282	2.83027	0.00837044	0.0486086
ENSRNOG00000008287	Nle1	notchless protein homolog 1 [Source:RefSeq peptide;Acc:NP_001121006]	0.878023	2.26789	0.00838265	0.048629
ENSRNOG00000027739	Cndp1	Beta-Ala-His dipeptidase [Source:UniProtKB/Swiss-Prot;Acc:Q66HG3]	0.81643	2.36346	0.00837916	0.048629
ENSRNOG00000020876	Bax	Apoptosis regulator BAX [Source:UniProtKB/Swiss-Prot;Acc:Q63690]	0.651502	3.07577	0.00840215	0.0486755
ENSRNOG00000025679	Stk40	Serine/threonine-protein kinase 40 [Source:UniProtKB/Swiss-Prot;Acc:Q7TNL4]	-0.433815	4.89326	0.00839964	0.0486755
ENSRNOG00000037245	Gdi1	Rab GDP dissociation inhibitor alpha [Source:UniProtKB/Swiss-Prot;Acc:P50398]	0.383863	6.65107	0.00840374	0.0486755
ENSRNOG00000011587	Adcy6	Adenylate cyclase type 6 [Source:UniProtKB/Swiss-Prot;Acc:Q03343]	-0.387748	6.61849	0.00843382	0.0488244
ENSRNOG00000021437		Uncharacterized protein [Source:UniProtKB/TrEMBL;Acc:F1LTJ5]	-0.58459	4.61788	0.00844436	0.0488601
ENSRNOG00000011861	Aadat	Kynurenine/alpha-aminoadipate aminotransferase, mitochondrial [Source:UniProtKB/Swiss-Prot;Acc:Q64602]	-0.375268	7.80162	0.0084496	0.0488651
ENSRNOG00000000477	Daxx	Death domain-associated protein 6 [Source:UniProtKB/Swiss-Prot;Acc:Q8VIB2]	0.512726	4.01016	0.00847068	0.0489617
ENSRNOG00000016222	RGD1308930		-1.3355	1.70685	0.00848503	0.0490193
ENSRNOG00000023546	Hspb1	Heat shock protein beta-1 [Source:UniProtKB/Swiss-Prot;Acc:P42930]	-0.401342	5.45902	0.00849189	0.0490336
ENSRNOG00000001974	Gramd1c	GRAM domain-containing protein 1C [Source:RefSeq peptide;Acc:NP_001178755]	0.451472	5.23287	0.00855039	0.0493458
ENSRNOG00000009512	Esd	S-formylglutathione hydrolase [Source:UniProtKB/Swiss-Prot;Acc:B0BNE5]	-0.403379	6.61485	0.00856923	0.049429
ENSRNOG00000000541	Glo1	Lactoylglutathione lyase [Source:UniProtKB/Swiss-Prot;Acc:Q6P7Q4]	-0.42409	5.99684	0.00858051	0.049443
ENSRNOG00000002903	Cytsb	cytospin-B [Source:RefSeq peptide;Acc:NP_001034106]	0.672245	2.89033	0.00857876	0.049443
ENSRNOG00000017945	Serf1	Similar to small EDRK-rich factor 1 (Predicted), isoform CRA_aUncharacterized protein [Source:UniProtKB/TrEMBL;Acc:D3ZDW2]	0.819405	2.29562	0.0085936	0.0494929
ENSRNOG00000006378	Mga	Uncharacterized protein [Source:UniProtKB/TrEMBL;Acc:D3ZJB5]	0.454989	5.07817	0.00862708	0.0496602
ENSRNOG00000017667	Adnp2	ADNP homeobox protein 2 [Source:RefSeq peptide;Acc:NP_001120845]	0.605332	3.51942	0.00865149	0.049775
ENSRNOG00000001344		Aldehyde dehydrogenase, mitochondrial [Source:UniProtKB/Swiss-Prot;Acc:P11884]	-0.365258	10.6066	0.00870318	0.0500467
ENSRNOG00000017223	Plg	PlasminogenPlasmin heavy chain AActivation peptideAngiostatinPlasmin heavy chain A, short formPlasmin light chain B [Source:UniProtKB/Swiss-Prot;Acc:Q01177]	-0.370145	11.8789	0.00872104	0.0501235
ENSRNOG00000004841	Akap6	A-kinase anchor protein 6 [Source:UniProtKB/Swiss-Prot;Acc:Q9WVC7]	-0.870535	2.32627	0.00873838	0.0501974
ENSRNOG00000011497	Aldh1b1	Aldehyde dehydrogenase X, mitochondrial [Source:UniProtKB/Swiss-Prot;Acc:Q66HF8]	-0.767312	2.45333	0.00874297	0.0501979
ENSRNOG00000030321	LOC502176	Ab1-331 [Source:UniProtKB/TrEMBL;Acc:Q7TP86]	1.05827	4.75018	0.00876218	0.0502785
ENSRNOG00000043007	Rcn3	reticulocalbin 3, EF-hand calcium binding domain [Source:RefSeq peptide;Acc:NP_001008694]	-0.909346	2.32139	0.00876601	0.0502785
ENSRNOG00000011341	Rictor	Uncharacterized protein [Source:UniProtKB/TrEMBL;Acc:F1M4J0]	0.611097	3.89463	0.00877388	0.0502979
ENSRNOG00000001211	RGD1303003	ES1 protein homolog, mitochondrial [Source:UniProtKB/Swiss-Prot;Acc:P56571]	-0.385704	6.51457	0.00879926	0.0504175
ENSRNOG00000039613		Uncharacterized protein [Source:UniProtKB/TrEMBL;Acc:F1M9L9]	-0.368719	8.9314	0.00881925	0.0505061
ENSRNOG00000000281	Prodh	proline dehydrogenase, mitochondrial [Source:RefSeq peptide;Acc:NP_001129250]	0.569539	6.55977	0.00884826	0.0505945
ENSRNOG00000004290	Grb10	Growth factor receptor-bound protein 10 [Source:UniProtKB/Swiss-Prot;Acc:P0CE43]	-0.856704	1.91216	0.00884572	0.0505945
ENSRNOG00000039274			0.464592	4.84687	0.00884504	0.0505945
ENSRNOG00000015124	Gpam	Glycerol-3-phosphate acyltransferase 1, mitochondrial [Source:UniProtKB/Swiss-Prot;Acc:P97564]	0.514527	5.97962	0.00887322	0.0507113
ENSRNOG00000015036	Ctgf	Connective tissue growth factor [Source:UniProtKB/Swiss-Prot;Acc:Q9R1E9]	-0.979419	2.02378	0.00894821	0.0511137
ENSRNOG00000016587	Ninj1	Ninjurin-1 [Source:UniProtKB/Swiss-Prot;Acc:P70617]	0.378919	6.88185	0.00895461	0.0511168
ENSRNOG00000019268	Pelp1	Proline-, glutamic acid- and leucine-rich protein 1 [Source:UniProtKB/Swiss-Prot;Acc:Q56B11]	0.476131	4.35796	0.00895791	0.0511168
ENSRNOG00000016087	Hars2l	histidyl-tRNA synthetase 2-like [Source:RefSeq peptide;Acc:NP_001014034]	0.532722	4.21115	0.00896596	0.0511367
ENSRNOG00000017422	Ambra1	activating molecule in BECN1-regulated autophagy protein 1 [Source:RefSeq peptide;Acc:NP_001127813]	0.458149	4.71759	0.00898924	0.0512433
ENSRNOG00000033386	Itih1	inter-alpha-trypsin inhibitor heavy chain H1 [Source:RefSeq peptide;Acc:NP_001100761]	-0.357822	10.3152	0.00899921	0.0512739
ENSRNOG00000008709	Rics	Uncharacterized protein [Source:UniProtKB/TrEMBL;Acc:F1MAK3]	0.48911	4.22068	0.00900833	0.0512997
ENSRNOG00000011340		ankyrin repeat domain-containing protein 13C [Source:RefSeq peptide;Acc:NP_001178499]	0.592134	3.76488	0.00908903	0.0516015
ENSRNOG00000012959	Nab1	NGFI-A-binding protein 1 [Source:UniProtKB/Swiss-Prot;Acc:Q62722]	0.423113	5.41199	0.00908134	0.0516015
ENSRNOG00000014625	Atp5d	ATP synthase subunit delta, mitochondrial [Source:UniProtKB/Swiss-Prot;Acc:P35434]	-0.379957	7.24947	0.00908524	0.0516015
ENSRNOG00000015989	Mrpl32	39S ribosomal protein L32, mitochondrial [Source:RefSeq peptide;Acc:NP_001099586]	0.475799	4.34629	0.0090832	0.0516015
ENSRNOG00000025502	RGD1560471	Rho guanine nucleotide exchange factor 37 [Source:UniProtKB/Swiss-Prot;Acc:A1IGU3]	0.863933	2.03982	0.00908329	0.0516015
ENSRNOG00000025970		Uncharacterized protein [Source:UniProtKB/TrEMBL;Acc:F1LWZ2]	1.29813	0.702475	0.00906729	0.0516015
ENSRNOG00000015411	Apobec1	C->U-editing enzyme APOBEC-1 [Source:UniProtKB/Swiss-Prot;Acc:P38483]	1.05622	1.39615	0.00915015	0.0519221
ENSRNOG00000015158	Pikfyve	Similar to phosphatidylinositol-3-phosphate/phosphatidylinositol 5-kinase, type III isoform 2Uncharacterized protein [Source:UniProtKB/TrEMBL;Acc:D3ZT14]	0.487987	4.66074	0.00915687	0.0519339
ENSRNOG00000000098	Zfp364	RING finger protein 115 [Source:RefSeq peptide;Acc:NP_001102030]	0.424791	5.15783	0.00918115	0.0520452
ENSRNOG00000005932	Megf9	multiple epidermal growth factor-like domains protein 9 [Source:RefSeq peptide;Acc:NP_001101410]	0.472043	5.55806	0.00919822	0.0521155
ENSRNOG00000001654	Cpox	Coproporphyrinogen-III oxidase, mitochondrial [Source:UniProtKB/Swiss-Prot;Acc:Q3B7D0]	0.395232	6.89633	0.00922249	0.0522265
ENSRNOG00000008421	Klhl5	kelch-like protein 5 [Source:RefSeq peptide;Acc:NP_001040558]	-0.531364	3.78921	0.00924442	0.0523242
ENSRNOG00000017702	Gpld1	Phosphatidylinositol-glycan-specific phospholipase D [Source:UniProtKB/Swiss-Prot;Acc:Q8R2H5]	0.351376	8.49651	0.00925836	0.0523765
ENSRNOG00000003020	Hdmcp	Solute carrier family 25 member 47 [Source:UniProtKB/Swiss-Prot;Acc:Q6J329]	0.413926	8.58201	0.00926352	0.0523792
ENSRNOG00000014689	Zbtb4	Uncharacterized protein [Source:UniProtKB/TrEMBL;Acc:D3ZB18]	0.413227	5.37802	0.00930269	0.0525741
ENSRNOG00000036680	RGD1307119	notum pectinacetylesterase homolog [Source:RefSeq peptide;Acc:NP_001013997]	-0.387735	6.52712	0.00934781	0.0528024
ENSRNOG00000010877	Alg9	alpha-1,2-mannosyltransferase ALG9 [Source:RefSeq peptide;Acc:NP_001102470]	-0.453047	4.4468	0.00938032	0.0529592
ENSRNOG00000011931	Smarca2	probable global transcription activator SNF2L2 [Source:RefSeq peptide;Acc:NP_001004446]	-0.367811	6.18052	0.0093862	0.0529657
ENSRNOG00000017552	Mrpl34	39S ribosomal protein L34, mitochondrial [Source:RefSeq peptide;Acc:NP_001006966]	-0.518776	4.34981	0.00942162	0.0531387
ENSRNOG00000011680	Il16	pro-interleukin-16 [Source:RefSeq peptide;Acc:NP_001099219]	-0.952706	2.27147	0.00943915	0.0531839
ENSRNOG00000033791	Apc2	adenomatous polyposis coli protein 2 [Source:RefSeq peptide;Acc:NP_001100239]	-1.0569	1.26847	0.00943526	0.0531839
ENSRNOG00000011796	C1r	complement C1r subcomponent [Source:RefSeq peptide;Acc:NP_001128027]	0.407892	10.543	0.00948147	0.0533708
ENSRNOG00000020090	Ceacam10	carcinoembryonic antigen-related cell adhesion molecule 4 [Source:RefSeq peptide;Acc:NP_775461]	1.25192	1.042	0.00948209	0.0533708
ENSRNOG00000029220		RCG23367Uncharacterized protein [Source:UniProtKB/TrEMBL;Acc:D3ZPX0]	0.521207	3.93211	0.00948666	0.0533708
ENSRNOG00000019819	Dus2l	tRNA-dihydrouridine synthase 2-like [Source:RefSeq peptide;Acc:NP_001099651]	0.652279	2.97196	0.00950958	0.0534728
ENSRNOG00000031760	Fmn1	Uncharacterized protein [Source:UniProtKB/TrEMBL;Acc:D3ZBI5]	1.13099	1.32573	0.00952561	0.0535361
ENSRNOG00000004415	Fam179b	Uncharacterized protein [Source:UniProtKB/TrEMBL;Acc:D3ZW60]	0.569273	3.5854	0.00953813	0.0535795
ENSRNOG00000015191	Phc1	polyhomeotic-like protein 1 [Source:RefSeq peptide;Acc:NP_001101356]	-0.620852	2.99636	0.00956555	0.0537065
ENSRNOG00000006388	Pygl	Glycogen phosphorylase, liver form [Source:UniProtKB/Swiss-Prot;Acc:P09811]	0.381613	8.28509	0.00957422	0.053707
ENSRNOG00000018461	Pdgfrb	Beta-type platelet-derived growth factor receptor [Source:UniProtKB/Swiss-Prot;Acc:Q05030]	0.483602	5.01857	0.00958487	0.053707
ENSRNOG00000030264	Fam83h	family with sequence similarity 83, member H [Source:RefSeq peptide;Acc:NP_001124037]	0.512353	4.27834	0.00958058	0.053707
ENSRNOG00000042303		Uncharacterized protein [Source:UniProtKB/TrEMBL;Acc:F1LTJ4]	-0.704915	2.62899	0.00958111	0.053707
ENSRNOG00000008472		Uncharacterized protein [Source:UniProtKB/TrEMBL;Acc:F1LWM0]	0.481503	4.31133	0.0096944	0.0542935
[truncated: 9,178 more rows]
