# Supplementary material for: Genetic Control of Differential Acetylation in Diabetic Rats
Source: PLoS One. 2014 Apr 17;9(4):e94555. doi: 10.1371/journal.pone.0094555 (PMC3990556; doi:10.1371/journal.pone.0094555)
Supplement: Table S4 — Significant enrichment of KEGG pathways in brown adipose tissue. (XLSX) [file pone.0094555.s006.xlsx]

## Sheet: TableA_KEGG BAT
Supporting Table S4. Significant enrichment of KEGG pathways in brown adipose tissue.
Category	Over represented p-value	KEGG pathway
1100	3.08e-13	Metabolic pathways
190	1.63e-09	Oxidative phosphorylation
5010	1.07e-08	Alzheimer's disease
5012	2.21e-08	Parkinson's disease
4260	9.52e-08	Cardiac muscle contraction
5016	1.05e-07	Huntington's disease
4974	2.14e-07	Protein digestion and absorption
4975	2.36e-06	Fat digestion and absorption
71	5.63e-06	Fatty acid metabolism
4512	1.17e-05	ECM-receptor interaction
4610	2.4e-05	Complement and coagulation cascades
4146	4.06e-05	Peroxisome
592	4.17e-05	alpha-Linolenic acid metabolism
3320	4.42e-05	PPAR signaling pathway
561	8.55e-05	Glycerolipid metabolism
4972	0.000131	Pancreatic secretion
620	0.000187	Pyruvate metabolism
650	0.000297	Butanoate metabolism
1040	0.000697	Biosynthesis of unsaturated fatty acids
4080	0.000917	Neuroactive ligand-receptor interaction
100	0.00095	Steroid biosynthesis
4270	0.00119	Vascular smooth muscle contraction
564	0.00134	Glycerophospholipid metabolism
5144	0.00177	Malaria
565	0.00187	Ether lipid metabolism
20	0.00188	Citrate cycle (TCA cycle)
4510	0.00209	Focal adhesion
280	0.0022	Valine, leucine and isoleucine degradation
4060	0.00237	Cytokine-cytokine receptor interaction
5143	0.00239	African trypanosomiasis
5412	0.005	Arrhythmogenic right ventricular cardiomyopathy (ARVC)
5146	0.00532	Amoebiasis
