# Supplementary material for: Genetic Control of Differential Acetylation in Diabetic Rats
Source: PLoS One. 2014 Apr 17;9(4):e94555. doi: 10.1371/journal.pone.0094555 (PMC3990556; doi:10.1371/journal.pone.0094555)
Supplement: Table S5 — Significant enrichment of KEGG pathways in liver. (XLSX) [file pone.0094555.s007.xlsx]

## Sheet: TableB_KEGG liver
Supporting Table S5. Significant enrichment of KEGG pathways in liver.
Category	Over represented p-value	KEGG pathway
1100	8.41e-14	Metabolic pathways
982	8.84e-12	Drug metabolism - cytochrome P450
980	3.31e-11	Metabolism of xenobiotics by cytochrome P450
3320	3.11e-10	PPAR signaling pathway
140	5.95e-08	Steroid hormone biosynthesis
830	4.51e-07	Retinol metabolism
4974	5.04e-07	Protein digestion and absorption
250	7.35e-07	Alanine, aspartate and glutamate metabolism
480	1.59e-06	Glutathione metabolism
983	2.9e-06	Drug metabolism - other enzymes
910	3.08e-06	Nitrogen metabolism
260	4.39e-06	Glycine, serine and threonine metabolism
500	5.84e-06	Starch and sucrose metabolism
4512	1.78e-05	ECM-receptor interaction
71	1.96e-05	Fatty acid metabolism
590	6.44e-05	Arachidonic acid metabolism
4940	0.000295	Type I diabetes mellitus
350	0.000475	Tyrosine metabolism
520	0.000578	Amino sugar and nucleotide sugar metabolism
650	0.00145	Butanoate metabolism
100	0.00166	Steroid biosynthesis
5416	0.00195	Viral myocarditis
5310	0.00202	Asthma
5332	0.00213	Graft-versus-host disease
5145	0.00235	Toxoplasmosis
380	0.00238	Tryptophan metabolism
40	0.00269	Pentose and glucuronate interconversions
53	0.00308	Ascorbate and aldarate metabolism
280	0.0036	Valine, leucine and isoleucine degradation
5330	0.00381	Allograft rejection
10	0.00383	Glycolysis / Gluconeogenesis
340	0.00402	Histidine metabolism
4975	0.00422	Fat digestion and absorption
330	0.00455	Arginine and proline metabolism
5320	0.0056	Autoimmune thyroid disease
4972	0.00658	Pancreatic secretion
4146	0.00659	Peroxisome
410	0.00741	beta-Alanine metabolism
4080	0.00745	Neuroactive ligand-receptor interaction
4612	0.00754	Antigen processing and presentation
1040	0.00759	Biosynthesis of unsaturated fatty acids
620	0.00775	Pyruvate metabolism
270	0.00942	Cysteine and methionine metab
4010	0.00977	MAPK signaling pathway
